# Supplementary material for: Abundant small RNAs in the reproductive tissues and eggs of the honey bee, Apis mellifera
Source: BMC Genomics. 2022 Apr 4;23:257. doi: 10.1186/s12864-022-08478-9 (PMC8978429; doi:10.1186/s12864-022-08478-9)
Supplement: Supplementary file 2 — Additional file 2. [file 12864_2022_8478_MOESM2_ESM.xlsx]

## Sheet: Sheet1
									yes = expression >5 in at least one sample
provisional id	miRDeep2 score	estimated probability that the miRNA candidate is a true positive	significant randfold p-value	example miRBase miRNA with the same seed	consensus mature sequence	consensus star sequence	consensus precursor sequence	precursor coordinate	testes	semen	eggs	spermatheca	ovaries
Group8.9_31942	139575	90 +/- 3%	yes	-	cacgcgggcggcccgggu	cccggccgaugcaaauuuau	cacgcgggcggcccggguucgauucccggccgaugcaaauuuau	Group8.9:527990..528034:+	yes	yes	yes	yes	yes	5
Group8.21_6386	1756.1	25 +/- 44%	yes	-	ugcgaggcuuuuuuucaacgaug	ucguuggaaaaaagucuuggaga	ugcgaggcuuuuuuucaacgaugaauaaaaauauuguucaucguuggaaaaaagucuuggaga	Group8.21:513121..513184:+	yes	yes	yes	yes	yes	5
Group1.37_1778	1008.8	91 +/- 5%	no	dme-miR-308-5p	ugcaguauguugacugua	aaagauagcauaauaacc	ugcaguauguugacuguauaaagauagcauaauaacc	Group1.37:1521161..1521198:-	yes	yes	yes	yes	yes	5
Group11.20_3338	708.1	89 +/- 6%	yes	-	uauaaaucgaucgaucgaaauccu	uuuuuucgaaucguucgauu	uauaaaucgaucgaucgaaauccuguaaucuuuuuuuucgaaucguucgauu	Group11.20:861007..861059:+	yes	yes	yes	yes	yes	5
Group12.5_4179	579.9	89 +/- 6%	no	-	cgauucuuccguggcgauugac	ucgucacacgucggaauca	cgauucuuccguggcgauugacgauacgcgcgauuauacgucgucacacgucggaauca	Group12.5:449480..449539:-	yes			yes		2
Group6.20_26783	368.8	90 +/- 3%	yes	-	gagagagagagagagagagag	ucucucucccucucccucucuc	ucucucucccucucccucucucuuucccgauugucucgucaucgaacgaccgagacucgaagaagagagagagagagagagagag	Group6.20:453802..453887:-	yes	yes	yes	yes	yes	5
Group8.9_31967	307.1	90 +/- 3%	yes	-	gagagagagagagagagagag	cucucucucuaucucucucuuucu	gagagagagagagagagagaggucgaugcgcaaucgucuaauuuacgcaaauugcgaauccgcuucucucucucuaucucucucuuucu	Group8.9:914790..914879:+	yes	yes		yes	yes	4
Group11.3_7586	288	90 +/- 3%	no	-	aaaggacacuuuggacccgu	gugguucagaggaugguaca	aaaggacacuuuggacccgugcacuguguacguuuuucaccggauggugaauuauaugcuagugguucagaggaugguaca	Group11.3:522704..522785:+		yes	yes	yes		3
GroupUn16_24483	261.5	93 +/- 4%	no	-	uaaugucgcgcauguaaucauguc	uauggacuguauauaaguuacucgugc	uauggacuguauauaaguuacucgugcagagcacuuaucuauuagauaauagaaucucucauaaugucgcgcauguaaucauguc	GroupUn16:117352..117437:+	yes	yes	yes	yes	yes	5
Group12.8_9190	199.6	90 +/- 3%	no	-	uuguuguuuuaauuggca	uuauugauaugaaaaauu	uuguuguuuuaauuggcauaaauugaauuuauugauaugaaaaauu	Group12.8:500595..500641:+	yes			yes		2
GroupUn37_15090	172.9	37 +/- 30%	yes	-	auccauuuuuaaaacgac	ggcgaugaaaaauggguuguu	auccauuuuuaaaacgacugauaauacggcgaugaaaaauggguuguu	GroupUn37:16932..16980:+	yes	yes	yes	yes	yes	5
Group7.24_16903	117.2	91 +/- 5%	yes	-	cacgcggaaagacucggguucga	gacuucgaguuuuuuucgcgagc	cacgcggaaagacucggguucgagacucgcuuucucgacuucgaguuuuuuucgcgagc	Group7.24:1990..2049:-	yes	yes	yes	yes	yes	5
Group11.18_5434	99.2	93 +/- 4%	yes	dme-miR-991-3p	uuaaaguugaaccuaagaaugau	uauucuuagucgccuuuaauu	uauucuuagucgccuuuaauuuguuuuugcaaauuaaaguugaaccuaagaaugau	Group11.18:4456898..4456954:-	yes	yes	yes	yes		4
Group16.1_6613	87	89 +/- 6%	no	-	uauuccaaaaguugaugauaag	uguaucaauuuguguaaauu	uguaucaauuuguguaaauuuuuuauuccaaaaguugaugauaag	Group16.1:381011..381056:+	yes	yes	yes	yes	yes	5
Group15.14_7367	86.7	91 +/- 5%	yes	-	gaggauugguaaauuuaaua	auuaaaagaauaaauuacc	gaggauugguaaauuuaauaacuuugauuuaaagauaaauuauaauuaaaagaauaaauuacc	Group15.14:13557..13620:+	yes		yes	yes		3
Group16.2_9135	73.9	91 +/- 5%	no	-	auugucugaauacccauuggauc	auccauguucucagacgcac	auugucugaauacccauuggaucguagaaaauuuuaacauucgauccauguucucagacgcac	Group16.2:131663..131726:-	yes	yes	yes	yes	yes	5
Group15.19_9686	53.2	93 +/- 4%	no	-	cguccccguuguugugcucguu	gcgagcacaaccgacgcgguacc	gcgagcacaaccgacgcgguacccgcguguaaagaauuguugcguccccguuguugugcucguu	Group15.19:378787..378851:-	yes	yes	yes	yes	yes	5
Group9.10_14834	46.3	89 +/- 6%	yes	-	aacggagucgguuucgcucgcuc	agauccgaaaccguuuccguu	aacggagucgguuucgcucgcucgcgacgucuuccaaccgagauccgaaaccguuuccguu	Group9.10:2974083..2974144:+				yes		1
Group7.24_20726	45.5	93 +/- 4%	yes	-	ucacucguuuggcauugaauucga	gauucaaugguaaacgagcgacg	gauucaaugguaaacgagcgacgccuucuucuucucgguuacgucacucguuuggcauugaauucga	Group7.24:107285..107352:-	yes					1
Group1.32_1706	43.4	93 +/- 4%	no	-	uccucucgugcaugcguucgcu	aggacggugcagagagcggagacc	aggacggugcagagagcggagaccagcgugucuccucucgugcaugcguucgcu	Group1.32:33927..33981:-	yes	yes		yes		3
Group16.8_11657	41.3	93 +/- 4%	yes	-	uucgcuagccgaucgugcccg	gacgcgaucgguucgcgaagaaggac	gacgcgaucgguucgcgaagaaggacgcgaauaagguauucgcuagccgaucgugcccg	Group16.8:1104101..1104160:+	yes	yes		yes		3
GroupUn102_33635	40.3	90 +/- 3%	yes	-	acgagcgucgacuauagu	uauagucgacagccaggaa	acgagcgucgacuauagucgacggccacagaugaccccauacaaccgagcgucgacuauagucgacagccaggaa	GroupUn102:11024..11099:-		yes		yes		2
Group12.17_8910	39.3	90 +/- 3%	yes	-	uuccguguaucgccaacguuc	gacagcgauccacggagu	gacagcgauccacggagucgagcaaucggcgagagaacaaaucucuggccgauuauuucacgaucgauuccguguaucgccaacguuc	Group12.17:436247..436335:-	yes					1
Group11.18_3212	38.9	89 +/- 6%	yes	-	auucuaaagaauggcaggaag	auccugcuaauacaguagaau	auccugcuaauacaguagaauauguuauucaccauuauauauucuaaagaauggcaggaag	Group11.18:3411558..3411619:-	yes	yes		yes		3
Group9.12_23706	38.3	93 +/- 4%	yes	-	ugaagaaaguaguauucccguga	ucgagaauauuauuuucacagga	ucgagaauauuauuuucacaggagaaguaaauaucgucugaagaaaguaguauucccguga	Group9.12:1722982..1723043:-	yes					1
Group3.9_15077	38	93 +/- 4%	yes	-	cuuccucccgucgagagacgac	agucucgacggcgggagagaga	cuuccucccgucgagagacgacgaggagagaaucgagucucgacggcgggagagaga	Group3.9:8803..8860:-	yes	yes	yes	yes	yes	5
Group11.1_4250	33.6	91 +/- 6%	yes	-	agauagauaacucauagguacc	uaccuaugaguuaucucucuauu	agauagauaacucauagguaccuugagcauugagaaugguaccuaugaguuaucucucuauu	Group11.1:17844..17906:+	yes	yes		yes		3
GroupUn13_24200	32.6	93 +/- 4%	yes	-	uauucugaaauaccgaucuguuc	aaagucgguauuucagaagaua	aaagucgguauuucagaagauaugacaugaacaaaaccuuauauucugaaauaccgaucuguuc	GroupUn13:48990..49054:-	yes	yes				2
Group4.13_15361	32.5	93 +/- 4%	yes	-	ucggcggaauacgaacggcaacu	guugucguuccgacgucgauc	guugucguuccgacgucgaucgaaaacgagguugauugaucggcggaauacgaacggcaacu	Group4.13:323426..323488:+	yes					1
Group1.10_122	31.1	89 +/- 6%	yes	-	uucguaaaaguucgggcagaau	uuuuacccgaauuuuuccgaucga	uucguaaaaguucgggcagaaucggaacaucucgagcgauacgauuuuacccgaauuuuuccgaucga	Group1.10:1061017..1061085:+	yes			yes		2
Group11.20_5693	26.8	91 +/- 6%	yes	-	auuucaaucacagacuguagau	ucuauaguuugugguugaaacga	auuucaaucacagacuguagauauguauauucugugcauaucuauaguuugugguugaaacga	Group11.20:789052..789115:-	yes			yes		2
Group9.12_19176	25.3	91 +/- 5%	no	-	uuaccaacgucuaauagaagc	uucauucgcuacguugguagaa	uuaccaacgucuaauagaagcuuguguuguaaugcucuuguuucauucgcuacguugguagaa	Group9.12:1486926..1486989:+	yes	yes	yes	yes	yes	5
Group1.37_3038	24.6	90 +/- 3%	yes	-	uaacauaauaauuuggauuagu	uauuuuaaauuauuaauguuaaa	uauuuuaaauuauuaauguuaaauuauuguaauauuaauuuuaacauaauaauuuggauuagu	Group1.37:1961813..1961876:-	yes			yes		2
Group16.2_6989	24.6	89 +/- 6%	no	-	ucgaaacgcgaucgccgccgacc	aucggugguaucgcggagaac	aucggugguaucgcggagaacgagcacaguucgaaacgcgaucgccgccgacc	Group16.2:42702..42755:+				yes		1
Group7.9_20995	24.1	93 +/- 4%	yes	-	uuacaugguugaucgauuaacu	uuaagauagaaccaugcaccuu	uuacaugguugaucgauuaacugaaaaaacaguuggaaaaacaguuaagauagaaccaugcaccuu	Group7.9:384779..384845:+	yes			yes		2
Group10.25_3547	23.8	91 +/- 6%	yes	-	uuuuucgauugcucuaucuucc	aaagagagaguauugaaaaaug	aaagagagaguauugaaaaaugaaaucgaaucauuuuucgauugcucuaucuucc	Group10.25:112852..112907:-	yes					1
Group14.15_11157	23.4	90 +/- 3%	no	-	caaggccuuccggauuugggcgu	gccguaauccgaaagucuuug	gccguaauccgaaagucuuugcacgauauccgacgugaggccaaggccuuccggauuugggcgu	Group14.15:656562..656626:+	yes	yes				2
Group10.26_4003	22.8	93 +/- 4%	no	-	ucucuggagauccaucgucaucg	uucgcguugcaucuccuggacg	ucucuggagauccaucgucaucgcguuccuacgcgcguucgcguugcaucuccuggacg	Group10.26:1705641..1705700:-	yes			yes		2
Group2.18_7916	22.7	89 +/- 6%	yes	-	ucucucuuuccucuuugcggga	uagcaaaagagaguaagagagug	ucucucuuuccucuuugcgggaguuguugcucuagcaaaagagaguaagagagug	Group2.18:1183439..1183494:-				yes		1
Group10.26_3085	22.2	91 +/- 5%	yes	-	uccaucgugguccaucaugguc	uccaucgugguccaucguggucc	uccaucgugguccaucaugguccaucgugguccaucgugguccaucgugguccaucgugguccaucguggucc	Group10.26:29044..29117:-	yes	yes		yes	yes	4
Group15.19_12725	21.9	90 +/- 3%	yes	-	ucgacgagagcagacgagggag	uccucgcccgccuuuucgagaaa	uccucgcccgccuuuucgagaaaauggauacgauucuucucucgacgagagcagacgagggag	Group15.19:1104092..1104155:+			yes			1
Group1.15_488	20.5	93 +/- 4%	yes	-	ugccccgccgugcuucgaucg	aucgaggcucguucggggacg	aucgaggcucguucggggacgacgaggugaagacgaacgacgugccccgccgugcuucgaucg	Group1.15:111025..111088:-	yes	yes	yes	yes		4
Group8.9_22668	18.4	93 +/- 4%	yes	-	aacacuccgacuagccgucgac	uacagguucgucggagugugcu	aacacuccgacuagccgucgacaacaaaauauacagguucgucggagugugcu	Group8.9:622799..622852:+	yes			yes		2
Group3.7_14693	16.8	93 +/- 4%	yes	-	ugugucgugaaagcucguucuc	ccgaugagcuuucgacgaaacaga	ccgaugagcuuucgacgaaacagauuguuauggaacugugucgugaaagcucguucuc	Group3.7:5644..5702:+	yes			yes		2
Group2.19_18057	15.7	90 +/- 3%	yes	-	agcgacucgaucuccgcgaga	cagcggagaugucgaagcgcgcuuc	cagcggagaugucgaagcgcgcuucgucgaggcgaagcgacucgaucuccgcgaga	Group2.19:3865972..3866028:+				yes		1
Group5.18_14453	14.8	91 +/- 5%	yes	-	uugcguuacaucugugauagagu	uucaucacagaauagucagcagu	uucaucacagaauagucagcaguuauucuucuuaugcaaauaauugcguuacaucugugauagagu	Group5.18:297975..298041:+	yes	yes		yes		3
Group9.7_23802	14.5	93 +/- 4%	yes	-	ucaucucgugcucaucgucacc	ggggcgacgagaacgagacccaga	ggggcgacgagaacgagacccagaucgagaaucucaaacaaaucucaucucgugcucaucgucacc	Group9.7:887012..887078:-	yes			yes		2
Group10.27_5558	13.6	90 +/- 3%	yes	-	uauauauuauaucuaaacu	uuuuggaauauuauuaua	uuuuggaauauuauuauauuuaaauuauuuuuaauuuaauuauauuuaaauauauauuauaucuaaacu	Group10.27:724938..725007:-	yes		yes	yes		3
Group1.41_3230	13.3	90 +/- 3%	yes	-	aaugcacaaucgauuuaaaaaug	uuguuaaaucaauugugcua	aaugcacaaucgauuuaaaaaugucaaaaugugauauauuuaaaauauauauuguuaaaucaauugugcua	Group1.41:839758..839829:+	yes					1
Group2.11_5855	12.8	80 +/- 22%	yes	-	ugaaguuaaaauuauuacuuuc	aguaauaauuuaauuacuuugacggacu	aguaauaauuuaauuacuuugacggacuaaaacguugaaguuaaaauuauuacuuuc	Group2.11:618603..618660:+			yes		yes	2
Group4.13_21759	12.8	90 +/- 3%	no	-	aaaacgaacaagggccgc	ggcccaacuggauguaaugcu	ggcccaacuggauguaaugcugaaaacgaacaagggccgc	Group4.13:2010417..2010457:+		yes				1
GroupUn438_42213	12.7	90 +/- 3%	no	-	ucuguagcucauuggacgagga	ccucggcgaugaucuauggccu	ucuguagcucauuggacgaggauuuggauuuaucgaauuucucuccucggcgaugaucuauggccu	GroupUn438:1414..1480:-	yes					1
Group3.9_12476	12.2	91 +/- 5%	yes	-	gcccuccacgcugauuuccgcuc	gcggugaucgcggcgaggaucgc	gcggugaucgcggcgaggaucgcuuucugaacgcgcccuccacgcugauuuccgcuc	Group3.9:1677771..1677828:-	yes					1
Group16.4_11694	12.1	91 +/- 6%	yes	-	ugccguggaccaccgcacuggc	acagaguggcgguacacggggc	acagaguggcgguacacggggcgcgagaaaagcgguagugugccguggaccaccgcacuggc	Group16.4:836471..836533:-	yes					1
Group2.4_8392	12.1	89 +/- 6%	yes	-	aguucaucgucuccgagaggau	uccuccuggagacgaugcccggu	aguucaucgucuccgagaggauaugauacgacgaguaaaaguuuccuccuggagacgaugcccggu	Group2.4:231136..231202:+	yes			yes		2
Group1.43_2665	11.7	93 +/- 4%	yes	-	acggggcgaccacggccgcggc	cgcggccgcggccgccgccgucu	acggggcgaccacggccgcggcguucaacgaggccgcggccgcggccgccgccgucu	Group1.43:1509403..1509460:-	yes		yes			2
Group7.10_28232	11.6	90 +/- 3%	yes	-	gaaaggagagagagagagc	cuuccuuucucuccucgagu	gaaaggagagagagagagcaggaauacucguuucgagaaucuucaauaucgaucguacgggcguaaauucuuccuuucucuccucgagu	Group7.10:336708..336797:+		yes				1
Group7.24_20694	11.4	93 +/- 4%	yes	-	uccgugaccaggaucgcguuca	aacguguccugcaucucggauauu	uccgugaccaggaucgcguucaauaucgugaacuugaacguguccugcaucucggauauu	Group7.24:967862..967922:+	yes					1
Group7.21_20553	11.2	91 +/- 6%	yes	-	ucgucucuugcucucguuucu	aaacgagggcagagagacggag	ucgucucuugcucucguuucuugguggauuucucggaaacgagggcagagagacggag	Group7.21:888676..888734:-	yes					1
Group14.7_5250	11	89 +/- 6%	yes	-	gacucgaggaggaugucguucugg	uccggcgacgcucuccucgcgg	gacucgaggaggaugucguucugguuagaaauucugacggguucuuucgucgaagaaauccaauccggcgacgcucuccucgcgg	Group14.7:221047..221132:+				yes		1
Group1.10_212	10.5	93 +/- 4%	no	dme-miR-4973-5p	agucgucggcugaucgaggucc	ggccugauacgccgaugccagu	agucgucggcugaucgagguccgggccuguaccguggggccugauacgccgaugccagu	Group1.10:751430..751489:+	yes	yes	yes	yes		4
Group5.14_24170	10.5	90 +/- 3%	yes	-	aaccaaagaauugaguacaaau	uuugauaauuaaucuuuggaaaa	aaccaaagaauugaguacaaauuggaauauuuauuaaccaguuugauaauuaaucuuuggaaaa	Group5.14:2546347..2546411:+	yes	yes			yes	3
Group16.4_9250	10.4	91 +/- 5%	yes	-	ucgccucgucauccucgguagc	ccgccgaggaucgaggaagccg	ccgccgaggaucgaggaagccgaguaacaccgaucgaaacucgccucgucauccucgguagc	Group16.4:316374..316436:+	yes					1
Group11.18_6461	10	90 +/- 3%	no	-	caguacaaggcuggacugaggucu	ucccaguacugcccguacuaug	ucccaguacugcccguacuauggaguuacgcaacacaguacaaggcuggacugaggucu	Group11.18:2968142..2968201:+	yes			yes		2
Group12.6_6957	9.6	94 +/- 4%	yes	dme-miR-307a-5p	ucucacucuaucuucaucucgu	agacgaagacagagugagacu	agacgaagacagagugagacuguaguauaacgaagacagaguagucucacucuaucuucaucucgu	Group12.6:90054..90120:-	yes	yes	yes		yes	4
Group13.10_9391	9.6	90 +/- 3%	yes	-	gagugccaccgugcgucgagug	cgcgcgcaccacuggcacgugc	gagugccaccgugcgucgagugcggacugacgcacgcgcgcaccacuggcacgugc	Group13.10:751644..751700:-				yes		1
Group3.12_13413	9.5	94 +/- 4%	yes	-	uuugacuugcaaagagcauaaacu	uuugcucuauucgcaucaaaaa	uuugcucuauucgcaucaaaaauaguaaaacaauauuuuugacuugcaaagagcauaaacu	Group3.12:167459..167520:+	yes	yes				2
Group9.12_32911	9.3	90 +/- 3%	yes	-	ugccaguaauguaucggugacu	aaaccgauauauuagugucauau	aaaccgauauauuagugucauauucgauuguauauuaugccaguaauguaucggugacu	Group9.12:1067325..1067384:+				yes		1
Group10.28_4244	9.1	94 +/- 4%	yes	-	cgaacagccgaggagauaaguu	acugucuccucgacuacucucc	cgaacagccgaggagauaaguuggcgcuaauaaaugacggaaacugucuccucgacuacucucc	Group10.28:341487..341551:+	yes			yes		2
Group7.17_10855	8.5	63 +/- 22%	yes	-	acagugugaucgaugcaagaagu	cauugcauuuauuucgcuauuu	cauugcauuuauuucgcuauuucaaaaaugugaaacagugugaucgaugcaagaagu	Group7.17:497690..497747:+		yes				1
Group1.10_252	7.9	93 +/- 4%	yes	-	ugcgagcgugaauacgacaucg	aaugucuuucacgccgagcgacu	ugcgagcgugaauacgacaucgccaaagauccgauggcaaugucuuucacgccgagcgacu	Group1.10:1360201..1360262:+	yes			yes		2
Group14.9_7181	7.4	93 +/- 4%	yes	-	auugccucuucccuauguuauuu	auuacaucauaagaggcauaua	auugccucuucccuauguuauuuuucuucuaugaaaauuacaucauaagaggcauaua	Group14.9:1308122..1308180:-	yes	yes	yes	yes	yes	5
Group15.19_9592	7.3	94 +/- 4%	yes	-	agacgaagagaaaaggcagagga	uucuucuuuucucuuccuucuu	agacgaagagaaaaggcagaggaucacgcucgacuuucuucuucuuuucucuuccuucuu	Group15.19:3110258..3110318:+	yes			yes		2
Group4.13_9903	7.3	89 +/- 5%	yes	-	cggggggaccucgacgcgccc	cgcgccgacguccccgcgggg	cgcgccgacguccccgcggggcacagcuagccgucaucccccggggggaccucgacgcgccc	Group4.13:845285..845347:+				yes		1
Group4.9_16672	7.3	94 +/- 4%	yes	-	aagaaucggaagaguuuuggaa	ucgaaaacuuaucccguucucu	ucgaaaacuuaucccguucucuaugacaauugguuuaaagaaucggaagaguuuuggaa	Group4.9:384400..384459:-	yes					1
Group13.7_1636	7.2	52 +/- 36%	yes	-	ucucgcacgcggaucgagacg	ugucgaucgagacgugcgagaaugaga	ugucgaucgagacgugcgagaaugagauggagaaauaaaauucucgcacgcggaucgagacg	Group13.7:2095590..2095652:+			yes			1
Group10.23_3321	7.1	91 +/- 6%	yes	-	uacaaaaucgaaauuuuagcca	ucuaaauuuuagauuuuguauu	uacaaaaucgaaauuuuagccagcgaaaauuucugucuaaauuuuagauuuuguauu	Group10.23:892965..893022:-	yes					1
Group6.23_27152	7.1	90 +/- 3%	yes	-	ugaacgcgcguugauugcauacc	gauacaucgcgcgcgcuuaucc	ugaacgcgcguugauugcauaccuuauaaaccacagagaaaggauacaucgcgcgcgcuuaucc	Group6.23:954940..955004:+	yes					1
GroupUn442_22887	7	93 +/- 4%	no	-	auauuuuauauauuauauuu	uuuaagauaagauauugauauu	auauuuuauauauuauauuuuauauaauuauuauuauuuauauauuguuaaauuuaagauaagauauugauauu	GroupUn442:472..546:+	yes	yes	yes	yes		4
Group1.37_2069	6.4	94 +/- 3%	yes	-	uccgcgaaugagucguacaaa	uuguacgacacacgccgcgauaagu	uuguacgacacacgccgcgauaaguuacuuuauucgugacuccgcgaaugagucguacaaa	Group1.37:1004695..1004756:+	yes					1
Group4.16_12989	6.4	93 +/- 4%	no	-	uugcuaucgcucgugucuaucg	gcagacgcgccgcgacagcug	gcagacgcgccgcgacagcugcgguuaaugcaucgcgccguugcuaucgcucgugucuaucg	Group4.16:284196..284258:+	yes					1
Group5.11_16839	5.9	94 +/- 4%	yes	-	uugguuucuucgguugcuuuaca	uaaguaaccuuauaaaccaauc	uaaguaaccuuauaaaccaaucuguccaauaaacaaacuaacaugauugguuucuucgguugcuuuaca	Group5.11:610214..610283:+	yes			yes		2
Group1.14_274	5.7	89 +/- 4%	yes	-	uucggguacguucggcuucguucc	gaggagcucgaucguggccga	uucggguacguucggcuucguuccacgauccaaucauuaacgggaggagcucgaucguggccga	Group1.14:153554..153618:-				yes		1
Group10.24_4601	5.6	91 +/- 3%	yes	-	ucccucguuuacucuccucuuc	gaggagggaaagggcggg	gaggagggaaagggcgggagaacacagucggagaacaccacccucccucguuuacucuccucuuc	Group10.24:502770..502835:+	yes					1
Group4.13_15614	5.6	94 +/- 4%	yes	-	ucgagaaaccguaucgcguucg	aacugcgauaccgaccgagaga	aacugcgauaccgaccgagagagauuucgcuuucuuucgagaaaccguaucgcguucg	Group4.13:286761..286819:-	yes			yes		2
Group12.17_8921	5.3	91 +/- 3%	yes	dme-miR-315-3p	auuucgaguuugcggucaccgu	ggggccggaagaucgaaaccg	auuucgaguuugcggucaccgugguccgugcgugugcacgacaccgcguuagaaacggggccggaagaucgaaaccg	Group12.17:618451..618528:-				yes		1
Group5.2_24757	5.3	91 +/- 3%	yes	-	uuauuaacuuaaauucgucacu	ugauggguuuaagcgaacgaac	ugauggguuuaagcgaacgaacaaguaugaguuuauuaacuuaaauucgucacu	Group5.2:206305..206359:+	yes					1
Group8.3_17657	5.3	93 +/- 4%	yes	-	cuuagucgaaaauagccgaaau	uucgggcaucuucggcuaauuuuccg	uucgggcaucuucggcuaauuuuccgaucuuagucgaaaauagccgaaau	Group8.3:86452..86502:+	yes					1
Group10.2_3071	5.2	92 +/- 5%	yes	-	aggaaacacgagggggaugguu	caccacccuccuguucccccgc	aggaaacacgagggggaugguuagagcaaaacguugaaagaaccaccacccuccuguucccccgc	Group10.2:72716..72781:-	yes					1
Group15.19_9294	5.2	94 +/- 4%	yes	-	augcuguucgaaacuuuguuuu	agcaagguuucgaaugguauggaa	augcuguucgaaacuuuguuuuaaaaaaggaaaagcaagguuucgaaugguauggaa	Group15.19:304021..304078:+	yes					1
Group1.42_3411	5.1	91 +/- 3%	no	-	uaaggauaaucuuuuugacagg	uugucgauuugauauuucuuauu	uugucgauuugauauuucuuauuuaugaauuuuggaucaaaaaaaauaaggauaaucuuuuugacagg	Group1.42:699382..699450:+	yes					1
Group3.16_13910	5.1	94 +/- 4%	yes	-	ccgguguugaagcgggacgaggau	ucugucguccccuuucgcucga	ucugucguccccuuucgcucgagccucgaacagugucggccgguguugaagcgggacgaggau	Group3.16:487955..488018:+	yes			yes		2
Group5.14_14221	4.9	93 +/- 4%	no	-	aaucgagaaacggacgaacucc	cuuuuuccguggaacucgggac	aaucgagaaacggacgaacuccuacggcuuuuauggcuccgcucguaaagauauacccaaggcuuuuuccguggaacucgggac	Group5.14:720126..720210:-	yes					1
Group15.11_8955	4.5	92 +/- 5%	yes	-	ccucucccuccccuccucuuuu	aaggggagcgaaaggggaugga	aaggggagcgaaaggggauggaucucuuucuuuuuucccucucccuccccuccucuuuu	Group15.11:61318..61377:-	yes					1
Group4.6_16485	4.5	92 +/- 5%	yes	-	agagagagagagagaaggucg	aaccuuuuuuucucucucccucu	agagagagagagagaaggucgcucaucuucccuccacugcaaccuuuuuuucucucucccucu	Group4.6:710247..710310:+	yes					1
Group6.36_12768	4.5	90 +/- 4%	yes	dme-miR-3643-5p	uugaguuuuuuucgaguuguugacu	aaagcaaccgcgaugaaaacucgaga	uugaguuuuuuucgaguuguugacucguucgauggaaagcaaccgcgaugaaaacucgaga	Group6.36:349350..349411:+	yes					1
Group12.5_3280	4.3	71 +/- 17%	yes	dme-miR-285-3p	uagcaccacauuauucagc	ugaaucugcaggggccacg	ugaaucugcaggggccacguuacacuaaauuuucguagcaccacauuauucagc	Group12.5:59471..59525:-	yes	yes		yes		3
Group8.6_14245	4.1	90 +/- 4%	yes	-	uuauucuuucgcgaugguac	uaucaucgugaugcaacaacgu	uaucaucgugaugcaacaacgugguguauuaugcaucguuauucuuucgcgaugguac	Group8.6:1263085..1263143:+				yes		1
Group1.23_889	4	93 +/- 4%	yes	-	ucgucucagguccgaauagcgagg	cacgcucccgggccaggagaca	cacgcucccgggccaggagacaacgaaacaauggaacgucgucgucucagguccgaauagcgagg	Group1.23:260468..260533:+	yes					1
Group11.20_4403	4	93 +/- 4%	no	-	uguugcugucgacgaggacugc	aguuccucgacggcggcgaucgu	aguuccucgacggcggcgaucguuuccgcuccaccgacaccuguugcugucgacgaggacugc	Group11.20:215685..215748:+	yes			yes		2
Group6.26_19176	4	93 +/- 4%	no	-	ccagugcacugucgucgccaccu	aguggcgucgcugugcgcaaua	aguggcgucgcugugcgcaauacugucgcgccauugcaaacgcgcgccagugcacugucgucgccaccu	Group6.26:229480..229549:-	yes			yes		2
Group1.32_1179	3.8	86 +/- 5%	yes	-	gaagucguccguuucuucggaa	uccggugaaauggucgacgaca	uccggugaaauggucgacgacaacgucggugacaacgacagcgacgaagucguccguuucuucggaa	Group1.32:289172..289239:+					yes	1
Group11.18_5001	3.8	90 +/- 5%	yes	-	cggcucuggauccagcugcugcu	aagcagcugggccgcgccccgg	aagcagcugggccgcgccccgggauacuuuaucacccggcucuggauccagcugcugcu	Group11.18:4305661..4305720:+	yes			yes		2
Group3.7_14738	3.8	91 +/- 4%	yes	dme-miR-4909-3p	auuguaucguuaaaaguauaau	uauauuuuuaacaaugcacauugc	uauauuuuuaacaaugcacauugcacauuguauucacgagcauuguaucguuaaaaguauaau	Group3.7:244125..244188:-	yes		yes	yes	yes	4
Group8.9_22852	3.7	90 +/- 5%	yes	-	uucggcaauaaucguucgugau	auacccgauuauugccgaacuc	uucggcaauaaucguucgugaucggcuaagcgccuuauuaauuggauuucggacucucgagccgaucauacccgauuauugccgaacuc	Group8.9:1367972..1368061:+	yes					1
Group12.15_8389	3.6	88 +/- 3%	no	-	uuugucgaacgggacgcgaau	uucucgccucgaucgaucgaacc	uucucgccucgaucgaucgaaccgaguuuuguucguuuugucgaacgggacgcgaau	Group12.15:22816..22873:+					yes	1
Group2.15_7680	3.6	86 +/- 5%	yes	-	agaauaagaaguucgagguuggc	ugccgcgcucuucuucuucuu	agaauaagaaguucgagguuggcugcuguugcugcugcugcugccgcgcucuucuucuucuu	Group2.15:541223..541285:+				yes		1
Group3.9_15205	3.6	91 +/- 4%	yes	-	agggaucagaaauucgaagggcc	uucaacgauuuuuuuuccuuuu	agggaucagaaauucgaagggccaaugacucgaagguucaacgauuuuuuuuccuuuu	Group3.9:2344258..2344316:-	yes					1
Group10.10_2974	3.4	91 +/- 4%	yes	-	gggacgugcauccguuucgugucc	cgcgcgaaacggacaccucca	gggacgugcauccguuucguguccgacauacaagcguuacgcgcgcgaaacggacaccucca	Group10.10:255024..255086:+	yes					1
Group7.9_21012	3.3	91 +/- 4%	yes	-	uucagcguuauuacgagccauug	auugcucgcguaaugcuggaac	auugcucgcguaaugcuggaacugauauagugauguuucagcguuauuacgagccauug	Group7.9:553735..553794:+	yes			yes		2
Group4.9_13646	2.8	91 +/- 3%	yes	-	aaagaucgaucguagaggaaga	uucccugcgacgauauuuccu	uucccugcgacgauauuuccuuauacaaccgagaagauauccgggaaagaucgaucguagaggaaga	Group4.9:1096462..1096529:-	yes					1
Group6.20_15485	2.8	91 +/- 3%	yes	-	ugucaaaccgggcgaaacgggu	uccgauuucgccacgcuugacc	uccgauuucgccacgcuugaccgcguaaaaaugauuaccacuuuuaaaacccgcugucaaaccgggcgaaacgggu	Group6.20:1505173..1505249:+	yes					1
GroupUn13_19855	2.7	91 +/- 3%	yes	-	agaucgguauuucagaauaua	ucuucugaaauaccgacuuuaga	agaucgguauuucagaauauaagguuuuguucaugucauaucuucugaaauaccgacuuuaga	GroupUn13:48994..49057:+	yes	yes				2
Group1.29_1418	2.5	89 +/- 5%	yes	-	cgucguucuccauuucucuuu	agagagaugguguugcguaacgagau	agagagaugguguugcguaacgagauagauauaauuaugucgcauauccgucguucuccauuucucuuu	Group1.29:471803..471872:-	yes					1
Group11.6_4757	2.5	91 +/- 3%	yes	-	uagucauuguugaguaucugaag	cuuagauauucgacuggcuacu	cuuagauauucgacuggcuacuugauuggccaucaguagucauuguugaguaucugaag	Group11.6:62021..62080:+	yes					1
Group2.19_6884	2.5	64 +/- 17%	yes	-	agaaauccuccgugggccgggc	ccgaccgugaaaggauuucaacu	agaaauccuccgugggccgggcgcgcgcgcacgcccgaccgugaaaggauuucaacu	Group2.19:1155202..1155259:+	yes			yes		2
Group11.18_6296	2.4	87 +/- 3%	yes	-	ggaggaggaggaggaggaggagga	uccucucucucucuccuc	uccucucucucucuccuccuccuucgaucguccccuucgucgguacgacgacgacgaagaggaggaggaggaggaggaggaggaggagga	Group11.18:1746534..1746624:+	yes	yes	yes	yes	yes	5
Group15.19_9342	2.4	90 +/- 4%	no	-	uaccacacgucgugaaccgaaca	acgguuuacucugcguggucg	acgguuuacucugcguggucgcuauauauuucuaccacacgucgugaaccgaaca	Group15.19:1361861..1361916:+	yes			yes		2
GroupUn4173_42009	2.4	87 +/- 3%	yes	-	gagagagagagagagagagagag	aucucucucugucucucucucu	aucucucucugucucucucucuauauauauauauauaaauauauauauauauauauauauauauauauauauagagagagagagagagagagagagagag	GroupUn4173:550..650:-	yes	yes	yes	yes	yes	5
Group11.16_4545	2.3	89 +/- 5%	no	-	cgacggucgauguagcugccggc	gacagucgcagcgaucgugacggu	gacagucgcagcgaucgugacggucgacgaccgacggucgauguagcugccggc	Group11.16:910816..910870:+	yes				yes	2
Group13.5_6114	2.3	91 +/- 3%	yes	-	acacgugggcgcagagugccc	gccgcuuugugucaacgugauc	acacgugggcgcagagugcccggagagaagauaaacggauuacggccgcuuugugucaacgugauc	Group13.5:322817..322883:+	yes					1
Group13.5_7526	2.2	90 +/- 4%	yes	-	uucuucuccuccuucucgucuu	aagaggaagaggaggacg	uucuucuccuccuucucgucuucgucgccuucgucgacgaagacgaggaagaggaagaggaggacg	Group13.5:349915..349981:+	yes	yes		yes		3
Group10.17_3020	2.1	89 +/- 5%	yes	-	ccaagagauucaugaacgagauugu	auuucgauugaaucucuuagau	ccaagagauucaugaacgagauuguagguaauucuauaagccaauuucgauugaaucucuuagau	Group10.17:116722..116787:-	yes			yes		2
Group10.6_5682	2.1	87 +/- 3%	yes	-	cguccaccuggaauccgcucgcga	acgguggauuucgguggagggu	acgguggauuucgguggagggucgagcguuucguagucgggaucggcguccaccuggaauccgcucgcga	Group10.6:136555..136625:-			yes		yes	2
Group6.37_10536	2.1	86 +/- 10%	yes	-	ucuagaacuauuaggaagcc	gcagugcuccugguucugga	ucuagaacuauuaggaagcccaccucgggcagugcuccugguucugga	Group6.37:720224..720272:+			yes	yes		2
Group1.34_1305	2	84 +/- 5%	no	-	uucagauccgagcuuaugcacu	uguaugcucgauucuguauag	uucagauccgagcuuaugcacuuugaaccaacguguaugcucgauucuguauag	Group1.34:548054..548108:-				yes		1
Group4.13_15721	2	89 +/- 5%	yes	-	uuccccgauucaccuucgcuu	aggcaaaggaagacgggggag	aggcaaaggaagacgggggaggaaauugcaggcauucgcucgauugcucuccuuccccgauucaccuucgcuu	Group4.13:1182565..1182638:+	yes	yes		yes		3
Group5.14_17474	2	90 +/- 4%	yes	-	uuuacgagcgcggagagagaga	ucucucucucucucucucucu	ucucucucucucucucucucuggggcgcguauaucgcggugcccauggcgagauuuacgagcgcggagagagaga	Group5.14:1668370..1668445:-	yes	yes	yes	yes	yes	5
Group8.9_12428	2	64 +/- 17%	yes	-	cggggaggaagaggguggaa	ucugucucuuucaaccccuuc	ucugucucuuucaaccccuucuacgccgaggguucuuccacccucucuagacggggaggaagaggguggaa	Group8.9:1006303..1006374:-		yes				1
Group9.10_23322	2	90 +/- 4%	yes	-	uccaauucguuucguacuucgu	gaaguacgaaacgaauugcaua	gaaguacgaaacgaauugcauaucuuucaacgauagauugaaauuauauccaauucguuucguacuucgu	Group9.10:4349583..4349653:-	yes	yes		yes		3
Group1.23_1110	1.9	91 +/- 3%	yes	-	ucugggacugucaugucggcugucu	gcaguagcggcggcaguuccgguca	ucugggacugucaugucggcugucucgggagugaguagcaguagcggcggcaguuccgguca	Group1.23:679728..679790:+	yes		yes	yes		3
Group10.26_4944	1.9	90 +/- 2%	yes	-	aauacaaaauugauuuuucggcu	auucgauuuuguauuaggaga	aauacaaaauugauuuuucggcuagcaaaaauuuuuagccgaaauucgauuuuguauuaggaga	Group10.26:1315907..1315971:+	yes	yes	yes	yes	yes	5
Group2.18_17479	1.9	90 +/- 2%	yes	-	ccuccuccuucucucucccuuu	agggagaaaggaggagggagugca	agggagaaaggaggagggagugcaaggguaucagaaggaucgugccuccuccuucucucucccuuu	Group2.18:1290561..1290627:+	yes					1
Group3.4_9274	1.9	89 +/- 3%	yes	-	ccgaccgacgaugcagcugcgu	aggcuggcugcaacgucgcgugugcgu	aggcuggcugcaacgucgcgugugcgugcaguaugcaccgaccgacgaugcagcugcgu	Group3.4:276151..276210:-				yes		1
Group4.16_13077	1.9	91 +/- 3%	yes	-	cacgcggaaagacucggguucga	ucgacucgaguuuuuuucgcga	cacgcggaaagacucggguucgagacucgcuucucgacucgaguuuuuuucgcga	Group4.16:2477..2532:-	yes	yes	yes	yes	yes	5
Group5.13_17216	1.9	90 +/- 3%	yes	-	cugccacacgauucgucgacucga	gagucgucgacucgugugugguc	gagucgucgacucguguguggucccuugcguaccggcggcugccacacgauucgucgacucga	Group5.13:490926..490989:-	yes					1
Group5.2_14573	1.9	91 +/- 3%	yes	-	agcagccgguagacagagcgcg	cgcgcugugcuaccgcgugcugca	agcagccgguagacagagcgcgcaaggggauacgcuuuugccgcgcugugcuaccgcgugcugca	Group5.2:680928..680993:-	yes					1
Group8.11_21157	1.9	90 +/- 3%	yes	-	gagagagagagagagagagagag	cggucugucugucucucucuuucu	gagagagagagagagagagagaguccuugacggaggacgucgaacgauacucggucugucugucucucucuuucu	Group8.11:266036..266111:-	yes	yes	yes	yes	yes	5
Group8.6_31176	1.9	90 +/- 2%	yes	-	cgaggagggggagggggga	cacuggcucuccucgug	cgaggagggggaggggggagagagagggaggcguuucuccacuggcucuccucgug	Group8.6:996646..996702:+		yes				1
GroupUn119_24111	1.9	91 +/- 3%	yes	-	aauauacauauauaugcacaca	auauauguguauauuaugcgu	auauauguguauauuaugcguauacauauacauauauguauguauaauauacauauauaugcacaca	GroupUn119:33218..33285:+	yes	yes				2
Group1.17_571	1.8	91 +/- 3%	yes	-	cuggaaugcgguuccccccgca	accggggggaucgcauuccag	accggggggaucgcauuccaggaugccgcccacucuggaaugcgguuccccccgca	Group1.17:452144..452200:+	yes			yes	yes	3
Group10.26_3232	1.8	91 +/- 3%	yes	-	ucgauugaacaucgucuccgaug	aaucggaggcgcagcagucggcu	aaucggaggcgcagcagucggcuuccagcucgugaaccagucgauugaacaucgucuccgaug	Group10.26:2237297..2237360:-	yes			yes		2
Group10.26_5072	1.8	90 +/- 2%	yes	-	uccaucgugguccaucgu	cgugguccaucguggucc	cgugguccaucgugguccaucgugguccaucgugguccaucuacguccaucuacguccaucgugguccaucaugguccaucgugguccaucgu	Group10.26:9416..9509:-	yes	yes		yes		3
Group14.13_8007	1.8	91 +/- 3%	yes	-	uuccucgucggacagcgggcu	cccgcuucugccgaucgaggagga	uuccucgucggacagcgggcugucgagcgcgcugagucucucuugcgagcaacaauuaagcccgcuucugccgaucgaggagga	Group14.13:548972..549056:-	yes			yes		2
Group14.14_5032	1.8	89 +/- 3%	yes	-	uccguucgauucguccguucu	guaacggauucgagucgaucgc	guaacggauucgagucgaucgcgggaguacgguucucuuccguucgauucguccguucu	Group14.14:808756..808815:-		yes		yes		2
Group14.2_8505	1.8	91 +/- 3%	yes	-	ugagcacccccguuugacagg	ugagcgagcgaggguacuccuc	ugagcacccccguuugacaggaggguaggccccaacauucggggccuuauagaagcuugagcgagcgaggguacuccuc	Group14.2:61312..61391:-	yes					1
Group3.15_8910	1.8	89 +/- 3%	no	-	ucguggaaggagggcgaagga	auucgucgcguuuucacgguc	auucgucgcguuuucacggucaggcuuuaucgaucguggaaggagggcgaagga	Group3.15:202691..202745:-	yes			yes		2
Group4.12_15291	1.8	91 +/- 3%	yes	-	cucgucuccccguuuuuucccu	ggaagaaagaggagagaggagag	ggaagaaagaggagagaggagaggauaagacaugcguuaugauucacucucgucuccccguuuuuucccu	Group4.12:173473..173543:+	yes			yes		2
Group6.14_26296	1.8	90 +/- 2%	yes	-	gcaguugccgcuggaguuacug	agcugcagcggcagcaggucgcu	agcugcagcggcagcaggucgcugaguguacguggcggcaguugccgcuggaguuacug	Group6.14:672613..672672:-	yes					1
Group6.26_10383	1.8	88 +/- 7%	no	-	aguaagcuugacagccccguagc	uuacgaugggcgccuuugcuuaccg	aguaagcuugacagccccguagcguuacgaugggcgccuuugcuuaccg	Group6.26:22106..22155:-	yes				yes	2
Group7.21_20557	1.8	90 +/- 3%	yes	-	gagggagggagggaggug	ccuccuccucuccccga	gagggagggagggagguggugguccuccuccucuccccga	Group7.21:954077..954117:-	yes	yes		yes		3
Group7.22_16782	1.8	91 +/- 3%	yes	-	gggggagggagggagguu	cucucccuuucucuccuuu	gggggagggagggagguuagcguuggaacguggcuuccaccacgaguuucagucuguggagcucucccuuucucuccuuu	Group7.22:727887..727967:+	yes	yes		yes		3
Group9.7_23789	1.8	91 +/- 3%	yes	-	ugccgucgacauccgggcgucgu	gacgucggaagacggcggg	ugccgucgacauccgggcgucguuugggggacgacgacgucggaagacggcggg	Group9.7:405071..405125:-	yes	yes			yes	3
Group9.7_33382	1.8	90 +/- 2%	yes	-	gaggcgagggagggagggag	cgcucgcucauccgccucuc	gaggcgagggagggagggaggcgguccccucgucgcaagaaacggaaaucgcaauuugcgcucgcucauccgccucuc	Group9.7:397675..397753:+	yes	yes		yes		3
Group1.37_1464	1.7	89 +/- 3%	yes	-	gggaucuccucugaaagagc	ucuuucgggagcauccucc	ucuuucgggagcauccuccaggcgucccagagggggaucuccucugaaagagc	Group1.37:953270..953323:-				yes		1
Group12.13_3753	1.7	89 +/- 3%	yes	-	cucgugucuaucgcaucgcguuca	ugcgcgaugagaucggcgcgaggu	ugcgcgaugagaucggcgcgagguuuaauuggaaacgccucgugucuaucgcaucgcguuca	Group12.13:226968..227030:+				yes		1
Group13.14_9661	1.7	90 +/- 2%	yes	-	gaucgcgaucuuucguauugau	aucaauacgaaagaucauacga	aucaauacgaaagaucauacgaucuugacugaaggaucgaagaucgcgaucuuucguauugau	Group13.14:178595..178658:+				yes		1
Group13.3_9795	1.7	90 +/- 2%	yes	-	ucgccaaccguucgccaaggu	cauuggccgaacgggaggcggcc	cauuggccgaacgggaggcggccaagaauucgccaaccguucgccaaggu	Group13.3:546705..546755:+	yes					1
Group13.7_10351	1.7	90 +/- 2%	yes	-	aggacguaagacgagagaaguaag	uaaacucgcgucucucuuccacgccucc	aggacguaagacgagagaaguaagauuuguccuggaucuuaaacucgcgucucucuuccacgccucc	Group13.7:589278..589345:-	yes					1
Group15.19_7826	1.7	91 +/- 3%	yes	-	ucgcccccaaugcaaccuaauc	gaugguuggauuggcgggcgggg	gaugguuggauuggcgggcgggggaggucaucuguaucccucgcccccaaugcaaccuaauc	Group15.19:993745..993807:-	yes		yes	yes		3
Group16.4_15886	1.7	90 +/- 2%	yes	-	gcggagggggaggaggagg	ucuucccuuccuccccu	ucuucccuuccuccccuuauaugcgaccuguguaagggauaagguugaggggguaaguguuuggcggagggggaggaggagg	Group16.4:665575..665657:-		yes				1
Group2.18_7910	1.7	89 +/- 3%	no	-	uucgaacagcuucgaccccu	gggaagaucgagcuggcg	gggaagaucgagcuggcgcgaaauggaucuggcauuucgaacagcuucgaccccu	Group2.18:1122666..1122721:-				yes		1
Group3.8_20931	1.7	90 +/- 2%	yes	-	ucgcugcccaguuccuugcuccc	gaaugaaggaagaggggcagcgguc	ucgcugcccaguuccuugcucccuugguaaaucgaugggaaugaaggaagaggggcagcgguc	Group3.8:1668852..1668915:-	yes					1
Group6.13_26159	1.7	90 +/- 2%	no	-	ucagcaugaagaaucgucguga	ucgauuauucugauugccugga	ucagcaugaagaaucgucgugacuuugauauggaucucucgauuauucugauugccugga	Group6.13:84753..84813:-	yes					1
Group6.14_18623	1.7	91 +/- 3%	yes	-	ccggcgaugaugucaugcagucu	ucucugauaucaucugcgggcu	ccggcgaugaugucaugcagucucuccccuaagucucugauaucaucugcgggcu	Group6.14:287199..287254:-	yes	yes	yes	yes		4
Group6.23_19074	1.7	91 +/- 3%	yes	-	uucgguaauaaucgguugcgau	cgcguccgacuacggccgagcu	uucgguaauaaucgguugcgaucgacucgacucggcugaaccgaucgcguccgacuacggccgagcu	Group6.23:131383..131450:+	yes	yes		yes		3
Group8.8_14471	1.7	89 +/- 3%	yes	-	acggcguccucugugacuc	gucgcuggggaagccgcag	gucgcuggggaagccgcagauacggcguccucugugacuc	Group8.8:760216..760256:+				yes	yes	2
Group8.9_22795	1.7	91 +/- 3%	yes	-	caacugggacuaguaguacua	uaaugcugcuaguccaaguccu	caacugggacuaguaguacuagugcaacaccagcuacuucuaaugcugcuaguccaaguccu	Group8.9:561042..561104:-	yes	yes		yes	yes	4
Group1.35_1039	1.6	88 +/- 7%	yes	-	gccgguguuguagagcagca	ccgcucuccucgccggucu	gccgguguuguagagcagcaggccgcucuccucgccggucu	Group1.35:728517..728558:-					yes	1
Group1.7_2772	1.6	90 +/- 3%	yes	-	uuggccgaaguuucccgaucua	agucgggaagauucgguaucaag	agucgggaagauucgguaucaagcggauccgacuuuggccgaaguuucccgaucua	Group1.7:318310..318366:-	yes					1
Group10.23_4540	1.6	90 +/- 2%	yes	-	uuucguugcucucgaacgcgau	agcgcgucgagagcaccgaaacagu	agcgcgucgagagcaccgaaacaguuuaaguguuucguugcucucgaacgcgau	Group10.23:1223204..1223258:-	yes	yes				2
Group10.24_4688	1.6	90 +/- 2%	yes	-	gugggcgggcgggcgguc	cuuagcuuauccguccccg	cuuagcuuauccguccccgcgaaaaauaaauggcgucggugggcgggcgggcgguc	Group10.24:985527..985583:-	yes	yes		yes		3
Group10.26_2323	1.6	89 +/- 3%	yes	-	ucggacgcaacgucgcucccu	cgagcggugcguggacgauc	cgagcggugcguggacgaucgguauuuuuaucgaucggacgcaacgucgcucccu	Group10.26:1100853..1100908:+				yes		1
Group11.18_4801	1.6	90 +/- 3%	yes	-	accagaacacguucggag	ccucggcgugguagaucugaugc	ccucggcgugguagaucugaugcgaaaccagcaucaguugucgaugguugggacgcaccagaacacguucggag	Group11.18:1836368..1836442:+	yes			yes		2
Group13.14_7288	1.6	91 +/- 3%	yes	-	gaucguaugaucuuucguauugau	caauacgaaagaucgcgaucuu	caauacgaaagaucgcgaucuucgauccuucagucaagaucguaugaucuuucguauugau	Group13.14:178595..178656:-	yes	yes				2
Group14.15_8373	1.6	90 +/- 3%	yes	-	uugacguccugccucacccggc	agggcgaggaggagagagagg	agggcgaggaggagagagaggacuugagagugacuugacguccugccucacccggc	Group14.15:1302129..1302185:+	yes			yes		2
Group14.15_8448	1.6	90 +/- 3%	yes	-	gagagagagagagagagagagag	cuuccuccugcucuuucuucuc	gagagagagagagagagagagagauggguggcgaucggagggcacguuugucauagccacuuccuccugcucuuucuucuc	Group14.15:286335..286416:-	yes	yes	yes	yes	yes	5
Group2.19_17660	1.6	90 +/- 2%	yes	-	ucucuguuccuccuuuucgcguc	aaaagaggaggaggagga	ucucuguuccuccuuuucgcgucuccgcggguuuggauucgucgagcagcagaggaagaagaaaaagaggaggaggagga	Group2.19:260657..260737:+	yes	yes		yes		3
Group3.1_13370	1.6	91 +/- 3%	yes	-	auguguucgccggcguuucu	agggaugcuugcgaacggcu	agggaugcuugcgaacggcuccugaucgagauuggcauacaggauguguucgccggcguuucu	Group3.1:127567..127630:-	yes			yes		2
Group3.4_9289	1.6	89 +/- 3%	yes	-	uccacgguaauuggcucguccu	gacaagaauuuggccguggaaa	uccacgguaauuggcucguccugagcucggauuuggacaagaauuuggccguggaaa	Group3.4:514168..514225:-				yes		1
Group4.1_15490	1.6	90 +/- 3%	yes	-	cuuugaaacaauuuggauaguu	cuauaucaaauugugacaaugcu	cuauaucaaauugugacaaugcuuuuaagcuucuuaagcuuugaaacaauuuggauaguu	Group4.1:423971..424031:-	yes			yes		2
Group5.2_11345	1.6	89 +/- 3%	yes	-	auggcgggcgggcgguagag	guacguucgcucgcucguag	guacguucgcucgcucguaguggcauggcgggcgggcgguagag	Group5.2:1042937..1042981:+	yes	yes		yes	yes	4
Group8.21_21494	1.6	91 +/- 3%	yes	-	cacgcggaaagacucggguucga	gacucgcguuuuuuucgcgagcg	cacgcggaaagacucggguucgagacucguuucucgacucgcguuuuuuucgcgagcg	Group8.21:949898..949956:+	yes	yes	yes	yes	yes	5
Group9.10_18789	1.6	91 +/- 3%	yes	-	uccuucgaaggagaauuguucaga	ucgcgauuccccuucgaagaaga	uccuucgaaggagaauuguucagaaacgucagaagcaaccacacaaccgaaaucucgcgauuccccuucgaagaaga	Group9.10:955302..955379:+			yes	yes	yes	3
Group9.10_23035	1.6	91 +/- 3%	yes	-	ucucggggcucggcuuggcgcu	ugcgcaagccaggucucuccacu	ugcgcaagccaggucucuccacuucucucggggcucggcuuggcgcu	Group9.10:2045379..2045426:+	yes		yes	yes		3
Group1.16_542	1.5	91 +/- 3%	yes	-	uucgugcgccuguucugcaccuu	uguugaacaugcucgcgggcg	uguugaacaugcucgcgggcgcgaagcacucguucgugcgccuguucugcaccuu	Group1.16:523831..523886:-	yes	yes	yes	yes		4
Group1.32_2317	1.5	90 +/- 2%	yes	-	ugacgagggacaaagggcuc	aaacuuuguucuucguuaau	aaacuuuguucuucguuaauucguuaaacguugacgagggacaaagggcuc	Group1.32:206725..206776:+				yes		1
Group1.43_2648	1.5	91 +/- 3%	yes	-	uccgaucgcgauucacucguuc	ccgagugaaucguuucgaaa	ccgagugaaucguuucgaaaaauauuuacgcaauuucuuuccgaucgcgauucacucguuc	Group1.43:575795..575856:-	yes		yes	yes	yes	4
Group10.26_5388	1.5	90 +/- 2%	yes	-	ccaauucguucgccucguccuu	guggacgaggcagcgaaccgga	guggacgaggcagcgaaccggacaauucuuauuuucguccaauucguucgccucguccuu	Group10.26:2719526..2719586:-				yes		1
Group11.18_3093	1.5	89 +/- 3%	yes	-	uccgcaguaaucgugcaaacucg	aguuuucgcgaaauugcgucugaga	uccgcaguaaucgugcaaacucgaucgacgcagagcgagcgaguuuucgcgaaauugcgucugaga	Group11.18:15785..15851:-				yes		1
Group12.5_4151	1.5	89 +/- 3%	yes	-	uggccccugcagauucagcug	aagcugaauaauguggugcuac	aagcugaauaauguggugcuacgaaaauuuaguguaacguggccccugcagauucagcug	Group12.5:59469..59529:+				yes		1
Group13.5_4631	1.5	89 +/- 3%	yes	-	aagggcgggagagcugucgagc	ucucuuucucucccucuucccuucc	aagggcgggagagcugucgagcagaggguucgaagggggaacccccugccucuuucccucucuaucucucuuucucucccucuucccuucc	Group13.5:51104..51195:-				yes		1
Group14.15_6793	1.5	91 +/- 3%	yes	-	cacgcggaaagacucgguucga	ucgacucgaguuuuuuucgcga	cacgcggaaagacucgguucgagacucgcuucucgacucgaguuuuuuucgcga	Group14.15:2650..2704:-	yes	yes	yes	yes		4
Group15.19_12637	1.5	90 +/- 2%	yes	-	cgggagggggaggaggga	ccucgcucugcccccaacucgau	ccucgcucugcccccaacucgauaaacucucgggagggggaggaggga	Group15.19:98279..98327:+		yes				1
Group3.5_14823	1.5	90 +/- 3%	yes	-	gagccggccgccaaauuccgccu	acgggguuugcggcggcucgguuuaa	acgggguuugcggcggcucgguuuaaaagagccggccgccaaauuccgccu	Group3.5:318976..319027:+	yes					1
Group5.16_24538	1.5	90 +/- 2%	yes	-	aucgaacgauacgaacgagacga	gcucguucgucguucguucgagcc	gcucguucgucguucguucgagccccgacacguuguucgaucggaucgaacgauacgaacgagacga	Group5.16:56193..56260:-	yes					1
Group5.18_17787	1.5	91 +/- 3%	yes	-	uuucuuucuuucucucuacc	acgagagagagagagagag	uuucuuucuuucucucuaccacgugauaucgaucgaucguggacgagagagagagagagag	Group5.18:789196..789257:-	yes					1
Group5.7_25276	1.5	90 +/- 2%	yes	-	gggggagggaggggaggc	cucccacugaauuccuuuu	cucccacugaauuccuuuuuaagggaacuaaccgaaaaaaaguuucuucgaggggggagggaggggaggc	Group5.7:248012..248082:-	yes	yes		yes		3
Group7.12_20060	1.5	91 +/- 3%	yes	-	augcgcgaucgauaauuucucg	agaucuuaucgaucgagcguuu	agaucuuaucgaucgagcguuugcuucaaauauuaagaugcgcgaucgauaauuucucg	Group7.12:205521..205580:-	yes	yes		yes		3
Group8.12_17291	1.5	91 +/- 3%	yes	-	uauugcguagaaauugggcacua	gugcucaauaucugcguguugcu	uauugcguagaaauugggcacuacgggugucgguggugcucaauaucugcguguugcu	Group8.12:114685..114743:-	yes			yes		2
Group9.8_24030	1.5	90 +/- 3%	yes	-	uccagccaggcuucgaagccag	ggcuuugaauucaccucgcugaaua	ggcuuugaauucaccucgcugaauauuacaauaaugcguauccagccaggcuucgaagccag	Group9.8:299962..300024:-	yes			yes		2
GroupUn56_43379	1.5	90 +/- 2%	yes	-	ucucucuaucucuugacucu	aggcaggagagggaaagagg	aggcaggagagggaaagagggugguuauauauauaucucucucuaucucuugacucu	GroupUn56:6449..6506:+				yes		1
Group10.26_3885	1.4	90 +/- 3%	yes	-	agagguugggagggaauuggg	uaucugcccaucuuccgacccacgc	agagguugggagggaauugggucaaccaacuuggaguguacuucagguguagcuaccuaucugcccaucuuccgacccacgc	Group10.26:1554075..1554157:-	yes			yes		2
Group10.26_4843	1.4	90 +/- 2%	yes	-	cggggagggguggugggc	caccagcugucuccucc	caccagcugucuccuccggccgcucugcauuuuucugcuuuuagucggagguucaucagcggggagggguggugggc	Group10.26:275760..275837:+		yes				1
Group10.6_2070	1.4	88 +/- 7%	yes	-	ucguucgucggaugccaacgaa	cguggcacggacgaaggaag	cguggcacggacgaaggaagucguguuucuucguucgucggaugccaacgaa	Group10.6:115073..115125:-			yes		yes	2
Group12.8_4248	1.4	89 +/- 3%	yes	-	caaccucgucaucaccucuucu	aagagggagaaaagggguugag	aagagggagaaaagggguugagaugcuagaaacgagaacucaaccucgucaucaccucuucu	Group12.8:187392..187454:-				yes		1
Group13.7_10297	1.4	90 +/- 2%	yes	-	cgggagggggaggaggga	ucgcuucccuccucccuggau	ucgcuucccuccucccuggauucuacgacauuauuaaaaaucgggagggggaggaggga	Group13.7:1852870..1852929:+		yes				1
Group14.14_3670	1.4	88 +/- 7%	yes	-	ucuccgagcccuugguccaaguaa	acuugacgauggcugggcgacg	ucuccgagcccuugguccaaguaacgauaguuuagaaacuugacgauggcugggcgacg	Group14.14:416718..416777:+				yes	yes	2
Group2.19_17957	1.4	90 +/- 2%	yes	-	aagcgacaacagcuucgagcgccu	uugcucgaguguuguugccucg	uugcucgaguguuguugccucggacaacagcuggccgaagcgacaacagcuucgagcgccu	Group2.19:2120980..2121041:+	yes					1
Group4.13_9922	1.4	89 +/- 3%	yes	-	cacacgagcucgugcgaggccg	gcuacgugcaggcugguguaca	cacacgagcucgugcgaggccguuauaagcagaagcucguaugcaauggcuacgugcaggcugguguaca	Group4.13:1254760..1254830:+				yes		1
Group5.20_25001	1.4	90 +/- 2%	yes	-	auucucgcgucgaucaaccguc	uuaaucgaggcgagauucgagc	auucucgcgucgaucaaccgucgcgugccgguuaaucgaggcgagauucgagc	Group5.20:359142..359195:+		yes				1
Group1.23_1176	1.3	91 +/- 3%	yes	-	uuugaacaauuguacccguuguu	gaacggauacauuugucaaauu	gaacggauacauuugucaaauugaucugcgcugauucacugguuugaacaauuguacccguuguu	Group1.23:151591..151656:-	yes	yes	yes	yes		4
Group12.16_6459	1.3	90 +/- 3%	yes	-	uuugucgucgauuguugguccc	gacccaacagucacgauaaagc	gacccaacagucacgauaaagcuucuucgugugaaaaugcgcuuugucgucgauuguugguccc	Group12.16:849552..849616:+	yes			yes		2
Group16.4_15738	1.3	90 +/- 2%	yes	-	gagggagggggggaggac	ccuccuccuccuccucuccu	gagggagggggggaggaccgcgagcguggugcaagagccguguaucgcgcucucgucuucuccuccuccuccuccucuccu	Group16.4:869272..869353:+	yes	yes		yes		3
Group4.16_22031	1.3	90 +/- 2%	yes	-	aaucgagaaugaugaacgucgaa	gagcgaucaucauuuuacgaaacg	gagcgaucaucauuuuacgaaacgucggaaacgcgacgaaucgagaaugaugaacgucgaa	Group4.16:108395..108456:+	yes					1
Group5.12_10882	1.3	89 +/- 3%	yes	-	aagcgggcgaagguagaaaga	cuucuuccuccuccuccucuucu	aagcgggcgaagguagaaagaagaagguauuuuuuucuucuucuucuuccuccuccuccucuucu	Group5.12:538014..538079:+				yes		1
Group6.23_27228	1.3	90 +/- 2%	yes	-	aaagcuuccgaucuuggccga	ucgagugagaucggguucuuu	ucgagugagaucggguucuuucggaaagaaaagaguaucgaaagcuuccgaucuuggccga	Group6.23:84875..84936:-	yes					1
Group7.10_19890	1.3	91 +/- 3%	yes	-	cggcaccgcggcuucggauucgu	gagaacgaggacguggucgaccgcg	cggcaccgcggcuucggauucgucacguucgagaacgaggacguggucgaccgcg	Group7.10:577400..577455:+	yes		yes	yes		3
Group8.9_12427	1.3	72 +/- 11%	yes	-	cggggaggaagaggguggaa	cuucuucuucuucuccuc	cggggaggaagaggguggaagagggaccgagguggccacucgauuuuccuccucuguuuuucuuuuucuucuucuucuucuucuccuc	Group8.9:1006235..1006323:-	yes	yes				2
Group9.10_32600	1.3	90 +/- 2%	yes	-	ccauugacuuaaacccaucgcu	agcgauggguuuaaguuaauga	agcgauggguuuaaguuaaugauucacaugauauugaaaaugauaaaauaauauuucagucucgcgaaaaccauugacuuaaacccaucgcu	Group9.10:1231265..1231357:-				yes		1
GroupUn2929_27094	1.3	90 +/- 3%	yes	-	gagggcgggagggcggcc	cgcuuucgcgcaacuc	cgcuuucgcgcaacucgagcguugccaaggaaaugaaaaagaaaguagcuugguaagagagcgcgagagggcgggagggcggcc	GroupUn2929:46270..46354:-	yes	yes				2
Group10.24_2804	1.2	91 +/- 3%	yes	-	aacguuguacccgaucgcaggau	cugcgaucugauacauauucc	cugcgaucugauacauauuccauguuuauuaccgcggagaggaacguuguacccgaucgcaggau	Group10.24:512184..512249:-	yes					1
Group11.18_6485	1.2	90 +/- 2%	yes	-	gagggaggggagggcggac	ccggugcuaccugucgcuc	ccggugcuaccugucgcucgcucgacgagccaauaaagcgagcucggcacggggcuuuaaagagcgagagggaggggagggcggac	Group11.18:3327026..3327112:+	yes	yes		yes	yes	4
Group14.15_6763	1.2	91 +/- 3%	no	-	caggaaguucucgcgcggccga	cgccguuucgcgagaauuuaccg	cgccguuucgcgagaauuuaccgccggcaacgcucgcaggcccaggcaggaaguucucgcgcggccga	Group14.15:1206040..1206108:+	yes				yes	2
Group16.2_11120	1.2	91 +/- 3%	yes	-	ucaggagaacguuaggauucag	aaguccugcgggcuccuagcc	aaguccugcgggcuccuagccugaagagaggucaggagaacguuaggauucag	Group16.2:768796..768849:-	yes					1
Group2.17_17281	1.2	90 +/- 2%	yes	-	gagggagggagggaggcc	ucgacucucaccucuucgg	gagggagggagggaggccacgucgacucucaccucuucgg	Group2.17:1121876..1121916:-	yes	yes		yes		3
Group2.18_7911	1.2	89 +/- 3%	yes	-	acggcgggcgggcgggcg	gccgucggcgaagccggug	acggcgggcgggcgggcgcagauuauugcgaaaguagcgccgucggcgaagccggug	Group2.18:1137598..1137655:-				yes		1
Group3.8_20770	1.2	90 +/- 2%	yes	-	ccucccgcggaucuucca	uuggaucucggaacaggaa	ccucccgcggaucuuccacguuggaucucggaacaggaa	Group3.8:1248998..1249037:+	yes	yes	yes	yes	yes	5
Group5.14_17295	1.2	91 +/- 3%	yes	-	cacgucaugcagcucgagcaccu	uggcgcgagcugcacgacgauua	uggcgcgagcugcacgacgauuaugugcagcacaauuacguacacgucaugcagcucgagcaccu	Group5.14:2424073..2424138:+	yes		yes	yes		3
Group5.18_17894	1.2	90 +/- 3%	yes	-	aacauccagaucccgaucaaug	aagaucccgaucuggaucucga	aacauccagaucccgaucaaugaugcguucgagaucaagaucccgaucuggaucucga	Group5.18:538225..538283:+	yes	yes		yes		3
Group1.29_739	1.1	72 +/- 11%	yes	-	cucggaaucucuucuguucgggu	uggaacagaagggggguggaggg	cucggaaucucuucuguucggguuuaauggaacagaagggggguggaggg	Group1.29:1777733..1777783:-		yes		yes		2
Group1.37_1441	1.1	89 +/- 3%	yes	-	ucaaacggacuuccuucgaga	ucgagggaaguuucucuuugacg	ucgagggaaguuucucuuugacgagagggaauugggcuccgucaaacggacuuccuucgaga	Group1.37:1397290..1397352:+				yes		1
Group1.42_1210	1.1	72 +/- 11%	yes	-	ucgaaucuacucucggaga	uccgacagucacggguucgaaa	uccgacagucacggguucgaaaccagucgaguuuuuucgaaucuacucucggaga	Group1.42:677627..677682:-	yes	yes		yes	yes	4
Group12.13_6332	1.1	91 +/- 3%	yes	-	uucgccaucgucgauugcucgauu	ucgacagucaucgaucgugcagc	ucgacagucaucgaucgugcagcgauuaucgaaucguuucgccaucgucgauugcucgauu	Group12.13:890088..890149:-	yes			yes		2
Group6.37_27832	1.1	90 +/- 2%	yes	-	accgauugcgaagacacg	ugucaacgcgguggagg	accgauugcgaagacacguggugucaacgcgguggagg	Group6.37:1138095..1138133:+	yes					1
Group9.12_23590	1.1	91 +/- 3%	yes	-	uugccggcuauagucguccacu	uugccggcuauagucggcaagc	uugccggcuauagucggcaagcgaauauauaaaagcguaccggcuugccggcuauagucguccacu	Group9.12:349943..350009:-	yes					1
GroupUn2288_25360	1.1	91 +/- 3%	yes	-	cuuccccgcucuuaucguucgcu	ugaugaugcguggaaacg	cuuccccgcucuuaucguucgcuucguuuuuuccauaacgagugaugaugcguggaaacg	GroupUn2288:1137..1197:+	yes			yes		2
Group1.41_2353	1	91 +/- 3%	yes	-	ucuccucggugaucggcuggcu	ccgagucgguggccgaggagguc	ccgagucgguggccgaggaggucucguuccgauucgcgaucuccucggugaucggcuggcu	Group1.41:537272..537333:+	yes					1
Group1.43_2130	1	91 +/- 3%	yes	-	agacaacgaucgcgauuggauc	uccucgcgagaguuguucg	agacaacgaucgcgauuggaucgaagaaauuuggaaaauuggaugcuucguccucgcgagaguuguucg	Group1.43:226846..226915:+	yes			yes		2
Group10.26_3100	1	91 +/- 3%	yes	-	ugaugcugugaacauugaaugaa	uguucaauguucguagcaccgcc	uguucaauguucguagcaccgccuaguggugaugcugugaacauugaaugaa	Group10.26:96328..96380:-	yes	yes		yes		3
Group10.26_3739	1	91 +/- 3%	yes	-	uaaucaucguagcucgcgggcua	gugcgcguauacggugguuuug	gugcgcguauacggugguuuugcuguauuuuucggcauaaucaucguagcucgcgggcua	Group10.26:1052692..1052752:+	yes			yes		2
Group12.8_4259	1	89 +/- 3%	yes	-	ucucgcggauaagaguaucuc	gaugccaggauugcgugagucc	ucucgcggauaagaguaucucaacauucgaagagaugccaggauugcgugagucc	Group12.8:567932..567987:-				yes		1
Group14.15_5091	1	89 +/- 3%	yes	-	acgcgcugcguuuaucgucucu	agacgguacacacaacguug	agacgguacacacaacguugcagaaaucucuccugcuuugcaacgcgcugcguuuaucgucucu	Group14.15:655837..655901:+				yes		1
Group14.9_1877	0.9	47 +/- 21%	yes	-	ucuguauggcucaggacgauac	cucguccaaccaacagauu	ucuguauggcucaggacgauacgucuggcucguccaaccaacagauu	Group14.9:1490912..1490959:-	yes	yes	yes	yes	yes	5
Group16.5_9435	0.9	79 +/- 4%	yes	-	aucgaucgauucgaaagaacga	auuuuuucgaaucaauucguucg	auuuuuucgaaucaauucguucguccuuuucgaucgaucgauucgaaagaacga	Group16.5:25947..26001:+	yes			yes		2
Group5.14_10943	0.9	75 +/- 4%	yes	-	ucuugcguuaauuuugggacc	ucccaaaauuaacacaagauu	ucccaaaauuaacacaagauuuuuccaucgaguuguuggcaagccuuauauuuaauucaaauaauucuugcguuaauuuugggacc	Group5.14:360447..360533:+		yes		yes		2
Group5.20_18101	0.9	80 +/- 4%	yes	-	ugcgcucucgucgucccucgau	agugggacgaugggacgagcgcg	agugggacgaugggacgagcgcgcaggcucgcgcgggaaagcgugcgcucucgucgucccucgau	Group5.20:494727..494792:+	yes			yes		2
Group9.3_33277	0.9	79 +/- 3%	yes	-	augcguuccuucaagacg	ucuuuuucaucuaugcaugu	augcguuccuucaagacggucaguagaaugucguucuaaggacgacagaaauaucugccgaucuuuuucaucuaugcaugu	Group9.3:140752..140833:-					yes	1
GroupUn2922_10701	0.9	47 +/- 21%	yes	-	uccgauuuagaucaccgugauu	ucguggugguugugaaccggguu	ucguggugguugugaaccggguuaaagcugauccgauuuagaucaccgugauu	GroupUn2922:5919..5972:+	yes		yes		yes	3
Group1.35_1592	0.8	79 +/- 4%	yes	-	aagaggaaggagaaaaucguagu	auuucuucuucuucuucuuuu	aagaggaaggagaaaaucguaguaauaauaauucgcccucgauuucuucuucuucuucuuuu	Group1.35:362390..362452:-	yes					1
Group10.25_2863	0.8	79 +/- 4%	yes	dme-miR-281-1-5p	aaagagagaguauugaaaaaug	uuuuucgauugcucuaucuuaca	aaagagagaguauugaaaaaugaaaucgaaauuuuucgauugcucuaucuuaca	Group10.25:112727..112781:-	yes					1
Group13.4_4593	0.8	75 +/- 4%	yes	-	ugauuuaagagguaucgagaggcu	ucuuugcgauaucucuuaaauuauu	ugauuuaagagguaucgagaggcuuguuaucguauaaaggagagcguaucuuugcgauaucucuuaaauuauu	Group13.4:430927..431000:-				yes		1
Group14.14_11040	0.8	79 +/- 3%	yes	-	auaugcgauggcucuggcaaga	uugccagugcaucccauaugc	uugccagugcaucccauaugcgcgcacgugaauaugcgauggcucuggcaaga	Group14.14:645407..645460:-		yes				1
Group3.18_14325	0.8	80 +/- 4%	no	-	ucgagcgauuccuuuuuccccucu	agggaaagagaguuucguuggugg	agggaaagagaguuucguugguggucguuucaagcucgagcgauuccuuuuuccccucu	Group3.18:93440..93499:+	yes					1
Group5.14_10944	0.8	75 +/- 4%	yes	-	ucuugcguuaauuuugggacc	ucccaaaauuaacucaagauu	ucuugcguuaauuuugggaccuccguucgaauuaugauuaacucguucgauauauaaagggugucccaaaauuaacucaagauu	Group5.14:360512..360596:+		yes		yes		2
Group8.1_30030	0.8	79 +/- 3%	yes	-	ucccgcgaaacuuucacaucggc	cgggugaauuuuucacggggaa	ucccgcgaaacuuucacaucggcaacucuuauuuuaacggcgggugaauuuuucacggggaa	Group8.1:22777..22839:+	yes					1
Group1.42_2482	0.7	83 +/- 3%	yes	-	uaucagauagcaaaauaaaac	guuuauuuugaauaucugaugu	uaucagauagcaaaauaaaacauuauauauauuauguuuauuuugaauaucugaugu	Group1.42:15619..15676:+	yes					1
Group11.18_2470	0.7	57 +/- 11%	yes	-	agugauuuaaaugccgucggca	ccgcgcauuuaaaucaccgg	ccgcgcauuuaaaucaccggcgacgugucgagcagugauuuaaaugccgucggca	Group11.18:2828363..2828418:-		yes		yes		2
Group14.7_11577	0.7	79 +/- 3%	yes	-	cguguagucuugaacccgc	ggguuucaagacuaugcgug	ggguuucaagacuaugcgugccucguguagucuugaacccgc	Group14.7:169173..169215:+		yes				1
Group16.4_7252	0.6	75 +/- 4%	no	dme-miR-193-3p	cacuggccgguauacaag	guuuuacuguauucgcuaauguu	guuuuacuguauucgcuaauguuucaggcuuucccgcguguuccagccgggaacacuggccgguauacaag	Group16.4:1226119..1226190:-	yes		yes	yes		3
Group16.5_11468	0.6	83 +/- 3%	yes	dme-miR-277-3p	uaaaugcacugacaacuuaaacga	auuuagguugugugcaauuacg	auuuagguugugugcaauuacgguaauugguuacagcuguaaaugcacugacaacuuaaacga	Group16.5:233622..233685:-		yes				1
Group1.1_45	0.5	83 +/- 3%	yes	-	ucucgacuucgaacugggccc	gucuagauucguagagucgauagg	gucuagauucguagagucgauaggucggguuaaguaucgaugcaacguuacgccucucgacuucgaacugggccc	Group1.1:977857..977932:+	yes			yes		2
Group13.7_7710	0.5	83 +/- 3%	no	dme-miR-2496-5p	augcgugugagauacaug	aaugucucguagguaucu	aaugucucguagguaucugguuugacgaaccaugaugcgugugagauacaug	Group13.7:646494..646546:-	yes			yes		2
Group2.18_17530	0.5	79 +/- 3%	yes	-	gggggagggaggggaggc	aucucgcgaucucuccg	gggggagggaggggaggcgaaaucucgcgaucucuccg	Group2.18:851731..851769:-		yes				1
Group4.13_15559	0.5	83 +/- 3%	yes	-	uuccagcgauucugauca	uucgauguucgcugaaaau	uucgauguucgcugaaaauugccgaaaucgaagucggaaaucgauuuccagcgauucugauca	Group4.13:2214031..2214094:+	yes					1
Group4.16_15975	0.5	83 +/- 3%	yes	-	ucccucccgucccuccugaacg	agggggagggggaggggga	ucccucccgucccuccugaacgcgaaaaguacacggauagggggagggggaggggga	Group4.16:488933..488990:-	yes	yes				2
Group6.37_19633	0.5	80 +/- 4%	yes	dme-miR-9377-3p	cuugauggucuacagagccgcc	ucugguucugguacaccauccugu	ucugguucugguacaccauccugucgauauuguugaucggcuugauggucuacagagccgcc	Group6.37:205331..205393:+	yes					1
Group1.16_543	0.4	80 +/- 4%	yes	-	cgcggaagaucgaugaucgaga	ccgugucaccguucaaccgcguu	ccgugucaccguucaaccgcguuggucaaacgagacgcggaagaucgaugaucgaga	Group1.16:387256..387313:+	yes					1
Group1.42_1659	0.4	75 +/- 4%	no	dme-miR-4985-3p	ucgccgaggaucgucgaaccga	ccaguucaacgaagcucgacgac	ccaguucaacgaagcucgacgacgcgacaagccugacgccaucgacuguucgucgccgaggaucgucgaaccga	Group1.42:298738..298812:+	yes			yes		2
Group11.18_5110	0.4	83 +/- 3%	yes	-	cacgcgcacucugcacacguacg	uacguugcacgugcgcgugcg	cacgcgcacucugcacacguacgaauacagcguuguucguacguugcacgugcgcgugcg	Group11.18:4535801..4535861:+	yes			yes		2
Group12.16_3966	0.4	75 +/- 4%	yes	-	uuuaucgugacuguugggucg	ggaccaacaaucgacgacaaag	ggaccaacaaucgacgacaaagcgcauuuucacacgaagaagcuuuaucgugacuguugggucg	Group12.16:849551..849615:-				yes		1
Group14.13_8000	0.4	83 +/- 3%	no	dme-miR-974-5p	uagcgagcuucugaacaagcu	cuuccggaagcggagagaugac	cuuccggaagcggagagaugaccuugagacaauucaccucgguuagcgagcuucugaacaagcu	Group14.13:439648..439712:-	yes					1
Group15.14_7450	0.4	79 +/- 4%	no	-	cugucgcuuggacugcggcccga	cggccguggacgagcggccguc	cggccguggacgagcggccgucgaggacggacugucgcuuggacugcggcccga	Group15.14:1328257..1328311:-	yes			yes		2
Group16.6_11554	0.4	83 +/- 3%	no	-	ggccugaucuucgcgagagcg	cucaagcgucgauccgguaauu	ggccugaucuucgcgagagcgaauagacggaacacggcgcucaagcgucgauccgguaauu	Group16.6:434173..434234:+	yes			yes		2
Group7.10_16301	0.4	79 +/- 4%	yes	-	uuauuuucggcuaacaucggua	gauguuagccgaaacuaaccga	uuauuuucggcuaacaucgguacauuagccgaaaguuaccgaaggcgaaguuuaccgauguuagccgaaacuaaccga	Group7.10:557495..557573:-		yes				1
Group9.10_32699	0.4	79 +/- 3%	yes	-	ccgacagagaaucugacagaga	ucucucuuucucucucgcgcg	ccgacagagaaucugacagagaagaaaaggaucucucucucuuucucucucgcgcg	Group9.10:2575800..2575856:-	yes					1
Group1.41_2359	0.3	83 +/- 3%	no	-	cccguaaucgacgcucgcgugg	ucgugcgcgucgcguuacgugcg	ucgugcgcgucgcguuacgugcguguucuauucgucucugaccuuuuauucguuauucgcccguaaucgacgcucgcgugg	Group1.41:726686..726767:+	yes			yes		2
Group10.15_2985	0.3	80 +/- 4%	yes	-	ucaucgaguggcaaaccgugaa	cacgguuugucccucgggcgguu	ucaucgaguggcaaaccgugaaaauuuggcauauuguuucacgguuugucccucgggcgguu	Group10.15:177638..177700:-	yes					1
Group10.27_4025	0.3	80 +/- 4%	yes	-	caucucgcuugucgguggcaacg	ccgccaccgagcgagccgagauacc	ccgccaccgagcgagccgagauaccuguucaucgaaacgagaaagugcucgaaucuaggcaucucgcuugucgguggcaacg	Group10.27:174304..174386:+	yes		yes			2
Group2.19_18483	0.3	79 +/- 3%	yes	-	gaucgaccagggaacucgggau	ccaaaguucucggggcgaacga	gaucgaccagggaacucgggaucgagucgagcauccaaaguucucggggcgaacga	Group2.19:3189165..3189221:-		yes				1
Group3.9_15450	0.3	80 +/- 4%	yes	-	uauacauauauauauauauau	auauauauauauauauaua	uauacauauauauauauauauauauauauauauauauauauauauauauauauauaua	Group3.9:2323385..2323443:-	yes	yes		yes	yes	4
Group1.17_558	0.2	83 +/- 3%	yes	-	auaauguaauguagauaugcga	gcauaucuacaucacauaauua	auaauguaauguagauaugcgaaauaaaaaauucgcauaucuacaucacauaauua	Group1.17:34486..34542:+	yes					1
Group11.16_6062	0.2	79 +/- 3%	yes	-	uacgagaugaauauauau	uuauauucguucgaaau	uacgagaugaauauauauauauauuauauucguucgaaau	Group11.16:1028507..1028547:+			yes	yes		2
Group2.11_11890	0.2	83 +/- 3%	yes	-	aucucuugacuucuaugaacuca	uguucaugggucacagagauag	uguucaugggucacagagauagacagcaaaggucaucucuugacuucuaugaacuca	Group2.11:919830..919887:-	yes			yes		2
Group2.18_12184	0.2	83 +/- 3%	yes	-	caucggaacagcgucgugacgc	gcgcgaguuugcguguuucgcgaag	caucggaacagcgucgugacgcgucguaucgagauccuucucucgaacgaggcgcgcgaguuugcguguuucgcgaag	Group2.18:110844..110922:+	yes					1
Group3.15_13663	0.2	83 +/- 3%	yes	-	ugacucguuugccguugugggu	gccgcugcggcauagcgggucgucu	gccgcugcggcauagcgggucgucuuugagccucgaagggaaaucacgaugacucguuugccguugugggu	Group3.15:173023..173094:+				yes		1
Group5.18_9503	0.2	57 +/- 11%	yes	-	aaaagaccauaggcgaugau	cacgucuagcucuuuuuc	aaaagaccauaggcgaugauuagcacgucuagcucuuuuuc	Group5.18:187312..187353:-		yes	yes	yes		3
Group11.16_2248	0.1	57 +/- 11%	yes	-	uuucuaggaaucgcgacu	ugcgagcgagagauc	uuucuaggaaucgcgacuucgcuuaucucgaauugggauaggucagcgaagcgaggugcgagcgagagauc	Group11.16:611776..611847:+	yes	yes				2
Group11.20_5655	0.1	80 +/- 4%	yes	-	aacgggaaugggcggaucgaaa	ucgagucacgucgauucccguuuc	aacgggaaugggcggaucgaaacgagcucgucgagucacgucgauucccguuuc	Group11.20:363853..363907:-	yes					1
Group15.19_9298	0.1	83 +/- 3%	yes	-	aauccaauuaaaucguacucuu	gaguaugauuuaauuggauuuu	aauccaauuaaaucguacucuucaucggugaagaaguggguauacacgcgugugaacggagaagaguaugauuuaauuggauuuu	Group15.19:363073..363158:+	yes					1
Group15.5_8102	0.1	79 +/- 4%	yes	-	ugucgugacacucguggcggu	uucuucgugucgcuucggg	ugucgugacacucguggcgguccgcauugaaagcgcgggcuucuucgugucgcuucggg	Group15.5:213356..213415:+	yes			yes		2
Group11.20_5639	0	83 +/- 3%	yes	-	uucgcgagaauaugccuggacga	gucacgggcaauuguugcgagcc	uucgcgagaauaugccuggacgauugauccacacgcgucacgggcaauuguugcgagcc	Group11.20:327619..327678:-	yes		yes	yes	yes	4
Group13.7_7694	0	80 +/- 4%	no	-	gaggauuguugacgauggucga	agcgcgcgcaacaauccggacc	gaggauuguugacgauggucgaucagcaacaaucgagcgcgcgcaacaauccggacc	Group13.7:1005612..1005669:+	yes			yes		2
Group14.13_8013	0	83 +/- 3%	yes	-	uuuccuuccuucggccgacg	ucccggucgagaggagggaaga	uuuccuuccuucggccgacgagagagagagagagaaagguucgcaaauaucuucgucccggucgagaggagggaaga	Group14.13:886693..886770:-	yes	yes		yes		3
Group3.9_9701	0	75 +/- 4%	yes	-	gaaaacgaaauugcucgcgaccga	cccugcggcauuuucguuuugga	gaaaacgaaauugcucgcgaccgaaagaaaucuucccugcggcauuuucguuuugga	Group3.9:1538918..1538975:-				yes		1
Group4.16_15825	0	83 +/- 3%	yes	-	gagauucucgcgucacuguc	ugguggcggucucug	ugguggcggucucugucgagauucucgcgucacuguc	Group4.16:477894..477931:+	yes					1
Group7.10_10683	0	57 +/- 11%	yes	-	gaaaggagagagagagagc	uaaauuuuuuucccuucga	uaaauuuuuuucccuucgagauaauuuuuaaauuuaauuuaaaggaaagaaucgaaaggagagagagagagc	Group7.10:336867..336939:+		yes				1
Group7.10_28173	0	79 +/- 3%	yes	-	uuuguccaaaaauucgau	cgaauucuuggaaauuuu	cgaauucuuggaaauuuucaaaugugucgaaagaaugaaauuuuguccaaaaauucgau	Group7.10:90246..90305:+		yes				1
Group7.22_29226	0	79 +/- 3%	yes	-	auugacuuaaacccaucgcuu	gcgauggguuuaagcuaauuc	auugacuuaaacccaucgcuugaaucacacaaacuagcgauggguuuaagcuaauuc	Group7.22:39998..40055:+	yes			yes		2
Group8.3_21653	0	83 +/- 3%	yes	-	ugagcaauaucgaugaauggagu	ucaucguuaucguucgauuuga	ucaucguuaucguucgauuugaagauuuauuccagcaucaaauugagcaauaucgaugaauggagu	Group8.3:486584..486650:+	yes			yes		2
Group8.6_18090	0	79 +/- 4%	no	-	acagagguucgcggauuauuuu	gaauaaugcgcggaccagagca	gaauaaugcgcggaccagagcaacauccacagagguucgcggauuauuuu	Group8.6:1611291..1611341:-	yes	yes				2
									223	103	57	180	52
													0	0
													1	135
													2	85
													3	38
													4	19
													5	24
