# Supplementary material for: Abundant small RNAs in the reproductive tissues and eggs of the honey bee, Apis mellifera
Source: BMC Genomics. 2022 Apr 4;23:257. doi: 10.1186/s12864-022-08478-9 (PMC8978429; doi:10.1186/s12864-022-08478-9)
Supplement: Supplementary file 3 — Additional file 3. [file 12864_2022_8478_MOESM3_ESM.xlsx]

## Sheet: semen v testes
Feature ID	Small RNA - Length	Small RNA - Name	EDGE test: semen vs testes, tagwise dispersions - Fold change	EDGE test: semen vs testes, tagwise dispersions - FDR p-value correction	semen - Means	testes - Means
ACGCGGGCGGCCCGGG	16	Trnag-gcc tRNA 3868479..3868549//Trnag-gcc tRNA complement(3942264..3942334)//Trnag-gcc tRNA complement(3944144..3944214)//Trnag-gcc tRNA complement(3944520..3944590)//Trnag-gcc tRNA complement(8382694..8382764)//Trnag-gcc tRNA complement(8383312..8383382)	-40187.3	5.88356e-89	181742	2.75
ACGCGGGCGGCCCGGGT	17	Trnag-gcc tRNA 3868479..3868549//Trnag-gcc tRNA complement(3942264..3942334)//Trnag-gcc tRNA complement(3944144..3944214)//Trnag-gcc tRNA complement(3944520..3944590)//Trnag-gcc tRNA complement(8382694..8382764)//Trnag-gcc tRNA complement(8383312..8383382)	-18952	6.1072e-86	324872	11
ACGCACAAGGTCCCCGGTT	19	Trnav-cac tRNA 9856728..9856800//Trnav-cac tRNA complement(6639198..6639270)//Trnav-cac tRNA complement(8271941..8272013)	-17216.6	5.66572e-22	3697.5	0
GAGAGGTCCCGGGTT	15	Trnap-ugg tRNA complement(12050065..12050136)//Trnap-agg tRNA 9728000..9728071//Trnap-ugg tRNA 5806456..5806527//Trnap-ugg tRNA 5806876..5806947//Trnap-cgg tRNA complement(2004932..2005003)//Trnap-agg tRNA complement(1441522..1441593)//Trnap-cgg tRNA complement(2717259..2717330)//Trnap-agg tRNA 6410096..6410167//Trnap-cgg tRNA complement(6415093..6415164)//Trnap-agg tRNA 6415825..6415896	-15820.4	3.45153e-26	3416.5	0
AGTGGAAGCGTGCTGGGC	18	Trnam-cau tRNA 18436131..18436202//Trnam-cau tRNA 6012989..6013060//Trnam-cau tRNA complement(6013266..6013337)//Trnam-cau tRNA 6013765..6013836//Trnam-cau tRNA 6595368..6595439//Trnam-cau tRNA 6914696..6914767	-12088.7	1.28041e-56	63001	3.25
GTGGAAGCGTGCTGGGC	17	Trnam-cau tRNA 18436131..18436202//Trnam-cau tRNA 6012989..6013060//Trnam-cau tRNA complement(6013266..6013337)//Trnam-cau tRNA 6013765..6013836//Trnam-cau tRNA 6595368..6595439//Trnam-cau tRNA 6914696..6914767	-8440.72	1.63106e-36	6632.5	0.375
GATACCCGGCGCCTCCA	17	Trnaa-agc tRNA 4566057..4566129//Trnaa-agc tRNA 4585063..4585135//Trnaa-agc tRNA 9052900..9052972//Trnaa-agc tRNA 6416909..6416981	-7453.31	5.69825e-44	5885.5	0.375
AAATCCCGGAGGGGC	15	Trnap-ugg tRNA complement(4416537..4416608)	-6841.09	1.40438e-35	1545	0
GATGCCCGGCGCCTCCA	17	Trnaa-agc tRNA complement(4383422..4383494)//Trnaa-agc tRNA 9053208..9053280//Trnaa-agc tRNA 9054034..9054106	-6596.63	3.96669e-34	1433	0
GATCCCGGGCGGAAAC	16	Trnav-aac tRNA 736742..736814//Trnav-aac tRNA 754439..754511//Trnav-aac tRNA complement(7561422..7561494)//Trnav-aac tRNA complement(7561917..7561989)//Trnav-aac tRNA 6355395..6355467//Trnav-cac tRNA 9856728..9856800//Trnav-cac tRNA complement(6639198..6639270)//Trnav-cac tRNA complement(8271941..8272013)	-5831.03	1.63769e-20	1266.5	0
CGATCCCGGGCGGAA	15	Trnav-aac tRNA 736742..736814//Trnav-aac tRNA 754439..754511//Trnav-aac tRNA complement(7561422..7561494)//Trnav-aac tRNA complement(7561917..7561989)//Trnav-aac tRNA 6355395..6355467//Trnav-cac tRNA 9856728..9856800//Trnav-cac tRNA complement(6639198..6639270)//Trnav-cac tRNA complement(8271941..8272013)	-5006.38	1.07001e-23	1075	0
CACGCGGGCGGCCCGGG	17	Trnag-gcc tRNA 3868479..3868549//Trnag-gcc tRNA complement(3942264..3942334)//Trnag-gcc tRNA complement(3944144..3944214)//Trnag-gcc tRNA complement(3944520..3944590)//Trnag-gcc tRNA complement(8382694..8382764)//Trnag-gcc tRNA complement(8383312..8383382)	-4551.5	9.82027e-25	32640.5	4.875
AAATCCCGGACGAGCCC	17	Trnap-agg tRNA 9728000..9728071//Trnap-cgg tRNA complement(2004932..2005003)//Trnap-agg tRNA complement(1441522..1441593)//Trnap-cgg tRNA complement(2717259..2717330)//Trnap-agg tRNA 6410096..6410167//Trnap-cgg tRNA complement(6415093..6415164)//Trnap-agg tRNA 6415825..6415896	-4532.19	2.07597e-35	122015	18.125
CGATACCCGGCGCCTCCA	18	Trnaa-agc tRNA 4566057..4566129//Trnaa-agc tRNA 4585063..4585135//Trnaa-agc tRNA 9052900..9052972//Trnaa-agc tRNA 6416909..6416981	-4357.73	3.67755e-20	917.5	0
GATCCCGGGCGGAAA	15	Trnav-aac tRNA 736742..736814//Trnav-aac tRNA 754439..754511//Trnav-aac tRNA complement(7561422..7561494)//Trnav-aac tRNA complement(7561917..7561989)//Trnav-aac tRNA 6355395..6355467//Trnav-cac tRNA 9856728..9856800//Trnav-cac tRNA complement(6639198..6639270)//Trnav-cac tRNA complement(8271941..8272013)	-4327.63	4.23054e-17	948.5	0
ACACGCACAAGGTCCCCGGTT	21	Trnav-cac tRNA 9856728..9856800//Trnav-cac tRNA complement(6639198..6639270)//Trnav-cac tRNA complement(8271941..8272013)	-4310.47	4.78608e-24	910.5	0
GATGCCCGGCGCCTCC	16	Trnaa-agc tRNA complement(4383422..4383494)//Trnaa-agc tRNA 9053208..9053280//Trnaa-agc tRNA 9054034..9054106	-4185.43	6.16504e-26	907.5	0
GATACCCGGCGCCTC	15	Trnaa-agc tRNA 4566057..4566129//Trnaa-agc tRNA 4585063..4585135//Trnaa-agc tRNA 9052900..9052972//Trnaa-agc tRNA 6416909..6416981	-4000.81	2.95377e-19	853	0
AAACCCGGGTGCCCC	15	Trnac-gca tRNA 2626705..2626776//Trnac-gca tRNA 6426104..6426175	-3949.65	1.33112e-37	850	0
GAGAGGTACCGGGAT	15	Trnaa-agc tRNA complement(4383422..4383494)//Trnaa-agc tRNA 4566057..4566129//Trnaa-agc tRNA 4585063..4585135//Trnaa-agc tRNA 9052900..9052972//Trnaa-agc tRNA 9053208..9053280//Trnaa-agc tRNA 9054034..9054106//Trnaa-agc tRNA 6416909..6416981	-3507.61	8.47113e-17	13187	2.25
GATACCCGGCGCCTCC	16	Trnaa-agc tRNA 4566057..4566129//Trnaa-agc tRNA 4585063..4585135//Trnaa-agc tRNA 9052900..9052972//Trnaa-agc tRNA 6416909..6416981	-3240.06	1.89005e-32	1327	0.125
AGGAGGTCCCGGGTT	15	Trnap-ugg tRNA complement(4416537..4416608)	-3036.99	3.73506e-17	660	0
AACGCGAAGGTCGCGGGT	18	Trnai-aau tRNA complement(25755363..25755436)//Trnai-aau tRNA 5294764..5294837//Trnai-aau tRNA 6850364..6850437//Trnai-aau tRNA complement(1693776..1693849)	-2853.36	1.56968e-17	2345	0.375
AAACCGGGGATTGTGGGTTCGAGT	24	Trnar-ccu tRNA 16952438..16952510//Trnar-ccu tRNA 1829084..1829156//Trnar-ccu tRNA 1985496..1985568//Trnar-ccu tRNA complement(1434251..1434323)	-2528.62	1.22726e-18	567.5	0
GAAAGGCCCCGGGTT	15	Trnaa-ugc tRNA complement(9123397..9123468)//Trnaa-ugc tRNA complement(9132093..9132164)//Trnaa-ugc tRNA 14154565..14154636	-2376.77	1.40261e-21	522.5	0
ACGCGGGCGGCCCGG	15	Trnag-gcc tRNA 3868479..3868549//Trnag-gcc tRNA complement(3942264..3942334)//Trnag-gcc tRNA complement(3944144..3944214)//Trnag-gcc tRNA complement(3944520..3944590)//Trnag-gcc tRNA complement(8382694..8382764)//Trnag-gcc tRNA complement(8383312..8383382)	-2203.56	1.62245e-22	17906	5.125
GAAACCACGCTCTGC	15	Trnam-cau tRNA 18436131..18436202//Trnam-cau tRNA 6012989..6013060//Trnam-cau tRNA complement(6013266..6013337)//Trnam-cau tRNA 6013765..6013836//Trnam-cau tRNA 6595368..6595439//Trnam-cau tRNA 6914696..6914767	-2076.2	2.60795e-16	429.5	0
GCGGGCGGCCCGGGT	15	Trnag-gcc tRNA 3868479..3868549//Trnag-gcc tRNA complement(3942264..3942334)//Trnag-gcc tRNA complement(3944144..3944214)//Trnag-gcc tRNA complement(3944520..3944590)//Trnag-gcc tRNA complement(8382694..8382764)//Trnag-gcc tRNA complement(8383312..8383382)	-2040.22	1.10139e-39	85587	27.75
GATTCCCGGTACCGGA	16	Trnae-cuc tRNA 5032010..5032081//Trnae-uuc tRNA complement(5295609..5295680)//Trnae-uuc tRNA 6813429..6813500//Trnae-uuc tRNA 6816695..6816766//Trnae-uuc tRNA 6818872..6818943//Trnae-cuc tRNA 6819387..6819458//Trnae-cuc tRNA 6851522..6851593//Trnae-uuc tRNA 6853691..6853762//Trnae-uuc tRNA 6853919..6853990//Trnae-cuc tRNA complement(6638144..6638215)//Trnae-cuc tRNA complement(6065634..6065705)	-1870.19	6.11992e-27	2238.5	0.625
AACAGGAGATCGAGGGTT	18	Trnat-agu tRNA complement(9727266..9727339)//Trnat-agu tRNA complement(17729859..17729932)//Trnat-agu tRNA 6417440..6417513//Trnat-agu tRNA complement(6429716..6429789)	-1826.62	6.09556e-14	379.5	0
AATCCCGGACGAGCCC	16	Trnap-agg tRNA 9728000..9728071//Trnap-cgg tRNA complement(2004932..2005003)//Trnap-agg tRNA complement(1441522..1441593)//Trnap-cgg tRNA complement(2717259..2717330)//Trnap-agg tRNA 6410096..6410167//Trnap-cgg tRNA complement(6415093..6415164)//Trnap-agg tRNA 6415825..6415896	-1761.87	5.3707e-31	43675	16.625
CACCCAGGCGGCCCGGG	17	Trnae-cuc tRNA complement(6638144..6638215)	-1702.14	4.52038e-29	374	0
ACGCGGGCGCCCCGGG	16	Trnag-gcc tRNA complement(5166713..5166783)	-1699.53	3.03574e-28	371.5	0
CGATTCCCGGGCAGT	15	Trnag-ccc tRNA 8011858..8011928	-1598.33	1.08486e-19	931.5	0.25
AGGATACCTGGCTCTCACCCAGGCGGCCCGGGT	33	Trnae-cuc tRNA complement(6638144..6638215)	-1588.74	5.40893e-12	346	0
ACCCAGGCGGCCCGGGT	17	Trnae-cuc tRNA complement(6638144..6638215)	-1511.96	8.13121e-30	338.5	0
CAGGAGGCTCGGGTT	15	Trnae-cuc tRNA 5032010..5032081//Trnae-uuc tRNA complement(5295609..5295680)//Trnae-uuc tRNA 6813429..6813500//Trnae-uuc tRNA 6816695..6816766//Trnae-uuc tRNA 6818872..6818943//Trnae-cuc tRNA 6819387..6819458//Trnae-cuc tRNA 6851522..6851593//Trnae-uuc tRNA 6853691..6853762//Trnae-uuc tRNA 6853919..6853990//Trnae-cuc tRNA complement(6065634..6065705)	-1497.89	2.52987e-19	3768	1.625
AAATCTCGGTGGGACCT	17	Trnaq-uug tRNA 8742939..8743010//Trnaq-cug tRNA complement(8750290..8750361)//Trnaq-cug tRNA 9123909..9123980//Trnaq-cug tRNA complement(13136158..13136229)//Trnaq-uug tRNA complement(11223493..11223564)//Trnaq-cug tRNA complement(2804907..2804978)	-1497.73	7.06187e-16	4756	1.625
CACGCGGGCGGCCCGGGTT	19	Trnag-gcc tRNA 3868479..3868549//Trnag-gcc tRNA complement(3942264..3942334)//Trnag-gcc tRNA complement(3944144..3944214)//Trnag-gcc tRNA complement(3944520..3944590)//Trnag-gcc tRNA complement(8382694..8382764)//Trnag-gcc tRNA complement(8383312..8383382)	-1481.34	7.61239e-29	4154.5	1.75
AAACCGGGGATTGTGGGTTCGAG	23	Trnar-ccu tRNA 16952438..16952510//Trnar-ccu tRNA 1829084..1829156//Trnar-ccu tRNA 1985496..1985568//Trnar-ccu tRNA complement(1434251..1434323)	-1438.74	3.56908e-21	319.5	0
GAGAGGTCCCCGGTT	15	Trnac-gca tRNA 2626705..2626776//Trnac-gca tRNA 6608879..6608950//Trnac-gca tRNA 6426104..6426175	-1413.33	8.0503e-17	309	0
CGATCCCGGGCGGAAA	16	Trnav-aac tRNA 736742..736814//Trnav-aac tRNA 754439..754511//Trnav-aac tRNA complement(7561422..7561494)//Trnav-aac tRNA complement(7561917..7561989)//Trnav-aac tRNA 6355395..6355467//Trnav-cac tRNA 9856728..9856800//Trnav-cac tRNA complement(6639198..6639270)//Trnav-cac tRNA complement(8271941..8272013)	-1343.82	2.98776e-19	546	0.125
GAAAGGCCCCGGGTTCGATCCCCGGC	26	Trnaa-ugc tRNA complement(9123397..9123468)//Trnaa-ugc tRNA complement(9132093..9132164)//Trnaa-ugc tRNA 14154565..14154636	-1261.84	5.16178e-15	1225	0.5
AAACCGGGGATTGTGGGT	18	Trnar-ccu tRNA 16952438..16952510//Trnar-ccu tRNA 1829084..1829156//Trnar-ccu tRNA 1985496..1985568//Trnar-ccu tRNA complement(1434251..1434323)	-1260.5	1.61474e-23	527	0.125
AAATCTCGGTGGAACCT	17	Trnaq-uug tRNA complement(8750453..8750524)//Trnaq-uug tRNA complement(8750616..8750687)	-1236.44	2.76328e-26	520	0.125
ACGCGGGCGCCCCGGGT	17	Trnag-gcc tRNA complement(5166713..5166783)	-1101.94	2.13016e-28	870.5	0.375
CGAAACCACGCTCTGC	16	Trnam-cau tRNA 18436131..18436202//Trnam-cau tRNA 6012989..6013060//Trnam-cau tRNA complement(6013266..6013337)//Trnam-cau tRNA 6013765..6013836//Trnam-cau tRNA 6595368..6595439//Trnam-cau tRNA 6914696..6914767	-1071.23	7.93573e-13	220	0
AATCTCGGTGGGACCT	16	Trnaq-uug tRNA 8742939..8743010//Trnaq-cug tRNA complement(8750290..8750361)//Trnaq-cug tRNA 9123909..9123980//Trnaq-cug tRNA complement(13136158..13136229)//Trnaq-uug tRNA complement(11223493..11223564)//Trnaq-cug tRNA complement(2804907..2804978)	-1042.84	2.60345e-17	614	0.25
CACCCAGGCGGCCCGGGT	18	Trnae-cuc tRNA complement(6638144..6638215)	-1024.88	2.62555e-34	1023.5	0.5
AAATCTCGGTGGGACC	16	Trnaq-uug tRNA 8742939..8743010//Trnaq-cug tRNA complement(8750290..8750361)//Trnaq-cug tRNA 9123909..9123980//Trnaq-cug tRNA complement(13136158..13136229)//Trnaq-uug tRNA complement(11223493..11223564)//Trnaq-cug tRNA complement(2804907..2804978)	-1006.11	4.23066e-34	2939	1.75
GGAAGCGTGCTGGGC	15	Trnam-cau tRNA 18436131..18436202//Trnam-cau tRNA 6012989..6013060//Trnam-cau tRNA complement(6013266..6013337)//Trnam-cau tRNA 6013765..6013836//Trnam-cau tRNA 6595368..6595439//Trnam-cau tRNA 6914696..6914767	-949.843	6.38378e-20	1607.5	1
GGAAGGTCCCCGGTT	15	Trnav-aac tRNA 736742..736814//Trnav-aac tRNA 754439..754511//Trnav-aac tRNA complement(7561422..7561494)//Trnav-aac tRNA 6355395..6355467	-921.139	2.05702e-18	201.5	0
CGAAACCACGCTCTG	15	Trnam-cau tRNA 18436131..18436202//Trnam-cau tRNA 6012989..6013060//Trnam-cau tRNA complement(6013266..6013337)//Trnam-cau tRNA 6013765..6013836//Trnam-cau tRNA 6595368..6595439//Trnam-cau tRNA 6914696..6914767	-912.437	1.20376e-13	189	0
ATACCCGGCGCCTCCA	16	Trnaa-agc tRNA 4566057..4566129//Trnaa-agc tRNA 4585063..4585135//Trnaa-agc tRNA 9052900..9052972//Trnaa-agc tRNA 6416909..6416981	-839.072	8.6766e-23	832.5	0.5
CACGCGGGCGGCCCGGGT	18	Trnag-gcc tRNA 3868479..3868549//Trnag-gcc tRNA complement(3942264..3942334)//Trnag-gcc tRNA complement(3944144..3944214)//Trnag-gcc tRNA complement(3944520..3944590)//Trnag-gcc tRNA complement(8382694..8382764)//Trnag-gcc tRNA complement(8383312..8383382)	-834.988	2.78473e-23	74907	61.5
GAATCCCTCCGGGGC	15	Trnat-agu tRNA complement(9727266..9727339)//Trnat-agu tRNA complement(17729859..17729932)//Trnat-agu tRNA complement(6429716..6429789)	-799.224	2.14385e-17	181	0
GTGGGTTCGAACCCC	15	Trnal-uaa tRNA complement(28799518..28799601)//Trnal-uaa tRNA 9117379..9117461//Trnal-uaa tRNA complement(16176210..16176293)//Trnal-uaa tRNA 18058276..18058359	-787.351	1.5761e-13	168.5	0
GAATCCCACCGCTGCC	16	Trnal-aag tRNA 1632943..1633024//Trnal-aag tRNA 6203340..6203421	-760.828	1.95879e-18	167.5	0
GATGGGCTATGCCCGC	16	Trnas-cga tRNA 1794976..1795057	-739.751	2.2628e-19	168.5	0
GATTCCCGGTACCGG	15	Trnae-cuc tRNA 5032010..5032081//Trnae-uuc tRNA complement(5295609..5295680)//Trnae-uuc tRNA 6813429..6813500//Trnae-uuc tRNA 6816695..6816766//Trnae-uuc tRNA 6818872..6818943//Trnae-cuc tRNA 6819387..6819458//Trnae-cuc tRNA 6851522..6851593//Trnae-uuc tRNA 6853691..6853762//Trnae-uuc tRNA 6853919..6853990//Trnae-cuc tRNA complement(6638144..6638215)//Trnae-cuc tRNA complement(6065634..6065705)	-736.343	1.16678e-24	313	0.125
CGAATCCTGGTCACG	15	Trnah-gug tRNA 12812316..12812387//Trnah-gug tRNA 12033549..12033620//Trnah-gug tRNA 2713991..2714062//Trnah-gug tRNA 1433601..1433672//Trnah-gug tRNA complement(1623358..1623429)	-700.253	6.89715e-16	150	0
ACCCAGGCGGCCCGGG	16	Trnae-cuc tRNA complement(6638144..6638215)	-677.19	6.38852e-22	149.5	0
AGAGGTACCGGGATCGAT	18	Trnaa-agc tRNA complement(4383422..4383494)//Trnaa-agc tRNA 4566057..4566129//Trnaa-agc tRNA 4585063..4585135//Trnaa-agc tRNA 9052900..9052972//Trnaa-agc tRNA 9053208..9053280//Trnaa-agc tRNA 9054034..9054106//Trnaa-agc tRNA 6416909..6416981	-676.749	3.16213e-11	144	0
CGATACCCGGCGCCT	15	Trnaa-agc tRNA 4566057..4566129//Trnaa-agc tRNA 4585063..4585135//Trnaa-agc tRNA 9052900..9052972//Trnaa-agc tRNA 6416909..6416981	-667.611	5.36675e-12	139	0
TCCCCGGTTCAAACC	15	Trnac-gca tRNA 2626705..2626776//Trnac-gca tRNA 6608879..6608950//Trnac-gca tRNA 6426104..6426175	-656.191	1.63545e-19	274	0.125
ATACCCGGCGCCTCC	15	Trnaa-agc tRNA 4566057..4566129//Trnaa-agc tRNA 4585063..4585135//Trnaa-agc tRNA 9052900..9052972//Trnaa-agc tRNA 6416909..6416981	-610.568	5.85058e-25	367.5	0.25
CGAGAGGTACCGGGAT	16	Trnaa-agc tRNA complement(4383422..4383494)//Trnaa-agc tRNA 4566057..4566129//Trnaa-agc tRNA 4585063..4585135//Trnaa-agc tRNA 9052900..9052972//Trnaa-agc tRNA 9053208..9053280//Trnaa-agc tRNA 9054034..9054106//Trnaa-agc tRNA 6416909..6416981	-605.906	5.43512e-14	246.5	0.125
CGATACCCGGCGCCTCC	17	Trnaa-agc tRNA 4566057..4566129//Trnaa-agc tRNA 4585063..4585135//Trnaa-agc tRNA 9052900..9052972//Trnaa-agc tRNA 6416909..6416981	-563.432	4.40012e-14	119.5	0
ACGCGTGGGTTCGAATCCCA	20	Trnas-gcu tRNA 5895294..5895375//Trnas-gcu tRNA complement(9853973..9854054)//Trnas-gcu tRNA 608670..608751//Trnas-gcu tRNA 2707121..2707202	-552.461	9.74944e-13	118.5	0
AAACCCGGGTGCCCCC	16	Trnac-gca tRNA 2626705..2626776//Trnac-gca tRNA 6426104..6426175	-540.992	4.02019e-13	114.5	0
GCGGGCGCCCCGGGT	15	Trnag-gcc tRNA complement(5166713..5166783)	-538.298	1.14224e-19	222.5	0.125
AAAGGCCCCGGGTTCGATCCCCGGC	25	Trnaa-ugc tRNA complement(9123397..9123468)//Trnaa-ugc tRNA complement(9132093..9132164)//Trnaa-ugc tRNA 14154565..14154636	-526.728	1.11252e-11	112.5	0
CGATACCCGGCGCCTC	16	Trnaa-agc tRNA 4566057..4566129//Trnaa-agc tRNA 4585063..4585135//Trnaa-agc tRNA 9052900..9052972//Trnaa-agc tRNA 6416909..6416981	-517.241	1.03556e-10	107	0
AGTGGAAGCGTGCTGGGCC	19	Trnam-cau tRNA 18436131..18436202//Trnam-cau tRNA 6012989..6013060//Trnam-cau tRNA complement(6013266..6013337)//Trnam-cau tRNA 6013765..6013836//Trnam-cau tRNA 6595368..6595439//Trnam-cau tRNA 6914696..6914767	-512.4	3.5155e-24	1216	1.375
GAGGTCCGTGGATCGAAAC	19	Trnam-cau tRNA 18436131..18436202//Trnam-cau tRNA 6012989..6013060//Trnam-cau tRNA complement(6013266..6013337)//Trnam-cau tRNA 6013765..6013836//Trnam-cau tRNA 6595368..6595439//Trnam-cau tRNA 6914696..6914767	-511.702	6.61274e-12	109.5	0
AAATCCCGGAGGGGCCC	17	Trnap-ugg tRNA complement(4416537..4416608)	-511.228	5.22198e-14	109.5	0
ATCCCGGGCGGAAAC	15	Trnav-aac tRNA 736742..736814//Trnav-aac tRNA 754439..754511//Trnav-aac tRNA complement(7561422..7561494)//Trnav-aac tRNA complement(7561917..7561989)//Trnav-aac tRNA 6355395..6355467//Trnav-cac tRNA 9856728..9856800//Trnav-cac tRNA complement(6639198..6639270)//Trnav-cac tRNA complement(8271941..8272013)	-509.797	1.10573e-31	1316.5	1.5
AGGAGATCGGGGGTTCGAAT	20	Trnat-agu tRNA 6208959..6209032	-507.147	8.08495e-11	111.5	0
ATGCCCGGCGCCTCCA	16	Trnaa-agc tRNA complement(4383422..4383494)//Trnaa-agc tRNA 9053208..9053280//Trnaa-agc tRNA 9054034..9054106	-502.197	4.22819e-15	110	0
CGATCCCGGGCGGAAAC	17	Trnav-aac tRNA 736742..736814//Trnav-aac tRNA 754439..754511//Trnav-aac tRNA complement(7561422..7561494)//Trnav-aac tRNA complement(7561917..7561989)//Trnav-aac tRNA 6355395..6355467//Trnav-cac tRNA 9856728..9856800//Trnav-cac tRNA complement(6639198..6639270)//Trnav-cac tRNA complement(8271941..8272013)	-500.7	4.15492e-12	900.5	1
AAACAGGAGATCGAGGGTT	19	Trnat-agu tRNA complement(9727266..9727339)//Trnat-agu tRNA complement(17729859..17729932)//Trnat-agu tRNA 6417440..6417513//Trnat-agu tRNA complement(6429716..6429789)	-485.634	5.60085e-22	829	1
TTTATTTTAGTGTTTAAAGC	20	tRNA-Gln tRNA 296..358	-465.429	1.07427e-11	100	0
GAGAGGTACCGGGATCGAT	19	Trnaa-agc tRNA complement(4383422..4383494)//Trnaa-agc tRNA 4566057..4566129//Trnaa-agc tRNA 4585063..4585135//Trnaa-agc tRNA 9052900..9052972//Trnaa-agc tRNA 9053208..9053280//Trnaa-agc tRNA 9054034..9054106//Trnaa-agc tRNA 6416909..6416981	-464.952	1.38282e-10	100.5	0
AGGAGGCTCGGGTTCGATTCCCGGT	25	Trnae-cuc tRNA 5032010..5032081//Trnae-uuc tRNA complement(5295609..5295680)//Trnae-uuc tRNA 6813429..6813500//Trnae-uuc tRNA 6816695..6816766//Trnae-uuc tRNA 6818872..6818943//Trnae-cuc tRNA 6819387..6819458//Trnae-cuc tRNA 6851522..6851593//Trnae-uuc tRNA 6853691..6853762//Trnae-uuc tRNA 6853919..6853990//Trnae-cuc tRNA complement(6065634..6065705)	-456.088	5.66591e-16	448.5	0.5
CACGCGGGCGCCCCGGG	17	Trnag-gcc tRNA complement(5166713..5166783)	-420.615	2.85866e-14	88	0
GGAGGCTCGGGTTCGATTCCCGGT	24	Trnae-cuc tRNA 5032010..5032081//Trnae-uuc tRNA complement(5295609..5295680)//Trnae-uuc tRNA 6813429..6813500//Trnae-uuc tRNA 6816695..6816766//Trnae-uuc tRNA 6818872..6818943//Trnae-cuc tRNA 6819387..6819458//Trnae-cuc tRNA 6851522..6851593//Trnae-uuc tRNA 6853691..6853762//Trnae-uuc tRNA 6853919..6853990//Trnae-cuc tRNA complement(6065634..6065705)	-411.359	2.65771e-17	557.5	0.75
GAATCCCACCGCTGCCA	17	Trnal-aag tRNA 1632943..1633024//Trnal-aag tRNA 6203340..6203421	-403.782	9.88556e-14	86.5	0
GCGAGAGGTCCCGGGTTCAAATCCCGGCTGAGCCC	35	Trnap-ugg tRNA complement(12050065..12050136)//Trnap-ugg tRNA 5806456..5806527//Trnap-ugg tRNA 5806876..5806947	-402.697	2.13123e-11	89	0
GATCCCGGCCGGAAC	15	Trnav-uac tRNA complement(9820392..9820464)	-397.607	7.76691e-10	82	0
TCGTGGGTTCGAGCCCCACGTTGGGCG	27	Trnak-cuu tRNA complement(341432..341504)//Trnak-cuu tRNA complement(4293623..4293695)//Trnak-cuu tRNA complement(4348706..4348778)//Trnak-cuu tRNA complement(6595728..6595800)//Trnak-cuu tRNA complement(9851782..9851854)//Trnak-cuu tRNA complement(6707977..6708049)	-397.151	9.05017e-13	85	0
CGAATCCCACCGCTGCC	17	Trnal-aag tRNA 1632943..1633024//Trnal-aag tRNA 6203340..6203421	-395.854	1.21737e-13	85	0
AGTATCCCCGCCTGT	15	Trnad-guc tRNA 5288425..5288496//Trnad-guc tRNA 6120242..6120313//Trnad-guc tRNA complement(8384663..8384734)//Trnad-guc tRNA complement(8385464..8385535)//Trnad-guc tRNA 1513226..1513297//Trnad-guc tRNA 4449661..4449732//Trnad-guc tRNA 9853389..9853460//Trnad-guc tRNA 12839391..12839462	-386.222	8.6738e-14	1669.5	2.75
AGCGTGGCCGAGCGGT	16	Trnal-aag tRNA 1632943..1633024//Trnal-uag tRNA complement(9124524..9124603)//Trnal-aag tRNA 6203340..6203421	-384.395	5.45306e-11	85	0
CGATGCCCGGCGCCTCCA	18	Trnaa-agc tRNA complement(4383422..4383494)//Trnaa-agc tRNA 9053208..9053280//Trnaa-agc tRNA 9054034..9054106	-383.646	7.83569e-10	157	0.125
CGATTCCCGGTACCGGA	17	Trnae-cuc tRNA 5032010..5032081//Trnae-uuc tRNA complement(5295609..5295680)//Trnae-uuc tRNA 6813429..6813500//Trnae-uuc tRNA 6816695..6816766//Trnae-uuc tRNA 6818872..6818943//Trnae-cuc tRNA 6819387..6819458//Trnae-cuc tRNA 6851522..6851593//Trnae-uuc tRNA 6853691..6853762//Trnae-uuc tRNA 6853919..6853990//Trnae-cuc tRNA complement(6638144..6638215)//Trnae-cuc tRNA complement(6065634..6065705)	-377.109	4.26037e-20	604	0.875
CGATCCCGGCCGGAAC	16	Trnav-uac tRNA complement(9820392..9820464)	-376.053	1.65739e-08	77	0
AAATCCCAGTACCTCC	16	Trnaa-cgc tRNA 7005451..7005522	-352.695	4.23187e-14	80	0
CTGCCACGCGGGCGGCCCGGGTT	23	Trnag-gcc tRNA 3868479..3868549//Trnag-gcc tRNA complement(3942264..3942334)//Trnag-gcc tRNA complement(3944144..3944214)//Trnag-gcc tRNA complement(3944520..3944590)//Trnag-gcc tRNA complement(8382694..8382764)//Trnag-gcc tRNA complement(8383312..8383382)	-348.647	1.52926e-16	397	0.625
ACGCGGGCGCCCCGGGTT	18	Trnag-gcc tRNA complement(5166713..5166783)	-348.139	2.77987e-12	73	0
AGGATGGCCGAGCGGTC	17	Trnal-caa tRNA complement(join(6638700..6638734,6638785..6638822))//Trnal-caa tRNA join(11767640..11767677,11767717..11767761)//Trnal-cag tRNA 496334..496416	-344.493	4.09517e-12	891.5	1.5
GAAGGTCGCCGGTTCGAT	18	Trnav-uac tRNA 7814686..7814758//Trnav-uac tRNA complement(9820392..9820464)	-339.436	1.28537e-05	72.5	0
AAATGTCCCCGGTTC	15	Trnaf-gaa tRNA 1116731..1116803//Trnaf-gaa tRNA 13935304..13935376//Trnaf-gaa tRNA complement(1278895..1278967)	-339.259	8.10846e-09	910	1.75
CACGCGGGCGCCCCGGGT	18	Trnag-gcc tRNA complement(5166713..5166783)	-338.979	1.71809e-19	196	0.25
AGAGGTCCGTGGATCGAAAC	20	Trnam-cau tRNA 18436131..18436202//Trnam-cau tRNA 6012989..6013060//Trnam-cau tRNA complement(6013266..6013337)//Trnam-cau tRNA 6013765..6013836//Trnam-cau tRNA 6595368..6595439//Trnam-cau tRNA 6914696..6914767	-336.779	3.62549e-10	134.5	0.125
AAACCGGGGATTGTGGGTTCGA	22	Trnar-ccu tRNA 16952438..16952510//Trnar-ccu tRNA 1829084..1829156//Trnar-ccu tRNA 1985496..1985568//Trnar-ccu tRNA complement(1434251..1434323)	-334.941	2.489e-14	74	0
GAAAGTCCTGGGTTC	15	Trnaa-cgc tRNA 13834600..13834671//Trnaa-cgc tRNA 7005451..7005522//Trnaa-cgc tRNA 8232112..8232183	-328.994	6.74376e-11	371	0.625
GAATCCTGGTCACGGCA	17	Trnah-gug tRNA 12812316..12812387//Trnah-gug tRNA 12033549..12033620//Trnah-gug tRNA 2713991..2714062//Trnah-gug tRNA 1433601..1433672//Trnah-gug tRNA complement(1623358..1623429)	-328.922	2.44942e-13	129	0.125
CGCGGGCGGCCCGGG	15	Trnag-gcc tRNA 3868479..3868549//Trnag-gcc tRNA complement(3942264..3942334)//Trnag-gcc tRNA complement(3944144..3944214)//Trnag-gcc tRNA complement(3944520..3944590)//Trnag-gcc tRNA complement(8382694..8382764)//Trnag-gcc tRNA complement(8383312..8383382)	-328.388	3.15353e-25	1383	2.625
CGAATCCTGGTCACGGC	17	Trnah-gug tRNA 12812316..12812387//Trnah-gug tRNA 12033549..12033620//Trnah-gug tRNA 2713991..2714062//Trnah-gug tRNA 1433601..1433672//Trnah-gug tRNA complement(1623358..1623429)	-328.113	7.93573e-13	68.5	0
AAACCGGGGATTGTGGG	17	Trnar-ccu tRNA 16952438..16952510//Trnar-ccu tRNA 1829084..1829156//Trnar-ccu tRNA 1985496..1985568//Trnar-ccu tRNA complement(1434251..1434323)	-321.669	1.06426e-09	70.5	0
ACGCACAAGGTCCCCGGT	18	Trnav-cac tRNA 9856728..9856800//Trnav-cac tRNA complement(6639198..6639270)//Trnav-cac tRNA complement(8271941..8272013)	-319.102	2.15877e-24	1139	2.25
TCCCCGGTTCGATCCC	16	Trnav-aac tRNA 736742..736814//Trnav-aac tRNA 754439..754511//Trnav-aac tRNA complement(7561422..7561494)//Trnav-aac tRNA 6355395..6355467//Trnav-cac tRNA 9856728..9856800//Trnav-cac tRNA complement(6639198..6639270)//Trnaf-gaa tRNA complement(1278895..1278967)//Trnav-cac tRNA complement(8271941..8272013)	-316.193	8.21699e-23	256	0.375
AAATCCCGGCTGAGCCC	17	Trnap-ugg tRNA complement(12050065..12050136)//Trnap-ugg tRNA 5806456..5806527//Trnap-ugg tRNA 5806876..5806947	-313.62	1.82076e-17	557	1
ATGCCCGGCGCCTCC	15	Trnaa-agc tRNA complement(4383422..4383494)//Trnaa-agc tRNA 9053208..9053280//Trnaa-agc tRNA 9054034..9054106	-307.479	1.42417e-11	68	0
GGAGATCGGGGGTTCGAAT	19	Trnat-agu tRNA 6208959..6209032	-304.105	2.6223e-08	67.5	0
GCGGTGTCCGAGCGGT	16	Trnas-uga tRNA 13177490..13177571//Trnas-uga tRNA complement(9108241..9108323)	-299.073	9.98034e-10	62.5	0
AGCGTGGGTTCGAAC	15	Trnal-uaa tRNA complement(28799518..28799601)//Trnal-uaa tRNA 9117379..9117461//Trnal-uaa tRNA complement(16176210..16176293)//Trnal-uaa tRNA 18058276..18058359	-296.036	2.85579e-08	63.5	0
AACCGGGGATTGTGGGT	17	Trnar-ccu tRNA 16952438..16952510//Trnar-ccu tRNA 1829084..1829156//Trnar-ccu tRNA 1985496..1985568//Trnar-ccu tRNA complement(1434251..1434323)	-293.368	2.10147e-14	64.5	0
CACACGCACAAGGTCCCCGGTT	22	Trnav-cac tRNA 9856728..9856800//Trnav-cac tRNA complement(6639198..6639270)//Trnav-cac tRNA complement(8271941..8272013)	-290.415	8.01015e-12	114	0.125
CGAATCCCTCCGGGGC	16	Trnat-agu tRNA complement(9727266..9727339)//Trnat-agu tRNA complement(17729859..17729932)//Trnat-agu tRNA complement(6429716..6429789)	-288.824	7.93573e-13	62.5	0
TCCCCGGTTCGATCC	15	Trnav-aac tRNA 736742..736814//Trnav-aac tRNA 754439..754511//Trnav-aac tRNA complement(7561422..7561494)//Trnav-aac tRNA 6355395..6355467//Trnav-cac tRNA 9856728..9856800//Trnav-cac tRNA complement(6639198..6639270)//Trnaf-gaa tRNA complement(1278895..1278967)//Trnav-cac tRNA complement(8271941..8272013)	-282.726	1.30873e-25	231.5	0.375
GTTCGATCCCGGGCG	15	Trnav-aac tRNA 736742..736814//Trnav-aac tRNA 754439..754511//Trnav-aac tRNA complement(7561422..7561494)//Trnav-aac tRNA complement(7561917..7561989)//Trnav-aac tRNA 6355395..6355467//Trnav-cac tRNA 9856728..9856800//Trnav-cac tRNA complement(6639198..6639270)//Trnav-cac tRNA complement(8271941..8272013)	-278.825	8.08897e-16	61.5	0
TGCGAGAGGTCCCGGGTTCAAATCCCGGCTGAGCCC	36	Trnap-ugg tRNA complement(12050065..12050136)//Trnap-ugg tRNA 5806456..5806527//Trnap-ugg tRNA 5806876..5806947	-278.67	8.11391e-08	62.5	0
GATGCCCGGCGCCTC	15	Trnaa-agc tRNA complement(4383422..4383494)//Trnaa-agc tRNA 9053208..9053280//Trnaa-agc tRNA 9054034..9054106	-271.846	3.20681e-09	58.5	0
AGCGTGGGTTCGAACCC	17	Trnal-uaa tRNA complement(28799518..28799601)//Trnal-uaa tRNA 9117379..9117461//Trnal-uaa tRNA complement(16176210..16176293)//Trnal-uaa tRNA 18058276..18058359	-265.66	5.23468e-10	56	0
AGTTCGATCCCGGGC	15	Trnav-aac tRNA complement(7561917..7561989)	-262.931	1.06347e-13	486	1.125
CACCCAGGCGGCCCGGGTT	19	Trnae-cuc tRNA complement(6638144..6638215)	-255.968	1.36883e-11	55	0
AAATCCCGGACGAGCC	16	Trnap-agg tRNA 9728000..9728071//Trnap-cgg tRNA complement(2004932..2005003)//Trnap-agg tRNA complement(1441522..1441593)//Trnap-cgg tRNA complement(2717259..2717330)//Trnap-agg tRNA 6410096..6410167//Trnap-cgg tRNA complement(6415093..6415164)//Trnap-agg tRNA 6415825..6415896	-251.021	7.47955e-13	289	0.625
CGAATCCCACTCCTGAC	17	Trnal-caa tRNA complement(join(6638700..6638734,6638785..6638822))	-243.322	1.40755e-06	51	0
GGTTCGATCCCGGGC	15	Trnav-aac tRNA 736742..736814//Trnav-aac tRNA 754439..754511//Trnav-aac tRNA complement(7561422..7561494)//Trnav-aac tRNA 6355395..6355467//Trnav-cac tRNA 9856728..9856800//Trnav-cac tRNA complement(6639198..6639270)//Trnav-cac tRNA complement(8271941..8272013)	-237.867	1.94428e-14	1350.5	3.75
GCGAGAGGTCCCGGGTTCAAATCCCGGACGAGCCC	35	Trnap-agg tRNA 9728000..9728071//Trnap-cgg tRNA complement(2004932..2005003)//Trnap-agg tRNA complement(1441522..1441593)//Trnap-cgg tRNA complement(2717259..2717330)//Trnap-agg tRNA 6410096..6410167//Trnap-cgg tRNA complement(6415093..6415164)//Trnap-agg tRNA 6415825..6415896	-233.503	2.50458e-10	50.5	0
AGTGGAAGCGTGCTGGG	17	Trnam-cau tRNA 18436131..18436202//Trnam-cau tRNA 6012989..6013060//Trnam-cau tRNA complement(6013266..6013337)//Trnam-cau tRNA 6013765..6013836//Trnam-cau tRNA 6595368..6595439//Trnam-cau tRNA 6914696..6914767	-231.746	7.01458e-17	391.5	1
ACGCGGGCGGCCCGGGTT	18	Trnag-gcc tRNA 3868479..3868549//Trnag-gcc tRNA complement(3942264..3942334)//Trnag-gcc tRNA complement(3944144..3944214)//Trnag-gcc tRNA complement(3944520..3944590)//Trnag-gcc tRNA complement(8382694..8382764)//Trnag-gcc tRNA complement(8383312..8383382)	-230.909	7.02475e-35	12528.5	35.625
AACGCGAAGGTCGCGGG	17	Trnai-aau tRNA complement(25755363..25755436)//Trnai-aau tRNA 5294764..5294837//Trnai-aau tRNA 6850364..6850437//Trnai-aau tRNA complement(1693776..1693849)	-230.795	1.23175e-08	53.5	0
GGTAGCGTGGCCGAG	15	Trnal-aag tRNA 1632943..1633024//Trnal-aag tRNA 6203340..6203421	-230.641	5.47151e-21	3447.5	9.125
CGAGAGGTCCCCGGTT	16	Trnac-gca tRNA 2626705..2626776//Trnac-gca tRNA 6608879..6608950//Trnac-gca tRNA 6426104..6426175	-226.437	3.25727e-10	48.5	0
ACGCGGAAGGTCCCCGGTTCGATCCCGGGCGGAAACA	37	Trnav-aac tRNA 736742..736814//Trnav-aac tRNA 754439..754511//Trnav-aac tRNA complement(7561422..7561494)//Trnav-aac tRNA 6355395..6355467	-224.271	3.71546e-09	50.5	0
AGGATGGCCGAGCGGT	16	Trnal-caa tRNA complement(join(6638700..6638734,6638785..6638822))//Trnal-caa tRNA join(11767640..11767677,11767717..11767761)//Trnal-cag tRNA 496334..496416	-221.223	2.6242e-06	46.5	0
CCGGTTCGATCCCGGGC	17	Trnav-aac tRNA 736742..736814//Trnav-aac tRNA 754439..754511//Trnav-aac tRNA complement(7561422..7561494)//Trnav-aac tRNA 6355395..6355467//Trnav-cac tRNA 9856728..9856800//Trnav-cac tRNA complement(6639198..6639270)//Trnav-cac tRNA complement(8271941..8272013)	-219.266	1.40554e-13	89.5	0.125
AGGAGGTCCCGGGTTC	16	Trnap-ugg tRNA complement(4416537..4416608)	-218.295	2.30213e-13	210.5	0.5
AAATCTCGGTGGAACC	16	Trnaq-uug tRNA complement(8750453..8750524)//Trnaq-uug tRNA complement(8750616..8750687)	-217.412	1.56251e-20	172	0.375
CAGGATGGCCGAGCGGTC	18	Trnal-caa tRNA complement(join(6638700..6638734,6638785..6638822))//Trnal-caa tRNA join(11767640..11767677,11767717..11767761)//Trnal-cag tRNA 496334..496416	-214.357	1.66974e-09	284.5	0.75
TTCGATTCCCGGCCG	15	Trnag-gcc tRNA 3868479..3868549//Trnag-gcc tRNA complement(3942264..3942334)//Trnag-gcc tRNA complement(3944144..3944214)//Trnag-gcc tRNA complement(3944520..3944590)//Trnag-gcc tRNA complement(5166713..5166783)//Trnag-gcc tRNA complement(8382694..8382764)//Trnag-gcc tRNA complement(8383312..8383382)	-211.004	1.65734e-10	44.5	0
CGATGCCCGGCGCCTCC	17	Trnaa-agc tRNA complement(4383422..4383494)//Trnaa-agc tRNA 9053208..9053280//Trnaa-agc tRNA 9054034..9054106	-210.2	5.3656e-10	44.5	0
GGAGGCTCGGGTTCGATTCCCGGTACCGGA	30	Trnae-cuc tRNA 5032010..5032081//Trnae-uuc tRNA complement(5295609..5295680)//Trnae-uuc tRNA 6813429..6813500//Trnae-uuc tRNA 6816695..6816766//Trnae-uuc tRNA 6818872..6818943//Trnae-cuc tRNA 6819387..6819458//Trnae-cuc tRNA 6851522..6851593//Trnae-uuc tRNA 6853691..6853762//Trnae-uuc tRNA 6853919..6853990//Trnae-cuc tRNA complement(6065634..6065705)	-209.774	1.8875e-10	46	0
TGAATCCAGCGATCCGAGTT	20	Trnaq-cug tRNA complement(326361..326432)//Trnaq-uug tRNA 8742939..8743010//Trnaq-cug tRNA complement(8750290..8750361)//Trnaq-uug tRNA complement(8750453..8750524)//Trnaq-uug tRNA complement(8750616..8750687)//Trnaq-cug tRNA complement(8751244..8751315)//Trnaq-uug tRNA complement(8751401..8751472)//Trnaq-cug tRNA 9123909..9123980//Trnaq-cug tRNA complement(13136158..13136229)//Trnaq-uug tRNA com…	-205.897	1.5785e-14	576.5	1.625
TGAAAGTCCTGGGTTC	16	Trnaa-cgc tRNA 7005451..7005522//Trnaa-cgc tRNA 8232112..8232183	-205.366	1.59752e-10	211	0.5
TACCGGGATCGATACCCGGCGCCTCCA	27	Trnaa-agc tRNA 4566057..4566129//Trnaa-agc tRNA 4585063..4585135//Trnaa-agc tRNA 9052900..9052972//Trnaa-agc tRNA 6416909..6416981	-203.986	2.44942e-13	45	0
AGGAGGCTCGGGTTCGAT	18	Trnae-cuc tRNA 5032010..5032081//Trnae-uuc tRNA complement(5295609..5295680)//Trnae-uuc tRNA 6813429..6813500//Trnae-uuc tRNA 6816695..6816766//Trnae-uuc tRNA 6818872..6818943//Trnae-cuc tRNA 6819387..6819458//Trnae-cuc tRNA 6851522..6851593//Trnae-uuc tRNA 6853691..6853762//Trnae-uuc tRNA 6853919..6853990//Trnae-cuc tRNA complement(6065634..6065705)	-201.279	1.77483e-19	921.5	2.875
CACGCGGGCGGCCCGG	16	Trnag-gcc tRNA 3868479..3868549//Trnag-gcc tRNA complement(3942264..3942334)//Trnag-gcc tRNA complement(3944144..3944214)//Trnag-gcc tRNA complement(3944520..3944590)//Trnag-gcc tRNA complement(8382694..8382764)//Trnag-gcc tRNA complement(8383312..8383382)	-200.033	1.00167e-14	2103	7
CAGGATGGCCGAGCGGT	17	Trnal-caa tRNA complement(join(6638700..6638734,6638785..6638822))//Trnal-caa tRNA join(11767640..11767677,11767717..11767761)//Trnal-cag tRNA 496334..496416	-198.029	1.42786e-05	40.5	0
GGGAGACCGGGGTTCGAT	18	Trnad-guc tRNA 5288425..5288496//Trnad-guc tRNA 6120242..6120313//Trnad-guc tRNA complement(8384663..8384734)//Trnad-guc tRNA complement(8385464..8385535)//Trnad-guc tRNA 1513226..1513297//Trnad-guc tRNA 4449661..4449732//Trnad-guc tRNA 9853389..9853460//Trnad-guc tRNA 12839391..12839462	-197.931	9.45844e-10	82	0.125
ACGCGGGCGCCCCGG	15	Trnag-gcc tRNA complement(5166713..5166783)	-197.275	2.55826e-10	42.5	0
AATCTCGGTGGAACCT	16	Trnaq-uug tRNA complement(8750453..8750524)//Trnaq-uug tRNA complement(8750616..8750687)	-194.393	7.22111e-10	43	0
AACCGGGGATTGTGGGTTCGAGT	23	Trnar-ccu tRNA 16952438..16952510//Trnar-ccu tRNA 1829084..1829156//Trnar-ccu tRNA 1985496..1985568//Trnar-ccu tRNA complement(1434251..1434323)	-192.708	8.60787e-10	41.5	0
AAATCCCAGTACCTC	15	Trnaa-cgc tRNA 7005451..7005522	-191.493	3.95174e-08	41.5	0
ATTCCCGGTACCGGA	15	Trnae-cuc tRNA 5032010..5032081//Trnae-uuc tRNA complement(5295609..5295680)//Trnae-uuc tRNA 6813429..6813500//Trnae-uuc tRNA 6816695..6816766//Trnae-uuc tRNA 6818872..6818943//Trnae-cuc tRNA 6819387..6819458//Trnae-cuc tRNA 6851522..6851593//Trnae-uuc tRNA 6853691..6853762//Trnae-uuc tRNA 6853919..6853990//Trnae-cuc tRNA complement(6638144..6638215)//Trnae-cuc tRNA complement(6065634..6065705)	-187.753	1.15281e-10	41.5	0
GAATCCTGGTCACGGC	16	Trnah-gug tRNA 12812316..12812387//Trnah-gug tRNA 12033549..12033620//Trnah-gug tRNA 2713991..2714062//Trnah-gug tRNA 1433601..1433672//Trnah-gug tRNA complement(1623358..1623429)	-181.472	5.16123e-13	109	0.25
CGATTCCCGGTACCGG	16	Trnae-cuc tRNA 5032010..5032081//Trnae-uuc tRNA complement(5295609..5295680)//Trnae-uuc tRNA 6813429..6813500//Trnae-uuc tRNA 6816695..6816766//Trnae-uuc tRNA 6818872..6818943//Trnae-cuc tRNA 6819387..6819458//Trnae-cuc tRNA 6851522..6851593//Trnae-uuc tRNA 6853691..6853762//Trnae-uuc tRNA 6853919..6853990//Trnae-cuc tRNA complement(6638144..6638215)//Trnae-cuc tRNA complement(6065634..6065705)	-181.07	1.84559e-14	176	0.5
GCGGGAGACCGGGGTTCGATTCCC	24	Trnad-guc tRNA 5288425..5288496//Trnad-guc tRNA 6120242..6120313//Trnad-guc tRNA complement(8384663..8384734)//Trnad-guc tRNA complement(8385464..8385535)//Trnad-guc tRNA 1513226..1513297//Trnad-guc tRNA 4449661..4449732//Trnad-guc tRNA 9853389..9853460//Trnad-guc tRNA 12839391..12839462	-180.68	2.35744e-08	38	0
CACGCGGGCGCCCCGGGTT	19	Trnag-gcc tRNA complement(5166713..5166783)	-177.845	3.70728e-07	37	0
GGGGGCGTAGCTCAGAT	17	Trnaa-agc tRNA complement(4383422..4383494)//Trnaa-agc tRNA 4566057..4566129//Trnaa-agc tRNA 4585063..4585135//Trnaa-agc tRNA 9052900..9052972//Trnaa-agc tRNA 9053208..9053280//Trnaa-agc tRNA 9054034..9054106//Trnaa-agc tRNA 6416909..6416981	-174.056	6.74388e-35	2128	7.375
TTCGATCCCGGGCGG	15	Trnav-aac tRNA 736742..736814//Trnav-aac tRNA 754439..754511//Trnav-aac tRNA complement(7561422..7561494)//Trnav-aac tRNA complement(7561917..7561989)//Trnav-aac tRNA 6355395..6355467//Trnav-cac tRNA 9856728..9856800//Trnav-cac tRNA complement(6639198..6639270)//Trnav-cac tRNA complement(8271941..8272013)	-173.415	4.21914e-16	71.5	0.125
TGCGAGAGGTCCCGGGTTCAAATCCCGGACGAGCCC	36	Trnap-agg tRNA 9728000..9728071//Trnap-cgg tRNA complement(2004932..2005003)//Trnap-agg tRNA complement(1441522..1441593)//Trnap-cgg tRNA complement(2717259..2717330)//Trnap-agg tRNA 6410096..6410167//Trnap-cgg tRNA complement(6415093..6415164)//Trnap-agg tRNA 6415825..6415896	-172.357	5.9232e-08	36.5	0
CAAATCCCGGACGAGCCC	18	Trnap-agg tRNA 9728000..9728071//Trnap-cgg tRNA complement(2004932..2005003)//Trnap-agg tRNA complement(1441522..1441593)//Trnap-cgg tRNA complement(2717259..2717330)//Trnap-agg tRNA 6410096..6410167//Trnap-cgg tRNA complement(6415093..6415164)//Trnap-agg tRNA 6415825..6415896	-168.155	4.09362e-11	674	2.25
GGTAGCGTGGCCGAGC	16	Trnal-aag tRNA 1632943..1633024//Trnal-aag tRNA 6203340..6203421	-166.789	8.87828e-33	7576	27.875
AGGATACCTGGCTCTCACCCAGGCGGCCCGGG	32	Trnae-cuc tRNA complement(6638144..6638215)	-165.008	8.81308e-08	68	0.125
GCCGTGATCGTCTAGTGGTTAGGACCCTACGT	32	Trnah-gug tRNA 12812316..12812387//Trnah-gug tRNA 12033549..12033620//Trnah-gug tRNA 2713991..2714062//Trnah-gug tRNA 1433601..1433672//Trnah-gug tRNA complement(1623358..1623429)	-163.45	0	462342	1796
TGCCACGCGGGCGGCCCGGGTT	22	Trnag-gcc tRNA 3868479..3868549//Trnag-gcc tRNA complement(3942264..3942334)//Trnag-gcc tRNA complement(3944144..3944214)//Trnag-gcc tRNA complement(3944520..3944590)//Trnag-gcc tRNA complement(8382694..8382764)//Trnag-gcc tRNA complement(8383312..8383382)	-162.498	6.51339e-13	184.5	0.625
TGGGAGCGTGGGTTC	15	Trnal-uaa tRNA complement(28799518..28799601)//Trnal-uaa tRNA 9117379..9117461//Trnal-uaa tRNA complement(16176210..16176293)//Trnal-uaa tRNA 18058276..18058359	-162.285	2.54078e-09	34.5	0
GAGGTGGCCGAGAGGT	16	Trnas-gcu tRNA 2707121..2707202	-157.39	3.30925e-07	33	0
AGAGGTCCCGGGTTC	15	Trnap-ugg tRNA complement(12050065..12050136)//Trnap-agg tRNA 9728000..9728071//Trnap-ugg tRNA 5806456..5806527//Trnap-ugg tRNA 5806876..5806947//Trnap-cgg tRNA complement(2004932..2005003)//Trnap-agg tRNA complement(1441522..1441593)//Trnap-cgg tRNA complement(2717259..2717330)//Trnap-agg tRNA 6410096..6410167//Trnap-cgg tRNA complement(6415093..6415164)//Trnap-agg tRNA 6415825..6415896	-156.611	1.75487e-10	119.5	0.375
ACCCAGGCGGCCCGG	15	Trnae-cuc tRNA complement(6638144..6638215)	-155.776	1.441e-10	34.5	0
ACGCGAAGGTCGCGGGT	17	Trnai-aau tRNA complement(25755363..25755436)//Trnai-aau tRNA 5294764..5294837//Trnai-aau tRNA 6850364..6850437//Trnai-aau tRNA complement(1693776..1693849)	-153.161	1.12736e-12	680	2.75
CCCCGGTTCGATCCC	15	Trnav-aac tRNA 736742..736814//Trnav-aac tRNA 754439..754511//Trnav-aac tRNA complement(7561422..7561494)//Trnav-aac tRNA 6355395..6355467//Trnav-cac tRNA 9856728..9856800//Trnav-cac tRNA complement(6639198..6639270)//Trnaf-gaa tRNA complement(1278895..1278967)//Trnav-cac tRNA complement(8271941..8272013)	-152.407	6.15938e-11	33.5	0
AAACCGGGGATTGTGGGTT	19	Trnar-ccu tRNA 16952438..16952510//Trnar-ccu tRNA 1829084..1829156//Trnar-ccu tRNA 1985496..1985568//Trnar-ccu tRNA complement(1434251..1434323)	-151.886	5.22198e-14	123	0.375
CGCGGGCGGCCCGGGT	16	Trnag-gcc tRNA 3868479..3868549//Trnag-gcc tRNA complement(3942264..3942334)//Trnag-gcc tRNA complement(3944144..3944214)//Trnag-gcc tRNA complement(3944520..3944590)//Trnag-gcc tRNA complement(8382694..8382764)//Trnag-gcc tRNA complement(8383312..8383382)	-150.229	1.85918e-31	2266	9.625
GCCACGCGGGCGGCCCGGGTT	21	Trnag-gcc tRNA 3868479..3868549//Trnag-gcc tRNA complement(3942264..3942334)//Trnag-gcc tRNA complement(3944144..3944214)//Trnag-gcc tRNA complement(3944520..3944590)//Trnag-gcc tRNA complement(8382694..8382764)//Trnag-gcc tRNA complement(8383312..8383382)	-150.009	4.08047e-19	206.5	0.75
GAGAGGTCCCGGGTTC	16	Trnap-ugg tRNA complement(12050065..12050136)//Trnap-agg tRNA 9728000..9728071//Trnap-ugg tRNA 5806456..5806527//Trnap-ugg tRNA 5806876..5806947//Trnap-cgg tRNA complement(2004932..2005003)//Trnap-agg tRNA complement(1441522..1441593)//Trnap-cgg tRNA complement(2717259..2717330)//Trnap-agg tRNA 6410096..6410167//Trnap-cgg tRNA complement(6415093..6415164)//Trnap-agg tRNA 6415825..6415896	-149.261	1.22388e-08	961.5	4.25
TTAGTATCCCCGCCTGT	17	Trnad-guc tRNA 6120242..6120313//Trnad-guc tRNA complement(8384663..8384734)//Trnad-guc tRNA 4449661..4449732//Trnad-guc tRNA 9853389..9853460//Trnad-guc tRNA 12839391..12839462	-147.637	2.18796e-12	687.5	2.875
AGCGTGGGTTCGAACC	16	Trnal-uaa tRNA complement(28799518..28799601)//Trnal-uaa tRNA 9117379..9117461//Trnal-uaa tRNA complement(16176210..16176293)//Trnal-uaa tRNA 18058276..18058359	-146.528	1.55728e-07	31	0
GATTCCCCGCCGGGGAG	17	Trnad-guc tRNA 6120242..6120313//Trnad-guc tRNA complement(8385464..8385535)//Trnad-guc tRNA 1513226..1513297	-142.548	9.49919e-09	89.5	0.25
AGCGTGGCCGAGCGGTC	17	Trnal-aag tRNA 1632943..1633024//Trnal-uag tRNA complement(9124524..9124603)//Trnal-aag tRNA 6203340..6203421	-141.823	2.08341e-13	175	0.625
ATCCCGGTCGGAACC	15	Trnav-uac tRNA 7814686..7814758	-140.52	1.94006e-15	345.5	1.5
CGATCCTCACCCGGG	15	Trnam-cau tRNA 999726..999798//Trnam-cau tRNA 3673566..3673638//Trnam-cau tRNA 1434926..1434998	-140.27	5.7772e-08	30	0
GAAGGTCGCGGGTTCGAT	18	Trnai-aau tRNA complement(25755363..25755436)//Trnai-aau tRNA 5294764..5294837//Trnai-aau tRNA 6850364..6850437//Trnai-aau tRNA complement(1693776..1693849)	-138.214	1.79663e-08	30	0
ACGCGGGAGACCGGGGT	17	Trnad-guc tRNA 5288425..5288496//Trnad-guc tRNA 6120242..6120313//Trnad-guc tRNA complement(8384663..8384734)//Trnad-guc tRNA complement(8385464..8385535)//Trnad-guc tRNA 1513226..1513297//Trnad-guc tRNA 4449661..4449732//Trnad-guc tRNA 9853389..9853460//Trnad-guc tRNA 12839391..12839462	-134.177	2.2877e-12	443	2
AAGTCTCGGTGGAACCT	17	Trnaq-cug tRNA complement(8751244..8751315)//Trnaq-uug tRNA complement(8751401..8751472)	-133.637	5.24116e-07	28.5	0
AAACCGGGGATTGTGG	16	Trnar-ccu tRNA 16952438..16952510//Trnar-ccu tRNA 1829084..1829156//Trnar-ccu tRNA 1985496..1985568//Trnar-ccu tRNA complement(1434251..1434323)	-132.807	1.33375e-06	27.5	0
GGTAGCGTGGCCGAGCGGT	19	Trnal-aag tRNA 1632943..1633024//Trnal-aag tRNA 6203340..6203421	-132.451	1.21732e-12	570.5	2.375
AGGAGGCTCGGGTTCGATT	19	Trnae-cuc tRNA 5032010..5032081//Trnae-uuc tRNA complement(5295609..5295680)//Trnae-uuc tRNA 6813429..6813500//Trnae-uuc tRNA 6816695..6816766//Trnae-uuc tRNA 6818872..6818943//Trnae-cuc tRNA 6819387..6819458//Trnae-cuc tRNA 6851522..6851593//Trnae-uuc tRNA 6853691..6853762//Trnae-uuc tRNA 6853919..6853990//Trnae-cuc tRNA complement(6065634..6065705)	-129.889	2.8159e-14	642	3.25
TCCCCGGTTCGATCCCG	17	Trnav-aac tRNA 736742..736814//Trnav-aac tRNA 754439..754511//Trnav-aac tRNA complement(7561422..7561494)//Trnav-aac tRNA 6355395..6355467//Trnav-cac tRNA 9856728..9856800//Trnav-cac tRNA complement(6639198..6639270)//Trnaf-gaa tRNA complement(1278895..1278967)//Trnav-cac tRNA complement(8271941..8272013)	-127.03	1.55409e-15	102.5	0.375
TCTGAGGGTCCAGGGTTCGAGTCCC	25	Trnak-uuu tRNA 4356706..4356778//Trnak-uuu tRNA 4356871..4356943//Trnak-uuu tRNA complement(5239604..5239676)//Trnak-uuu tRNA complement(5257093..5257165)//Trnak-uuu tRNA 6862419..6862491//Trnak-uuu tRNA complement(8230100..8230172)	-126.192	1.03757e-05	26.5	0
GCGGGCGCCCCGGGTT	16	Trnag-gcc tRNA complement(5166713..5166783)	-124.233	1.86433e-09	73	0.25
GTCCCCGGTTCAAACC	16	Trnac-gca tRNA 2626705..2626776//Trnac-gca tRNA 6608879..6608950//Trnac-gca tRNA 6426104..6426175	-123.745	7.16986e-08	27.5	0
AATCTCGGTGGGACC	15	Trnaq-uug tRNA 8742939..8743010//Trnaq-cug tRNA complement(8750290..8750361)//Trnaq-cug tRNA 9123909..9123980//Trnaq-cug tRNA complement(13136158..13136229)//Trnaq-uug tRNA complement(11223493..11223564)//Trnaq-cug tRNA complement(2804907..2804978)	-122.863	2.35767e-09	542	2.875
GATTCCCGGTACCGGAA	17	Trnae-cuc tRNA 5032010..5032081//Trnae-uuc tRNA complement(5295609..5295680)//Trnae-uuc tRNA 6813429..6813500//Trnae-uuc tRNA 6816695..6816766//Trnae-uuc tRNA 6818872..6818943//Trnae-cuc tRNA 6819387..6819458//Trnae-cuc tRNA 6851522..6851593//Trnae-uuc tRNA 6853691..6853762//Trnae-uuc tRNA 6853919..6853990//Trnae-cuc tRNA complement(6638144..6638215)//Trnae-cuc tRNA complement(6065634..6065705)	-122.687	2.35584e-09	52	0.125
GTTCGATTCCCGGGC	15	Trnag-ccc tRNA 8011858..8011928	-122.582	7.78359e-15	4821	25.875
GTCCCCGGTTCGATCCCG	18	Trnav-aac tRNA 736742..736814//Trnav-aac tRNA 754439..754511//Trnav-aac tRNA complement(7561422..7561494)//Trnav-aac tRNA 6355395..6355467//Trnav-cac tRNA 9856728..9856800//Trnav-cac tRNA complement(6639198..6639270)//Trnaf-gaa tRNA complement(1278895..1278967)//Trnav-cac tRNA complement(8271941..8272013)	-122.066	1.01861e-07	27	0
CGAATCCCACCGCTGCCA	18	Trnal-aag tRNA 1632943..1633024//Trnal-aag tRNA 6203340..6203421	-116.879	1.99963e-10	47	0.125
GATCCCGGGCGGAAACA	17	Trnav-aac tRNA 736742..736814//Trnav-aac tRNA 754439..754511//Trnav-aac tRNA complement(7561422..7561494)//Trnav-aac tRNA complement(7561917..7561989)//Trnav-aac tRNA 6355395..6355467//Trnav-cac tRNA 9856728..9856800//Trnav-cac tRNA complement(6639198..6639270)//Trnav-cac tRNA complement(8271941..8272013)	-116.464	2.4254e-09	68.5	0.25
CGCGTGGGTTCGAATCCCA	19	Trnas-gcu tRNA 5895294..5895375//Trnas-gcu tRNA complement(9853973..9854054)//Trnas-gcu tRNA 608670..608751//Trnas-gcu tRNA 2707121..2707202	-114.02	3.08664e-08	24.5	0
GGAAGGTCCCCGGTTC	16	Trnav-aac tRNA 736742..736814//Trnav-aac tRNA 754439..754511//Trnav-aac tRNA complement(7561422..7561494)//Trnav-aac tRNA 6355395..6355467	-113.08	1.00443e-13	88.5	0.375
GGGGGTGTAACTCAGTGGTAGAGTGTCTGCTT	32	Trnaa-cgc tRNA 7005451..7005522//Trnaa-cgc tRNA 8232112..8232183	-112.513	9.78462e-07	45	0.125
TCCCGGGTTCAAATCCCGGAGGGGCCC	27	Trnap-ugg tRNA complement(4416537..4416608)	-109.245	2.05627e-06	25	0
CCCCGGTTCGATCCCG	16	Trnav-aac tRNA 736742..736814//Trnav-aac tRNA 754439..754511//Trnav-aac tRNA complement(7561422..7561494)//Trnav-aac tRNA 6355395..6355467//Trnav-cac tRNA 9856728..9856800//Trnav-cac tRNA complement(6639198..6639270)//Trnaf-gaa tRNA complement(1278895..1278967)//Trnav-cac tRNA complement(8271941..8272013)	-108.678	6.82473e-07	23.5	0
GGAAGCGTGCTGGGCC	16	Trnam-cau tRNA 18436131..18436202//Trnam-cau tRNA 6012989..6013060//Trnam-cau tRNA complement(6013266..6013337)//Trnam-cau tRNA 6013765..6013836//Trnam-cau tRNA 6595368..6595439//Trnam-cau tRNA 6914696..6914767	-108.112	1.24933e-10	84.5	0.375
CAAATCTCGGTGGGACC	17	Trnaq-uug tRNA 8742939..8743010//Trnaq-cug tRNA complement(8750290..8750361)//Trnaq-cug tRNA 9123909..9123980//Trnaq-cug tRNA complement(13136158..13136229)//Trnaq-uug tRNA complement(11223493..11223564)//Trnaq-cug tRNA complement(2804907..2804978)	-107.465	2.43289e-07	208	1
AAATCCCGGCTGAGC	15	Trnap-ugg tRNA complement(12050065..12050136)//Trnap-ugg tRNA 5806456..5806527//Trnap-ugg tRNA 5806876..5806947	-107.212	4.65915e-09	44	0.125
TCTGAGGGTCCAGGGTTCGAGTCCCTGTTCGGGCG	35	Trnak-uuu tRNA 4356706..4356778//Trnak-uuu tRNA 4356871..4356943//Trnak-uuu tRNA complement(5239604..5239676)//Trnak-uuu tRNA complement(5257093..5257165)//Trnak-uuu tRNA 6862419..6862491//Trnak-uuu tRNA complement(8230100..8230172)	-107.13	7.68619e-10	105.5	0.5
GCCACGCGGGCGGCCCGGGT	20	Trnag-gcc tRNA 3868479..3868549//Trnag-gcc tRNA complement(3942264..3942334)//Trnag-gcc tRNA complement(3944144..3944214)//Trnag-gcc tRNA complement(3944520..3944590)//Trnag-gcc tRNA complement(8382694..8382764)//Trnag-gcc tRNA complement(8383312..8383382)	-106.761	2.8507e-16	967	5.75
GGCAGCGTGGCCGAGC	16	Trnal-uag tRNA complement(9124524..9124603)	-106.743	2.12274e-37	2437.5	14.375
AAACCGGGGATTGTGGGTTC	20	Trnar-ccu tRNA 16952438..16952510//Trnar-ccu tRNA 1829084..1829156//Trnar-ccu tRNA 1985496..1985568//Trnar-ccu tRNA complement(1434251..1434323)	-106.081	5.2702e-29	313	1.75
GGAAGCGTGCTGGGCCC	17	Trnam-cau tRNA 18436131..18436202//Trnam-cau tRNA 6012989..6013060//Trnam-cau tRNA complement(6013266..6013337)//Trnam-cau tRNA 6013765..6013836//Trnam-cau tRNA 6595368..6595439//Trnam-cau tRNA 6914696..6914767	-105.255	1.02607e-09	64	0.25
TTAGTATCCCCGCCTG	16	Trnad-guc tRNA 6120242..6120313//Trnad-guc tRNA complement(8384663..8384734)//Trnad-guc tRNA 4449661..4449732//Trnad-guc tRNA 9853389..9853460//Trnad-guc tRNA 12839391..12839462	-104.44	5.77588e-08	41	0.125
AAATCCCAGTACCTCCA	17	Trnaa-cgc tRNA 7005451..7005522	-103.14	2.31312e-10	41.5	0.125
AAATCCCGGAGGGGCC	16	Trnap-ugg tRNA complement(4416537..4416608)	-102.78	2.11974e-07	22	0
TCGGGTTCGATTCCCGGTACCGGA	24	Trnae-cuc tRNA 5032010..5032081//Trnae-uuc tRNA complement(5295609..5295680)//Trnae-uuc tRNA 6813429..6813500//Trnae-uuc tRNA 6816695..6816766//Trnae-uuc tRNA 6818872..6818943//Trnae-cuc tRNA 6819387..6819458//Trnae-cuc tRNA 6851522..6851593//Trnae-uuc tRNA 6853691..6853762//Trnae-uuc tRNA 6853919..6853990//Trnae-cuc tRNA complement(6065634..6065705)	-99.8786	5.57195e-09	104	0.5
GAAGGTCCCCGGTTCGATCCCGGGC	25	Trnav-aac tRNA 736742..736814//Trnav-aac tRNA 754439..754511//Trnav-aac tRNA complement(7561422..7561494)//Trnav-aac tRNA 6355395..6355467	-99.8446	1.74341e-06	21	0
GTCCCCGGTTCGATCC	16	Trnav-aac tRNA 736742..736814//Trnav-aac tRNA 754439..754511//Trnav-aac tRNA complement(7561422..7561494)//Trnav-aac tRNA 6355395..6355467//Trnav-cac tRNA 9856728..9856800//Trnav-cac tRNA complement(6639198..6639270)//Trnaf-gaa tRNA complement(1278895..1278967)//Trnav-cac tRNA complement(8271941..8272013)	-99.1919	1.03876e-09	41	0.125
AACGCGAAGGTCGCGGGTT	19	Trnai-aau tRNA complement(25755363..25755436)//Trnai-aau tRNA 5294764..5294837//Trnai-aau tRNA 6850364..6850437//Trnai-aau tRNA complement(1693776..1693849)	-98.3261	8.33115e-07	21.5	0
CATTCTTGCGACCCGGGTT	19	Trnag-ccc tRNA 8011858..8011928	-96.758	4.68417e-13	96	0.5
GAATCCCATCCTCGT	15	Trnas-gcu tRNA 5895294..5895375//Trnas-gcu tRNA complement(9853973..9854054)//Trnas-gcu tRNA 608670..608751//Trnas-gcu tRNA 2707121..2707202	-96.5605	3.72219e-06	20.5	0
GAAAGGCCCCGGGTTCGATCCCCGG	25	Trnaa-ugc tRNA complement(9123397..9123468)//Trnaa-ugc tRNA complement(9132093..9132164)//Trnaa-ugc tRNA 14154565..14154636	-96.5327	1.02203e-05	20	0
CGAATCCTGGTCACGGCA	18	Trnah-gug tRNA 12812316..12812387//Trnah-gug tRNA 12033549..12033620//Trnah-gug tRNA 2713991..2714062//Trnah-gug tRNA 1433601..1433672//Trnah-gug tRNA complement(1623358..1623429)	-96.4244	9.28134e-08	37	0.125
AGAAGGTCGCCGGTTCGAT	19	Trnav-uac tRNA 7814686..7814758//Trnav-uac tRNA complement(9820392..9820464)	-96.2195	0.000149082	20	0
CAGGAGGCTCGGGTTCGAT	19	Trnae-cuc tRNA 5032010..5032081//Trnae-uuc tRNA complement(5295609..5295680)//Trnae-uuc tRNA 6813429..6813500//Trnae-uuc tRNA 6816695..6816766//Trnae-uuc tRNA 6818872..6818943//Trnae-cuc tRNA 6819387..6819458//Trnae-cuc tRNA 6851522..6851593//Trnae-uuc tRNA 6853691..6853762//Trnae-uuc tRNA 6853919..6853990//Trnae-cuc tRNA complement(6065634..6065705)	-96.1178	5.89037e-07	340.5	2.125
CGCGTGGGTTCGAATCCC	18	Trnas-gcu tRNA 5895294..5895375//Trnas-gcu tRNA complement(9853973..9854054)//Trnas-gcu tRNA 608670..608751//Trnas-gcu tRNA 2707121..2707202	-95.7479	2.48604e-06	20.5	0
AGGAGGCTCGGGTTCGATTCCCGGTACCGGA	31	Trnae-cuc tRNA 5032010..5032081//Trnae-uuc tRNA complement(5295609..5295680)//Trnae-uuc tRNA 6813429..6813500//Trnae-uuc tRNA 6816695..6816766//Trnae-uuc tRNA 6818872..6818943//Trnae-cuc tRNA 6819387..6819458//Trnae-cuc tRNA 6851522..6851593//Trnae-uuc tRNA 6853691..6853762//Trnae-uuc tRNA 6853919..6853990//Trnae-cuc tRNA complement(6065634..6065705)	-94.737	1.34584e-07	77.5	0.375
GAAGCGTGCTGGGCC	15	Trnam-cau tRNA 18436131..18436202//Trnam-cau tRNA 6012989..6013060//Trnam-cau tRNA complement(6013266..6013337)//Trnam-cau tRNA 6013765..6013836//Trnam-cau tRNA 6595368..6595439//Trnam-cau tRNA 6914696..6914767	-92.6983	4.49582e-11	217	1.375
TGCCACGCGGGCGGCCCGGG	20	Trnag-gcc tRNA 3868479..3868549//Trnag-gcc tRNA complement(3942264..3942334)//Trnag-gcc tRNA complement(3944144..3944214)//Trnag-gcc tRNA complement(3944520..3944590)//Trnag-gcc tRNA complement(8382694..8382764)//Trnag-gcc tRNA complement(8383312..8383382)	-92.0906	2.44601e-09	52.5	0.25
ACGCGAAGGTCGCGGG	16	Trnai-aau tRNA complement(25755363..25755436)//Trnai-aau tRNA 5294764..5294837//Trnai-aau tRNA 6850364..6850437//Trnai-aau tRNA complement(1693776..1693849)	-91.7955	1.3127e-05	21	0
TCCCCGGTTCAAACCCG	17	Trnac-gca tRNA 2626705..2626776//Trnac-gca tRNA 6608879..6608950//Trnac-gca tRNA 6426104..6426175	-90.7073	1.91733e-09	37	0.125
CGAAACCACGCTCTGCT	17	Trnam-cau tRNA 18436131..18436202//Trnam-cau tRNA 6012989..6013060//Trnam-cau tRNA complement(6013266..6013337)//Trnam-cau tRNA 6013765..6013836//Trnam-cau tRNA 6595368..6595439//Trnam-cau tRNA 6914696..6914767	-90.5504	2.57415e-07	54	0.25
GGTTCCCAATTGGGAGC	17	Trnal-uaa tRNA complement(28799518..28799601)	-90.3738	4.65915e-09	39.5	0.125
TCAGTATCCCCGCCTGT	17	Trnad-guc tRNA 5288425..5288496//Trnad-guc tRNA complement(8385464..8385535)//Trnad-guc tRNA 1513226..1513297	-89.9347	6.5977e-14	380	2.625
GGCAGCGTGGCCGAGCGGTC	20	Trnal-uag tRNA complement(9124524..9124603)	-89.7024	5.16123e-13	3786	24.875
TGCGGTGTCCGAGCGGT	17	Trnas-uga tRNA 13177490..13177571//Trnas-uga tRNA complement(9108241..9108323)	-89.45	2.31337e-05	18.5	0
ATCCCGGGCGGAAACA	16	Trnav-aac tRNA 736742..736814//Trnav-aac tRNA 754439..754511//Trnav-aac tRNA complement(7561422..7561494)//Trnav-aac tRNA complement(7561917..7561989)//Trnav-aac tRNA 6355395..6355467//Trnav-cac tRNA 9856728..9856800//Trnav-cac tRNA complement(6639198..6639270)//Trnav-cac tRNA complement(8271941..8272013)	-89.0605	2.76555e-09	37.5	0.125
GAGTGGCGCAGTGGAAGCGTGCTGGGC	27	Trnam-cau tRNA 18436131..18436202//Trnam-cau tRNA 6012989..6013060//Trnam-cau tRNA 6013765..6013836//Trnam-cau tRNA 6595368..6595439//Trnam-cau tRNA 6914696..6914767	-88.9303	1.68787e-09	36	0.125
TCCGTGGATCGAAAC	15	Trnam-cau tRNA 18436131..18436202//Trnam-cau tRNA 6012989..6013060//Trnam-cau tRNA complement(6013266..6013337)//Trnam-cau tRNA 6013765..6013836//Trnam-cau tRNA 6595368..6595439//Trnam-cau tRNA 6914696..6914767	-88.4189	3.7686e-15	72	0.375
CCCGGGTTCGATTCCC	16	Trnag-gcc tRNA 3868479..3868549//Trnag-gcc tRNA complement(3942264..3942334)//Trnag-gcc tRNA complement(3944144..3944214)//Trnag-gcc tRNA complement(3944520..3944590)//Trnag-gcc tRNA complement(5166713..5166783)//Trnag-gcc tRNA complement(8382694..8382764)//Trnag-gcc tRNA complement(8383312..8383382)//Trnae-cuc tRNA complement(6638144..6638215)//Trnag-ccc tRNA 8011858..8011928	-88.4179	8.51358e-10	36	0.125
CTGAATCCAGCGATCCGAGTT	21	Trnaq-cug tRNA complement(326361..326432)//Trnaq-cug tRNA complement(8750290..8750361)//Trnaq-cug tRNA complement(8751244..8751315)//Trnaq-cug tRNA 9123909..9123980//Trnaq-cug tRNA complement(13136158..13136229)//Trnaq-cug tRNA complement(2804907..2804978)	-86.2339	0.000324201	744.5	4.875
CGGGTTCGATTCCCGGTACCGGA	23	Trnae-cuc tRNA 5032010..5032081//Trnae-uuc tRNA complement(5295609..5295680)//Trnae-uuc tRNA 6813429..6813500//Trnae-uuc tRNA 6816695..6816766//Trnae-uuc tRNA 6818872..6818943//Trnae-cuc tRNA 6819387..6819458//Trnae-cuc tRNA 6851522..6851593//Trnae-uuc tRNA 6853691..6853762//Trnae-uuc tRNA 6853919..6853990//Trnae-cuc tRNA complement(6638144..6638215)//Trnae-cuc tRNA complement(6065634..6065705)	-85.9083	7.87049e-12	483	3.5
AGCGTGGGTTCGAACCCC	18	Trnal-uaa tRNA complement(28799518..28799601)//Trnal-uaa tRNA 9117379..9117461//Trnal-uaa tRNA complement(16176210..16176293)//Trnal-uaa tRNA 18058276..18058359	-85.3917	2.2746e-06	18.5	0
ACGCGTGGGTTCGAATC	17	Trnas-gcu tRNA 5895294..5895375//Trnas-gcu tRNA complement(9853973..9854054)//Trnas-gcu tRNA 608670..608751//Trnas-gcu tRNA 2707121..2707202	-84.8819	4.53323e-06	18	0
AACCGGGGATTGTGGGTTCGAG	22	Trnar-ccu tRNA 16952438..16952510//Trnar-ccu tRNA 1829084..1829156//Trnar-ccu tRNA 1985496..1985568//Trnar-ccu tRNA complement(1434251..1434323)	-84.6147	1.67863e-06	18.5	0
TCTGAGGGTCCAGGGTTCGAGTCC	24	Trnak-uuu tRNA 4356706..4356778//Trnak-uuu tRNA 4356871..4356943//Trnak-uuu tRNA complement(5239604..5239676)//Trnak-uuu tRNA complement(5257093..5257165)//Trnak-uuu tRNA 6862419..6862491//Trnak-uuu tRNA complement(8230100..8230172)	-83.963	4.02024e-06	17.5	0
CGCGTGGGTTCGAATC	16	Trnas-gcu tRNA 5895294..5895375//Trnas-gcu tRNA complement(9853973..9854054)//Trnas-gcu tRNA 608670..608751//Trnas-gcu tRNA 2707121..2707202	-83.7545	2.39583e-06	34	0.125
CACCCAGGCGGCCCGG	16	Trnae-cuc tRNA complement(6638144..6638215)	-83.0143	2.26965e-13	49.5	0.25
AAATCCCGGCTGAGCC	16	Trnap-ugg tRNA complement(12050065..12050136)//Trnap-ugg tRNA 5806456..5806527//Trnap-ugg tRNA 5806876..5806947	-82.9845	4.10953e-11	98.5	0.625
GCGGGAGACCGGGGTTCGATTCCCCGCCGGGGAG	34	Trnad-guc tRNA 6120242..6120313//Trnad-guc tRNA complement(8385464..8385535)//Trnad-guc tRNA 1513226..1513297	-82.3298	8.52263e-07	2423	18.875
TCGTGGGTTCGAGCCCCACGTTGGGC	26	Trnak-cuu tRNA complement(341432..341504)//Trnak-cuu tRNA complement(4293623..4293695)//Trnak-cuu tRNA complement(4348706..4348778)//Trnak-cuu tRNA complement(6595728..6595800)//Trnak-cuu tRNA complement(9851782..9851854)//Trnak-cuu tRNA complement(6707977..6708049)	-81.9376	5.79079e-07	17.5	0
GTGGAAGCGTGCTGGG	16	Trnam-cau tRNA 18436131..18436202//Trnam-cau tRNA 6012989..6013060//Trnam-cau tRNA complement(6013266..6013337)//Trnam-cau tRNA 6013765..6013836//Trnam-cau tRNA 6595368..6595439//Trnam-cau tRNA 6914696..6914767	-80.9266	3.14829e-09	33	0.125
GAAGATTGCAGGTTCGAGT	19	Trnar-ucg tRNA 10580492..10580564//Trnar-ucg tRNA 2495062..2495134	-79.6637	2.265e-06	17.5	0
ACGCGAAGGTCGCGGGTT	18	Trnai-aau tRNA complement(25755363..25755436)//Trnai-aau tRNA 5294764..5294837//Trnai-aau tRNA 6850364..6850437//Trnai-aau tRNA complement(1693776..1693849)	-79.5079	5.8672e-06	17	0
CAAACCCGGGTGCCCC	16	Trnac-gca tRNA 2626705..2626776//Trnac-gca tRNA 6426104..6426175	-79.5059	5.43049e-06	17	0
CCGCGCAGGTTCGAATCCTG	20	Trnas-uga tRNA 13177490..13177571	-78.7197	2.95423e-06	17	0
TCCCGGGTTCAAATCCCGGAGGGGC	25	Trnap-ugg tRNA complement(4416537..4416608)	-78.6659	3.42716e-08	31.5	0.125
CGAGAGGTCCCGGGT	15	Trnap-ugg tRNA complement(12050065..12050136)//Trnap-agg tRNA 9728000..9728071//Trnap-ugg tRNA 5806456..5806527//Trnap-ugg tRNA 5806876..5806947//Trnap-cgg tRNA complement(2004932..2005003)//Trnap-agg tRNA complement(1441522..1441593)//Trnap-cgg tRNA complement(2717259..2717330)//Trnap-agg tRNA 6410096..6410167//Trnap-cgg tRNA complement(6415093..6415164)//Trnap-agg tRNA 6415825..6415896	-78.2721	1.22726e-18	323.5	2.625
GGATGGCCGAGCGGTC	16	Trnal-caa tRNA complement(join(6638700..6638734,6638785..6638822))//Trnal-caa tRNA join(11767640..11767677,11767717..11767761)//Trnal-cag tRNA 496334..496416	-77.543	2.39151e-06	127	1
GGTTCGATTCCCGGGC	16	Trnag-ccc tRNA 8011858..8011928	-77.2504	5.71579e-08	186.5	1.375
ACACGCACAAGGTCCCCGGT	20	Trnav-cac tRNA 9856728..9856800//Trnav-cac tRNA complement(6639198..6639270)//Trnav-cac tRNA complement(8271941..8272013)	-77.2211	2.60917e-09	362	3.125
AATCCCGGACGAGCC	15	Trnap-agg tRNA 9728000..9728071//Trnap-cgg tRNA complement(2004932..2005003)//Trnap-agg tRNA complement(1441522..1441593)//Trnap-cgg tRNA complement(2717259..2717330)//Trnap-agg tRNA 6410096..6410167//Trnap-cgg tRNA complement(6415093..6415164)//Trnap-agg tRNA 6415825..6415896	-76.753	3.88843e-09	221	1.875
AAACAGGAGATCGAGGGTTCGAAT	24	Trnat-agu tRNA complement(9727266..9727339)//Trnat-agu tRNA complement(17729859..17729932)//Trnat-agu tRNA 6417440..6417513//Trnat-agu tRNA complement(6429716..6429789)	-76.6207	4.29307e-06	16.5	0
AGTTCGATCCCGGGCGGA	18	Trnav-aac tRNA complement(7561917..7561989)	-76.5494	2.61734e-08	31	0.125
ATTCCCGGCCATCGC	15	Trnag-ucc tRNA 9157618..9157689//Trnag-ucc tRNA 9157784..9157855//Trnag-ucc tRNA 9157950..9158021//Trnag-ucc tRNA 9158306..9158377//Trnag-ucc tRNA complement(8015060..8015131)	-76.4666	8.98798e-09	31	0.125
CTAGGGGTATGATTCTCGCT	20	Trnap-ugg tRNA complement(12050065..12050136)//Trnap-agg tRNA 9728000..9728071//Trnap-ugg tRNA 5806456..5806527//Trnap-ugg tRNA 5806876..5806947//Trnap-agg tRNA complement(1441522..1441593)//Trnap-cgg tRNA complement(2717259..2717330)//Trnap-agg tRNA 6410096..6410167//Trnap-cgg tRNA complement(6415093..6415164)//Trnap-agg tRNA 6415825..6415896	-75.2861	3.48233e-06	180.5	1.5
TCGAAACCACGCTCTGC	17	Trnam-cau tRNA 18436131..18436202//Trnam-cau tRNA 6012989..6013060//Trnam-cau tRNA complement(6013266..6013337)//Trnam-cau tRNA 6013765..6013836//Trnam-cau tRNA 6595368..6595439//Trnam-cau tRNA 6914696..6914767	-75.0646	5.91028e-05	16.5	0
GAATCCCTCCGGAGC	15	Trnat-agu tRNA 6417440..6417513	-75.0341	5.06832e-07	30	0.125
AAATCTCGGTGGGAC	15	Trnaq-uug tRNA 8742939..8743010//Trnaq-cug tRNA complement(8750290..8750361)//Trnaq-cug tRNA 9123909..9123980//Trnaq-cug tRNA complement(13136158..13136229)//Trnaq-uug tRNA complement(11223493..11223564)//Trnaq-cug tRNA complement(2804907..2804978)	-74.9852	1.41925e-08	30	0.125
CGCGCAGGTTCGAATCCTG	19	Trnas-uga tRNA 13177490..13177571	-74.859	8.93914e-08	31	0.125
TCCCCGGTTCAATCCC	16	Trnaf-gaa tRNA 1116731..1116803//Trnaf-gaa tRNA 13935304..13935376	-74.734	2.21655e-06	16.5	0
AGGATACCTGGCTCTCACCCAGGCGGCCCGGGTT	34	Trnae-cuc tRNA complement(6638144..6638215)	-74.6056	0.0013486	16	0
CGATTCCCGGTACCG	15	Trnae-cuc tRNA 5032010..5032081//Trnae-uuc tRNA complement(5295609..5295680)//Trnae-uuc tRNA 6813429..6813500//Trnae-uuc tRNA 6816695..6816766//Trnae-uuc tRNA 6818872..6818943//Trnae-cuc tRNA 6819387..6819458//Trnae-cuc tRNA 6851522..6851593//Trnae-uuc tRNA 6853691..6853762//Trnae-uuc tRNA 6853919..6853990//Trnae-cuc tRNA complement(6638144..6638215)//Trnae-cuc tRNA complement(6065634..6065705)	-73.2939	9.15752e-15	3601.5	32.75
CGTGGGTTCGAACCCC	16	Trnal-uaa tRNA complement(28799518..28799601)//Trnal-uaa tRNA 9117379..9117461//Trnal-uaa tRNA complement(16176210..16176293)//Trnal-uaa tRNA 18058276..18058359	-73.2224	1.82936e-05	15.5	0
CGATGCCCGGCGCCTC	16	Trnaa-agc tRNA complement(4383422..4383494)//Trnaa-agc tRNA 9053208..9053280//Trnaa-agc tRNA 9054034..9054106	-73.1695	7.01945e-05	15	0
AACCGGGGATTGTGGGTT	18	Trnar-ccu tRNA 16952438..16952510//Trnar-ccu tRNA 1829084..1829156//Trnar-ccu tRNA 1985496..1985568//Trnar-ccu tRNA complement(1434251..1434323)	-72.8246	5.75259e-12	43	0.25
AACAGGAGATCGAGGGTTCGAAT	23	Trnat-agu tRNA complement(9727266..9727339)//Trnat-agu tRNA complement(17729859..17729932)//Trnat-agu tRNA 6417440..6417513//Trnat-agu tRNA complement(6429716..6429789)	-72.0567	1.5891e-05	15.5	0
GTGCGAGAGGTCCCGGGTTCAAATCCCGGCTGAGCCC	37	Trnap-ugg tRNA complement(12050065..12050136)//Trnap-ugg tRNA 5806456..5806527//Trnap-ugg tRNA 5806876..5806947	-71.2849	0.00089938	15.5	0
GCGAGAGGTACCGGGAT	17	Trnaa-agc tRNA complement(4383422..4383494)//Trnaa-agc tRNA 4566057..4566129//Trnaa-agc tRNA 4585063..4585135//Trnaa-agc tRNA 9052900..9052972//Trnaa-agc tRNA 9053208..9053280//Trnaa-agc tRNA 9054034..9054106//Trnaa-agc tRNA 6416909..6416981	-70.8654	7.36433e-11	188.5	1.625
AATCCCGGAGGGGCCC	16	Trnap-ugg tRNA complement(4416537..4416608)	-70.7726	1.60278e-08	30	0.125
CGCACAAGGTCCCCGGTT	18	Trnav-cac tRNA 9856728..9856800//Trnav-cac tRNA complement(6639198..6639270)//Trnav-cac tRNA complement(8271941..8272013)	-70.3454	1.5891e-05	15	0
GCACGCGTGGGTTCG	15	Trnas-gcu tRNA 5895294..5895375//Trnas-gcu tRNA complement(9853973..9854054)//Trnas-gcu tRNA 608670..608751//Trnas-gcu tRNA 2707121..2707202	-70.3167	1.44237e-08	29	0.125
CAGGAGGCTCGGGTTCGATT	20	Trnae-cuc tRNA 5032010..5032081//Trnae-uuc tRNA complement(5295609..5295680)//Trnae-uuc tRNA 6813429..6813500//Trnae-uuc tRNA 6816695..6816766//Trnae-uuc tRNA 6818872..6818943//Trnae-cuc tRNA 6819387..6819458//Trnae-cuc tRNA 6851522..6851593//Trnae-uuc tRNA 6853691..6853762//Trnae-uuc tRNA 6853919..6853990//Trnae-cuc tRNA complement(6065634..6065705)	-70.2848	1.68403e-13	329.5	3
GTTCGATCCCGGGCGGA	17	Trnav-aac tRNA 736742..736814//Trnav-aac tRNA 754439..754511//Trnav-aac tRNA complement(7561422..7561494)//Trnav-aac tRNA complement(7561917..7561989)//Trnav-aac tRNA 6355395..6355467//Trnav-cac tRNA 9856728..9856800//Trnav-cac tRNA complement(6639198..6639270)//Trnav-cac tRNA complement(8271941..8272013)	-70.0219	1.99218e-09	42.5	0.25
TTGGGTGCAGGAGGTCCCGGGT	22	Trnap-ugg tRNA complement(4416537..4416608)	-69.9431	7.3701e-06	15	0
TCCCTGGTTCGATCCCGGGTTTCGGCA	27	Trnaf-gaa tRNA 26237224..26237296	-69.7946	0.000146864	16	0
GTGGTTAGGACCCTACGTT	19	Trnah-gug tRNA 12812316..12812387//Trnah-gug tRNA 12033549..12033620//Trnah-gug tRNA 2713991..2714062//Trnah-gug tRNA 1433601..1433672//Trnah-gug tRNA complement(1623358..1623429)	-69.5836	5.12802e-05	15	0
GTTCAAACCCGGGTG	15	Trnac-gca tRNA 2626705..2626776//Trnac-gca tRNA 6608879..6608950//Trnac-gca tRNA 6426104..6426175	-68.8101	1.91105e-05	15	0
GGAGACCGGGGTTCGAT	17	Trnad-guc tRNA 5288425..5288496//Trnad-guc tRNA 6120242..6120313//Trnad-guc tRNA complement(8384663..8384734)//Trnad-guc tRNA complement(8385464..8385535)//Trnad-guc tRNA 1513226..1513297//Trnad-guc tRNA 4449661..4449732//Trnad-guc tRNA 9853389..9853460//Trnad-guc tRNA 12839391..12839462	-68.7883	1.73289e-09	67	0.5
AGCTCAGTCGGTAGAG	16	Trnak-cuu tRNA complement(341432..341504)//Trnak-cuu tRNA complement(4293623..4293695)//Trnak-cuu tRNA complement(4348706..4348778)//Trnak-uuu tRNA 4356706..4356778//Trnak-uuu tRNA 4356871..4356943//Trnak-cuu tRNA complement(6595728..6595800)//Trnak-cuu tRNA complement(9851782..9851854)//Trnak-uuu tRNA complement(5239604..5239676)//Trnak-uuu tRNA complement(5257093..5257165)//Trnak-uuu tRNA 68624…	-67.7549	6.52853e-10	41	0.25
TCCCCGGTTCAATCC	15	Trnaf-gaa tRNA 1116731..1116803//Trnaf-gaa tRNA 13935304..13935376	-66.9039	2.43521e-05	15	0
GGGCGTGGGTTCGAATC	17	Trnal-uag tRNA complement(9124524..9124603)//Trnal-caa tRNA join(11767640..11767677,11767717..11767761)//Trnal-cag tRNA 496334..496416	-66.3402	1.38721e-05	14.5	0
TCCCCGGTTCGATCCCGG	18	Trnav-aac tRNA 736742..736814//Trnav-aac tRNA 754439..754511//Trnav-aac tRNA complement(7561422..7561494)//Trnav-aac tRNA 6355395..6355467//Trnav-cac tRNA 9856728..9856800//Trnav-cac tRNA complement(6639198..6639270)//Trnaf-gaa tRNA complement(1278895..1278967)//Trnav-cac tRNA complement(8271941..8272013)	-66.3243	6.12882e-05	14.5	0
CGATTCCCGGGCAGTG	16	Trnag-ccc tRNA 8011858..8011928	-66.1	1.13542e-05	25	0.125
CACGCGGGCGCCCCGG	16	Trnag-gcc tRNA complement(5166713..5166783)	-65.7205	0.000313922	13.5	0
TCCCCGGTTCGATCCCGGGCGGA	23	Trnav-aac tRNA 736742..736814//Trnav-aac tRNA 754439..754511//Trnav-aac tRNA complement(7561422..7561494)//Trnav-aac tRNA 6355395..6355467//Trnav-cac tRNA 9856728..9856800//Trnav-cac tRNA complement(6639198..6639270)//Trnav-cac tRNA complement(8271941..8272013)	-65.2828	7.07359e-08	27.5	0.125
ATCGAAACCACGCTC	15	Trnam-cau tRNA 18436131..18436202//Trnam-cau tRNA 6012989..6013060//Trnam-cau tRNA complement(6013266..6013337)//Trnam-cau tRNA 6013765..6013836//Trnam-cau tRNA 6595368..6595439//Trnam-cau tRNA 6914696..6914767	-64.4448	6.58103e-05	13.5	0
TCCCCGGTTCAAACCC	16	Trnac-gca tRNA 2626705..2626776//Trnac-gca tRNA 6608879..6608950//Trnac-gca tRNA 6426104..6426175	-64.3602	9.07752e-07	27.5	0.125
GAAGCGTGCTGGGCCCAT	18	Trnam-cau tRNA 18436131..18436202//Trnam-cau tRNA 6012989..6013060//Trnam-cau tRNA complement(6013266..6013337)//Trnam-cau tRNA 6013765..6013836//Trnam-cau tRNA 6595368..6595439//Trnam-cau tRNA 6914696..6914767	-64.2435	1.36071e-05	14	0
CGAATCCCTCCGGAGC	16	Trnat-agu tRNA 6417440..6417513	-63.6769	6.85176e-05	13.5	0
GAGAGGTCCCCGGTTC	16	Trnac-gca tRNA 2626705..2626776//Trnac-gca tRNA 6608879..6608950//Trnac-gca tRNA 6426104..6426175	-63.2818	1.04195e-08	234	2.375
AAATCACGTCGGGGT	15	Trnaw-cca tRNA complement(8423431..8423502)//Trnaw-cca tRNA 13466965..13467036//Trnaw-cca tRNA 6204724..6204795//Trnaw-cca tRNA 6208100..6208171	-63.2474	1.66924e-05	13.5	0
GTCCCCGGTTCGATCCC	17	Trnav-aac tRNA 736742..736814//Trnav-aac tRNA 754439..754511//Trnav-aac tRNA complement(7561422..7561494)//Trnav-aac tRNA 6355395..6355467//Trnav-cac tRNA 9856728..9856800//Trnav-cac tRNA complement(6639198..6639270)//Trnaf-gaa tRNA complement(1278895..1278967)//Trnav-cac tRNA complement(8271941..8272013)	-62.9485	2.22604e-08	26	0.125
GAAGGTCCCCGGTTC	15	Trnav-aac tRNA 736742..736814//Trnav-aac tRNA 754439..754511//Trnav-aac tRNA complement(7561422..7561494)//Trnav-aac tRNA 6355395..6355467	-62.6605	2.55727e-05	155.5	1.625
GTTCGATCCCGGGCGG	16	Trnav-aac tRNA 736742..736814//Trnav-aac tRNA 754439..754511//Trnav-aac tRNA complement(7561422..7561494)//Trnav-aac tRNA complement(7561917..7561989)//Trnav-aac tRNA 6355395..6355467//Trnav-cac tRNA 9856728..9856800//Trnav-cac tRNA complement(6639198..6639270)//Trnav-cac tRNA complement(8271941..8272013)	-62.352	4.2858e-05	14	0
AGGGTTCGAGTCCCT	15	Trnak-uuu tRNA 4356706..4356778//Trnak-uuu tRNA 4356871..4356943//Trnak-uuu tRNA complement(5239604..5239676)//Trnak-uuu tRNA complement(5257093..5257165)//Trnak-uuu tRNA 6862419..6862491//Trnak-uuu tRNA complement(8230100..8230172)	-62.2801	0.000155343	14	0
TTCGATCCCGGGTTT	15	Trnaf-gaa tRNA 26237224..26237296//Trnaf-gaa tRNA complement(1278895..1278967)	-61.9774	9.56094e-05	13	0
GGCAGCGTGGCCGAGCGGT	19	Trnal-uag tRNA complement(9124524..9124603)	-61.8599	6.61579e-16	216	2
GATTCCCCGTCGGGGAG	17	Trnad-guc tRNA 5288425..5288496//Trnad-guc tRNA 9853389..9853460//Trnad-guc tRNA 12839391..12839462	-61.6689	7.20544e-13	111.5	1
CGAGCCCACCCGGGG	15	Trnan-guu tRNA 8422836..8422909//Trnan-guu tRNA 12256145..12256218//Trnan-guu tRNA complement(17730863..17730936)//Trnan-guu tRNA 9851355..9851428//Trnan-guu tRNA complement(2701668..2701741)	-61.5214	2.35988e-08	62	0.5
GTGGAAGCGTGCTGGGCC	18	Trnam-cau tRNA 18436131..18436202//Trnam-cau tRNA 6012989..6013060//Trnam-cau tRNA complement(6013266..6013337)//Trnam-cau tRNA 6013765..6013836//Trnam-cau tRNA 6595368..6595439//Trnam-cau tRNA 6914696..6914767	-61.2873	9.27189e-09	94.5	0.875
AACCGGGGATTGTGGGTTCGA	21	Trnar-ccu tRNA 16952438..16952510//Trnar-ccu tRNA 1829084..1829156//Trnar-ccu tRNA 1985496..1985568//Trnar-ccu tRNA complement(1434251..1434323)	-61.1714	3.67472e-05	13	0
CGAGAGGTCCCGGGTT	16	Trnap-ugg tRNA complement(12050065..12050136)//Trnap-agg tRNA 9728000..9728071//Trnap-ugg tRNA 5806456..5806527//Trnap-ugg tRNA 5806876..5806947//Trnap-cgg tRNA complement(2004932..2005003)//Trnap-agg tRNA complement(1441522..1441593)//Trnap-cgg tRNA complement(2717259..2717330)//Trnap-agg tRNA 6410096..6410167//Trnap-cgg tRNA complement(6415093..6415164)//Trnap-agg tRNA 6415825..6415896	-60.5677	0.000196847	43.5	0.375
TGCCACGCGGGCGGCCCGGGT	21	Trnag-gcc tRNA 3868479..3868549//Trnag-gcc tRNA complement(3942264..3942334)//Trnag-gcc tRNA complement(3944144..3944214)//Trnag-gcc tRNA complement(3944520..3944590)//Trnag-gcc tRNA complement(8382694..8382764)//Trnag-gcc tRNA complement(8383312..8383382)	-60.144	1.11906e-15	595	6.5
CACGCGGGAGACCGGGG	17	Trnad-guc tRNA 5288425..5288496//Trnad-guc tRNA 6120242..6120313//Trnad-guc tRNA complement(8384663..8384734)//Trnad-guc tRNA complement(8385464..8385535)//Trnad-guc tRNA 1513226..1513297//Trnad-guc tRNA 4449661..4449732//Trnad-guc tRNA 9853389..9853460//Trnad-guc tRNA 12839391..12839462	-59.7314	1.16906e-12	83	0.75
ATCGAAACCACGCTCT	16	Trnam-cau tRNA 18436131..18436202//Trnam-cau tRNA 6012989..6013060//Trnam-cau tRNA complement(6013266..6013337)//Trnam-cau tRNA 6013765..6013836//Trnam-cau tRNA 6595368..6595439//Trnam-cau tRNA 6914696..6914767	-57.8253	1.34584e-07	34	0.25
ATCCTCACCCGGGGC	15	Trnam-cau tRNA 999726..999798//Trnam-cau tRNA 3673566..3673638//Trnam-cau tRNA 1434926..1434998	-57.7142	7.32122e-09	24	0.125
GCCACGCGGGCGGCCCGGG	19	Trnag-gcc tRNA 3868479..3868549//Trnag-gcc tRNA complement(3942264..3942334)//Trnag-gcc tRNA complement(3944144..3944214)//Trnag-gcc tRNA complement(3944520..3944590)//Trnag-gcc tRNA complement(8382694..8382764)//Trnag-gcc tRNA complement(8383312..8383382)	-57.2882	6.59293e-13	91	0.875
AAACAGGAGATCGAGGGT	18	Trnat-agu tRNA complement(9727266..9727339)//Trnat-agu tRNA complement(17729859..17729932)//Trnat-agu tRNA 6417440..6417513//Trnat-agu tRNA complement(6429716..6429789)	-57.2302	2.99116e-12	184.5	2
GGGGGTGTAACTCAGTGGTAGAGTGTCTGCTTC	33	Trnaa-cgc tRNA 7005451..7005522//Trnaa-cgc tRNA 8232112..8232183	-57.1057	2.54146e-13	187	1.875
GTAGCGTGGCCGAGC	15	Trnal-aag tRNA 1632943..1633024//Trnal-aag tRNA 6203340..6203421	-56.2737	6.1696e-07	34	0.25
CACGCACAAGGTCCCCGGTT	20	Trnav-cac tRNA 9856728..9856800//Trnav-cac tRNA complement(6639198..6639270)//Trnav-cac tRNA complement(8271941..8272013)	-56.0974	0.000488918	11.5	0
CGGAGGCGTGGGTTC	15	Trnal-aag tRNA 1632943..1633024//Trnal-aag tRNA 6203340..6203421	-55.6296	7.09709e-12	54	0.5
GGAAAGTCCTGGGTT	15	Trnaa-cgc tRNA 13834600..13834671	-55.1109	8.19587e-05	12	0
GAAGCGTGCTGGGCCC	16	Trnam-cau tRNA 18436131..18436202//Trnam-cau tRNA 6012989..6013060//Trnam-cau tRNA complement(6013266..6013337)//Trnam-cau tRNA 6013765..6013836//Trnam-cau tRNA 6595368..6595439//Trnam-cau tRNA 6914696..6914767	-54.7111	2.586e-14	378.5	4.5
CAGTATCCCCGCCTGT	16	Trnad-guc tRNA 5288425..5288496//Trnad-guc tRNA complement(8385464..8385535)//Trnad-guc tRNA 1513226..1513297	-54.6102	2.40071e-07	43	0.375
GATTCCCGGCCATCG	15	Trnag-ucc tRNA 9157618..9157689//Trnag-ucc tRNA 9157784..9157855//Trnag-ucc tRNA 9157950..9158021//Trnag-ucc tRNA 9158306..9158377//Trnag-ucc tRNA complement(8015060..8015131)	-54.5837	6.74297e-07	22	0.125
ACGCGGGAGACCGGGG	16	Trnad-guc tRNA 5288425..5288496//Trnad-guc tRNA 6120242..6120313//Trnad-guc tRNA complement(8384663..8384734)//Trnad-guc tRNA complement(8385464..8385535)//Trnad-guc tRNA 1513226..1513297//Trnad-guc tRNA 4449661..4449732//Trnad-guc tRNA 9853389..9853460//Trnad-guc tRNA 12839391..12839462	-54.3048	6.74884e-10	104	1.125
CGATTCCCCGCCGGGG	16	Trnad-guc tRNA 6120242..6120313//Trnad-guc tRNA complement(8385464..8385535)//Trnad-guc tRNA 1513226..1513297	-53.8417	1.1605e-08	103	1.125
GGTTCGATCCCGGGT	15	Trnaf-gaa tRNA 26237224..26237296//Trnaf-gaa tRNA complement(1278895..1278967)	-53.7458	0.000150995	11.5	0
AAGGAGTTGGACTCGAAA	18	Trnas-cga tRNA 10202929..10203010	-53.2554	0.0014137	11	0
GCCGTGATCGTCTAGTGGTTAGGACCCTACGTT	33	Trnah-gug tRNA 12812316..12812387//Trnah-gug tRNA 12033549..12033620//Trnah-gug tRNA 2713991..2714062//Trnah-gug tRNA 1433601..1433672//Trnah-gug tRNA complement(1623358..1623429)	-52.9451	2.44601e-09	17543.5	213.625
GAGGGCGTGGGTTCGAATCCC	21	Trnal-caa tRNA join(11767640..11767677,11767717..11767761)	-52.4199	0.000535125	11	0
GGAGATCGGGGGTTCGAA	18	Trnat-agu tRNA 6208959..6209032	-52.241	0.000578188	11.5	0
TACCGGGATCGATGCCCGGCGCCTCCA	27	Trnaa-agc tRNA complement(4383422..4383494)//Trnaa-agc tRNA 9053208..9053280//Trnaa-agc tRNA 9054034..9054106	-52.2397	0.000599184	11.5	0
GGCTCAGTGGTCTAGGGGTATGATTCTCGCTTT	33	Trnap-ugg tRNA complement(12050065..12050136)//Trnap-ugg tRNA 5806456..5806527//Trnap-ugg tRNA 5806876..5806947	-52.04	3.08664e-08	210.5	2.5
AATCTCTCTGGGGGC	15	Trnat-ugu tRNA complement(9624936..9625008)//Trnat-ugu tRNA 2926943..2927015	-51.8165	1.3134e-06	20.5	0.125
TTAAGGTCGTGAGTTCGATC	20	Trnam-cau tRNA 999726..999798//Trnam-cau tRNA 3673566..3673638//Trnam-cau tRNA 1434926..1434998	-51.2596	7.05343e-05	11	0
TCGATCCCGGGCGGAAAC	18	Trnav-aac tRNA 736742..736814//Trnav-aac tRNA 754439..754511//Trnav-aac tRNA complement(7561422..7561494)//Trnav-aac tRNA complement(7561917..7561989)//Trnav-aac tRNA 6355395..6355467//Trnav-cac tRNA 9856728..9856800//Trnav-cac tRNA complement(6639198..6639270)//Trnav-cac tRNA complement(8271941..8272013)	-50.5454	0.000174629	11	0
ATCGATACCCGGCGCC	16	Trnaa-agc tRNA 4566057..4566129//Trnaa-agc tRNA 4585063..4585135//Trnaa-agc tRNA 9052900..9052972//Trnaa-agc tRNA 6416909..6416981	-50.2297	2.265e-06	48	0.5
GGAGGCTCGGGTTCGAT	17	Trnae-cuc tRNA 5032010..5032081//Trnae-uuc tRNA complement(5295609..5295680)//Trnae-uuc tRNA 6813429..6813500//Trnae-uuc tRNA 6816695..6816766//Trnae-uuc tRNA 6818872..6818943//Trnae-cuc tRNA 6819387..6819458//Trnae-cuc tRNA 6851522..6851593//Trnae-uuc tRNA 6853691..6853762//Trnae-uuc tRNA 6853919..6853990//Trnae-cuc tRNA complement(6065634..6065705)	-50.1216	1.68067e-07	83	1
CGAGAGGTCCCCGGTTC	17	Trnac-gca tRNA 2626705..2626776//Trnac-gca tRNA 6608879..6608950//Trnac-gca tRNA 6426104..6426175	-50.0398	8.64678e-06	19.5	0.125
CGCACAGGTTCGAATCCTG	19	Trnas-cga tRNA 1794976..1795057//Trnas-uga tRNA complement(9108241..9108323)	-49.5781	0.000921256	10.5	0
GGCAGCGTGGCCGAG	15	Trnal-uag tRNA complement(9124524..9124603)	-49.0795	1.87729e-08	216.5	2.625
TGAAAGTCCTGGGTT	15	Trnaa-cgc tRNA 7005451..7005522//Trnaa-cgc tRNA 8232112..8232183	-49.0113	2.05308e-05	19	0.125
TCCCGGGTTCAAATCCCGGCTGAGCCC	27	Trnap-ugg tRNA complement(12050065..12050136)//Trnap-ugg tRNA 5806456..5806527//Trnap-ugg tRNA 5806876..5806947	-48.8667	1.94606e-05	21.5	0.125
AACCGGGGATTGTGGG	16	Trnar-ccu tRNA 16952438..16952510//Trnar-ccu tRNA 1829084..1829156//Trnar-ccu tRNA 1985496..1985568//Trnar-ccu tRNA complement(1434251..1434323)	-48.6219	0.000836164	10	0
AGCGCACGGTACTTAT	16	Trnai-uau tRNA join(4712066..4712103,4712124..4712159)//Trnai-uau tRNA complement(join(9364838..9364873,9364893..9364930))	-48.6049	0.000966404	11	0
GATCCCGGTCGGAACC	16	Trnav-uac tRNA 7814686..7814758	-48.5174	2.55695e-06	19.5	0.125
TTCAAACCCGGGTGC	15	Trnac-gca tRNA 2626705..2626776//Trnac-gca tRNA 6426104..6426175	-48.4891	3.37617e-07	19.5	0.125
ACGCGTGGGTTCGAATCCC	19	Trnas-gcu tRNA 5895294..5895375//Trnas-gcu tRNA complement(9853973..9854054)//Trnas-gcu tRNA 608670..608751//Trnas-gcu tRNA 2707121..2707202	-48.4453	0.000118277	10.5	0
ACGCGGGAGACCGGGGTTCGATTCCCCGCCGGGGAG	36	Trnad-guc tRNA 6120242..6120313//Trnad-guc tRNA complement(8385464..8385535)//Trnad-guc tRNA 1513226..1513297	-48.0961	1.08195e-05	361.5	4.875
CCGGCTAGCTCAGTCGGTAGAGCATGAGAC	30	Trnak-cuu tRNA complement(341432..341504)//Trnak-cuu tRNA complement(4293623..4293695)//Trnak-cuu tRNA complement(4348706..4348778)//Trnak-cuu tRNA complement(6595728..6595800)//Trnak-cuu tRNA complement(9851782..9851854)//Trnak-cuu tRNA complement(6707977..6708049)	-48.0373	1.04543e-06	20	0.125
GCGGAAGGTCCCCGGTTCGATCCCGGGCGGAAACA	35	Trnav-aac tRNA 736742..736814//Trnav-aac tRNA 754439..754511//Trnav-aac tRNA complement(7561422..7561494)//Trnav-aac tRNA 6355395..6355467	-47.8477	1.01684e-14	119	1.375
CGAGAGGTACCGGGA	15	Trnaa-agc tRNA complement(4383422..4383494)//Trnaa-agc tRNA 4566057..4566129//Trnaa-agc tRNA 4585063..4585135//Trnaa-agc tRNA 9052900..9052972//Trnaa-agc tRNA 9053208..9053280//Trnaa-agc tRNA 9054034..9054106//Trnaa-agc tRNA 6416909..6416981	-47.5711	5.72469e-09	46.5	0.5
CGATTCCCCGCCGGG	15	Trnad-guc tRNA 6120242..6120313//Trnad-guc tRNA complement(8385464..8385535)//Trnad-guc tRNA 1513226..1513297	-46.7364	4.67942e-08	60.5	0.75
AAACCGGGGATTGTG	15	Trnar-ccu tRNA 16952438..16952510//Trnar-ccu tRNA 1829084..1829156//Trnar-ccu tRNA 1985496..1985568//Trnar-ccu tRNA complement(1434251..1434323)	-46.707	0.000974822	10	0
AAACAGGAGATCGGGGGTT	19	Trnat-agu tRNA 6208959..6209032	-46.6742	8.79542e-05	10	0
GGTTAGCACTCTGGACT	17	Trnaq-uug tRNA 8742939..8743010//Trnaq-cug tRNA complement(8750290..8750361)//Trnaq-uug tRNA complement(8750453..8750524)//Trnaq-cug tRNA complement(13136158..13136229)//Trnaq-uug tRNA complement(11223493..11223564)//Trnaq-cug tRNA complement(2804907..2804978)	-46.5807	8.31983e-08	19	0.125
ACCCAGGCGGCCCGGGTT	18	Trnae-cuc tRNA complement(6638144..6638215)	-45.913	1.65965e-07	19	0.125
AAATCCCAGCACCTCCA	17	Trnaa-cgc tRNA 8232112..8232183	-45.7028	0.000764426	9.5	0
ATTCTTGCGACCCGG	15	Trnag-ccc tRNA 8011858..8011928	-45.4343	2.93031e-05	64.5	0.875
CGAATCCCATCCTCGT	16	Trnas-gcu tRNA 5895294..5895375//Trnas-gcu tRNA complement(9853973..9854054)//Trnas-gcu tRNA 608670..608751//Trnas-gcu tRNA 2707121..2707202	-45.3576	0.00112804	9.5	0
AGCACTCTGGACTCTGA	17	Trnaq-cug tRNA complement(326361..326432)//Trnaq-cug tRNA complement(8750290..8750361)//Trnaq-cug tRNA complement(8751244..8751315)//Trnaq-cug tRNA 9123909..9123980//Trnaq-cug tRNA complement(13136158..13136229)//Trnaq-cug tRNA complement(2804907..2804978)	-45.2393	4.01472e-06	107	1.5
ATTCTTGCGACCCGGGTT	18	Trnag-ccc tRNA 8011858..8011928	-44.9945	1.94606e-05	17.5	0.125
TTTATTTTAGTGTTTAAAGCA	21	tRNA-Gln tRNA 296..358	-44.9473	0.000519815	9.5	0
GATCCCGGTCGGAAC	15	Trnav-uac tRNA 7814686..7814758	-44.8411	0.0011074	10	0
GAAGATTCCAGGTTCGAATCCTGGCAGGAT	30	Trnar-acg tRNA complement(5269875..5269947)//Trnar-acg tRNA 4633787..4633859//Trnar-acg tRNA complement(16436751..16436823)//Trnar-acg tRNA complement(4039312..4039384)//Trnar-acg tRNA 14448456..14448528	-44.6331	0.00598843	9.5	0
AGGAGGCTCGGGTTCGATTCCCGGTACCGG	30	Trnae-cuc tRNA 5032010..5032081//Trnae-uuc tRNA complement(5295609..5295680)//Trnae-uuc tRNA 6813429..6813500//Trnae-uuc tRNA 6816695..6816766//Trnae-uuc tRNA 6818872..6818943//Trnae-cuc tRNA 6819387..6819458//Trnae-cuc tRNA 6851522..6851593//Trnae-uuc tRNA 6853691..6853762//Trnae-uuc tRNA 6853919..6853990//Trnae-cuc tRNA complement(6065634..6065705)	-44.2599	3.28566e-08	65	0.75
GCCCGGATAGCTCAGTCGGTAGAG	24	Trnak-uuu tRNA 4356871..4356943//Trnak-uuu tRNA complement(5239604..5239676)	-43.9832	2.66682e-06	18	0.125
TCAAATCCCGGACGAGC	17	Trnap-agg tRNA 9728000..9728071//Trnap-cgg tRNA complement(2004932..2005003)//Trnap-agg tRNA complement(1441522..1441593)//Trnap-cgg tRNA complement(2717259..2717330)//Trnap-agg tRNA 6410096..6410167//Trnap-cgg tRNA complement(6415093..6415164)//Trnap-agg tRNA 6415825..6415896	-43.9336	2.23432e-07	43.5	0.5
GCACAAGGTCCCCGGTT	17	Trnav-cac tRNA 9856728..9856800//Trnav-cac tRNA complement(6639198..6639270)//Trnav-cac tRNA complement(8271941..8272013)	-43.884	0.000216219	9.5	0
TAGCACTCTGGACTC	15	Trnaq-cug tRNA complement(326361..326432)//Trnaq-cug tRNA complement(8750290..8750361)//Trnaq-cug tRNA 9123909..9123980//Trnaq-cug tRNA complement(13136158..13136229)//Trnaq-cug tRNA complement(2804907..2804978)	-43.7545	1.32974e-06	58.5	0.75
GTCCCCGGTTCGATCCCGGGC	21	Trnav-aac tRNA 736742..736814//Trnav-aac tRNA 754439..754511//Trnav-aac tRNA complement(7561422..7561494)//Trnav-aac tRNA 6355395..6355467//Trnav-cac tRNA 9856728..9856800//Trnav-cac tRNA complement(6639198..6639270)//Trnav-cac tRNA complement(8271941..8272013)	-43.1678	0.000443683	9.5	0
GCAGGAGGTCCCGGGTTCAAATCCCGGAGGGGCCC	35	Trnap-ugg tRNA complement(4416537..4416608)	-43.0104	6.99905e-05	17.5	0.125
CCAGGCGGCCCGGGT	15	Trnae-cuc tRNA complement(6638144..6638215)	-42.8145	0.000383267	9	0
ATCCCGGACGAGCCC	15	Trnap-agg tRNA 9728000..9728071//Trnap-cgg tRNA complement(2004932..2005003)//Trnap-agg tRNA complement(1441522..1441593)//Trnap-cgg tRNA complement(2717259..2717330)//Trnap-agg tRNA 6410096..6410167//Trnap-cgg tRNA complement(6415093..6415164)//Trnap-agg tRNA 6415825..6415896	-42.736	2.13671e-07	2481	40.5
GCCGTGATCGTCTAGT	16	Trnah-gug tRNA 12812316..12812387//Trnah-gug tRNA 12033549..12033620//Trnah-gug tRNA 2713991..2714062//Trnah-gug tRNA 1433601..1433672//Trnah-gug tRNA complement(1623358..1623429)	-42.6595	4.65915e-09	261	3.625
CGAGCCCACCCGGGGG	16	Trnan-guu tRNA 8422836..8422909//Trnan-guu tRNA 12256145..12256218//Trnan-guu tRNA complement(17730863..17730936)//Trnan-guu tRNA 9851355..9851428//Trnan-guu tRNA complement(2701668..2701741)	-42.5865	6.60283e-06	18	0.125
AGGTCGCCGGTTCGATCC	18	Trnav-uac tRNA 7814686..7814758//Trnav-uac tRNA complement(9820392..9820464)	-42.3691	0.000145067	16.5	0.125
ATCCCGGCCGGAACC	15	Trnav-uac tRNA complement(9820392..9820464)	-42.2321	6.18395e-08	155	2.25
GGATGGCCGAGCGGT	15	Trnal-caa tRNA complement(join(6638700..6638734,6638785..6638822))//Trnal-caa tRNA join(11767640..11767677,11767717..11767761)//Trnal-cag tRNA 496334..496416	-41.9709	0.00444166	8.5	0
ACGCGGAAGGTCCCCAGTTCGATCCCGGGCGGA	33	Trnav-aac tRNA complement(7561917..7561989)	-41.9566	0.00386166	8.5	0
GAAAGGCCCCGGGTTCGATCCCCGGCA	27	Trnaa-ugc tRNA complement(9123397..9123468)//Trnaa-ugc tRNA complement(9132093..9132164)//Trnaa-ugc tRNA 14154565..14154636	-41.7815	2.84495e-05	16.5	0.125
CAGTTCGATCCCGGGC	16	Trnav-aac tRNA complement(7561917..7561989)	-41.5808	4.85758e-07	17	0.125
ACGCGGAAGGTCCCCGGTT	19	Trnav-aac tRNA 736742..736814//Trnav-aac tRNA 754439..754511//Trnav-aac tRNA complement(7561422..7561494)//Trnav-aac tRNA 6355395..6355467	-41.5648	2.52457e-06	17	0.125
GAAGGTCGCCGGTTCGA	17	Trnav-uac tRNA 7814686..7814758//Trnav-uac tRNA complement(9820392..9820464)	-41.1907	0.00391564	8.5	0
GCTAGCTCAGTCGGTAGAGCATGAGACT	28	Trnak-cuu tRNA complement(341432..341504)//Trnak-cuu tRNA complement(4293623..4293695)//Trnak-cuu tRNA complement(4348706..4348778)//Trnak-cuu tRNA complement(6595728..6595800)//Trnak-cuu tRNA complement(9851782..9851854)//Trnak-cuu tRNA complement(6707977..6708049)	-40.9731	2.265e-06	73.5	0.875
ACGCGGGAGACCGGG	15	Trnad-guc tRNA 5288425..5288496//Trnad-guc tRNA 6120242..6120313//Trnad-guc tRNA complement(8384663..8384734)//Trnad-guc tRNA complement(8385464..8385535)//Trnad-guc tRNA 1513226..1513297//Trnad-guc tRNA 4449661..4449732//Trnad-guc tRNA 9853389..9853460//Trnad-guc tRNA 12839391..12839462	-40.9353	4.19151e-08	33.5	0.375
CACACGCACAAGGTCCCCGGT	21	Trnav-cac tRNA 9856728..9856800//Trnav-cac tRNA complement(6639198..6639270)//Trnav-cac tRNA complement(8271941..8272013)	-40.3565	5.77505e-08	54.5	0.75
ATCTCGGTGGAACCT	15	Trnaq-uug tRNA complement(8750453..8750524)//Trnaq-uug tRNA complement(8750616..8750687)	-40.0732	8.5995e-05	16	0.125
AGGAGGCTCGGGTTCGATTCCCGGTA	26	Trnae-cuc tRNA 5032010..5032081//Trnae-uuc tRNA complement(5295609..5295680)//Trnae-uuc tRNA 6813429..6813500//Trnae-uuc tRNA 6816695..6816766//Trnae-uuc tRNA 6818872..6818943//Trnae-cuc tRNA 6819387..6819458//Trnae-cuc tRNA 6851522..6851593//Trnae-uuc tRNA 6853691..6853762//Trnae-uuc tRNA 6853919..6853990//Trnae-cuc tRNA complement(6065634..6065705)	-39.8015	2.95423e-06	39.5	0.5
CCTCGGTAGTATAGTGGTTAGTATCCCCGCCTG	33	Trnad-guc tRNA 6120242..6120313	-39.3405	6.12528e-07	23	0.25
AACAGGAGATCGAGGGTTCGAA	22	Trnat-agu tRNA complement(9727266..9727339)//Trnat-agu tRNA complement(17729859..17729932)//Trnat-agu tRNA 6417440..6417513//Trnat-agu tRNA complement(6429716..6429789)	-39.2935	0.00448078	8.5	0
GAGGGCGTGGGTTCG	15	Trnal-caa tRNA join(11767640..11767677,11767717..11767761)	-38.9944	2.49789e-06	16	0.125
CAGAGGTCCGTGGAT	15	Trnam-cau tRNA 18436131..18436202//Trnam-cau tRNA 6012989..6013060//Trnam-cau tRNA complement(6013266..6013337)//Trnam-cau tRNA 6013765..6013836//Trnam-cau tRNA 6595368..6595439//Trnam-cau tRNA 6914696..6914767	-38.7287	3.69596e-06	16.5	0.125
TCGGTAGAGCATGAGAC	17	Trnak-cuu tRNA complement(341432..341504)//Trnak-cuu tRNA complement(4293623..4293695)//Trnak-cuu tRNA complement(4348706..4348778)//Trnak-cuu tRNA complement(6595728..6595800)//Trnak-cuu tRNA complement(9851782..9851854)//Trnak-cuu tRNA complement(6707977..6708049)	-38.7184	0.000698241	31.5	0.375
AAATCCCGGACGAGC	15	Trnap-agg tRNA 9728000..9728071//Trnap-cgg tRNA complement(2004932..2005003)//Trnap-agg tRNA complement(1441522..1441593)//Trnap-cgg tRNA complement(2717259..2717330)//Trnap-agg tRNA 6410096..6410167//Trnap-cgg tRNA complement(6415093..6415164)//Trnap-agg tRNA 6415825..6415896	-38.7037	1.17596e-05	110	1.875
GTCCCCGGTTCAAACCCG	18	Trnac-gca tRNA 2626705..2626776//Trnac-gca tRNA 6608879..6608950//Trnac-gca tRNA 6426104..6426175	-38.6259	0.000835355	8.5	0
TCGGGTTCGATTCCCGGTACCGG	23	Trnae-cuc tRNA 5032010..5032081//Trnae-uuc tRNA complement(5295609..5295680)//Trnae-uuc tRNA 6813429..6813500//Trnae-uuc tRNA 6816695..6816766//Trnae-uuc tRNA 6818872..6818943//Trnae-cuc tRNA 6819387..6819458//Trnae-cuc tRNA 6851522..6851593//Trnae-uuc tRNA 6853691..6853762//Trnae-uuc tRNA 6853919..6853990//Trnae-cuc tRNA complement(6065634..6065705)	-38.5555	0.00453998	8.5	0
GCTCAGTGGTAGAGCATTCGACTGC	25	Trnac-gca tRNA 2626705..2626776//Trnac-gca tRNA 6608879..6608950//Trnac-gca tRNA 6426104..6426175	-38.5126	6.9279e-05	196	2.875
CCCGGCTAGCTCAGTCGGTAGAGCATGAGAC	31	Trnak-cuu tRNA complement(341432..341504)//Trnak-cuu tRNA complement(4293623..4293695)//Trnak-cuu tRNA complement(4348706..4348778)//Trnak-cuu tRNA complement(6595728..6595800)//Trnak-cuu tRNA complement(9851782..9851854)//Trnak-cuu tRNA complement(6707977..6708049)	-38.4458	3.17056e-05	16.5	0.125
CGATCCCGGTCGGAA	15	Trnav-uac tRNA 7814686..7814758	-37.9636	7.31575e-06	15.5	0.125
AGCACTCTGGACTTT	15	Trnaq-uug tRNA 8742939..8743010//Trnaq-uug tRNA complement(8750453..8750524)//Trnaq-uug tRNA complement(8750616..8750687)//Trnaq-uug tRNA complement(8751401..8751472)//Trnaq-uug tRNA complement(11223493..11223564)	-37.8965	0.00225952	8	0
TCCCCGGTTCGATCCCGGGCGGAAAC	26	Trnav-aac tRNA 736742..736814//Trnav-aac tRNA 754439..754511//Trnav-aac tRNA complement(7561422..7561494)//Trnav-aac tRNA 6355395..6355467//Trnav-cac tRNA 9856728..9856800//Trnav-cac tRNA complement(6639198..6639270)//Trnav-cac tRNA complement(8271941..8272013)	-37.8662	0.0013486	8	0
CCTCGGTAGTATAGTGGTCAGTATCCCCGCCTGT	34	Trnad-guc tRNA complement(8385464..8385535)//Trnad-guc tRNA 1513226..1513297	-37.8375	4.67906e-08	951	16.75
GATTCCCGGGCAGTG	15	Trnag-ccc tRNA 8011858..8011928	-37.2078	0.000824233	8	0
GGCGTGGGTTCGAATCCC	18	Trnal-aag tRNA 1632943..1633024//Trnal-uag tRNA complement(9124524..9124603)//Trnal-caa tRNA complement(join(6638700..6638734,6638785..6638822))//Trnal-caa tRNA join(11767640..11767677,11767717..11767761)//Trnal-cag tRNA 496334..496416//Trnal-aag tRNA 6203340..6203421	-37.2073	0.000854083	8	0
AGTTCGATCCCGGGCG	16	Trnav-aac tRNA complement(7561917..7561989)	-37.2053	0.00103384	8	0
GCAGGTTCGAATCCTG	16	Trnas-uga tRNA 13177490..13177571//Trnar-ucg tRNA 11788282..11788354	-36.8906	0.000953432	8	0
CTCAGTCGGTAGAGCATCAGAC	22	Trnak-uuu tRNA 4356706..4356778//Trnak-uuu tRNA 4356871..4356943//Trnak-uuu tRNA complement(5239604..5239676)//Trnak-uuu tRNA complement(5257093..5257165)//Trnak-uuu tRNA 6862419..6862491//Trnak-uuu tRNA complement(8230100..8230172)	-36.6869	3.08112e-11	94	1.5
AAGGTCGCCGGTTCGATCC	19	Trnav-uac tRNA 7814686..7814758//Trnav-uac tRNA complement(9820392..9820464)	-36.5253	0.0034194	7.5	0
ATCCTCACCCGGGGCA	16	Trnam-cau tRNA 999726..999798//Trnam-cau tRNA 3673566..3673638//Trnam-cau tRNA 1434926..1434998	-36.5167	0.00193837	8	0
GCCTCTTTAGCTCAGTGGCAGAGCACTGGTC	31	Trnat-cgu tRNA 6939980..6940051	-36.3092	8.93914e-08	29.5	0.375
TCGGTAGAGCATCAGACTTTT	21	Trnak-uuu tRNA 4356706..4356778//Trnak-uuu tRNA 4356871..4356943//Trnak-uuu tRNA complement(5239604..5239676)//Trnak-uuu tRNA complement(5257093..5257165)//Trnak-uuu tRNA 6862419..6862491//Trnak-uuu tRNA complement(8230100..8230172)	-36.1669	1.64805e-06	46.5	0.625
GAAGGTCCCCGGTTCGAT	18	Trnav-aac tRNA 736742..736814//Trnav-aac tRNA 754439..754511//Trnav-aac tRNA complement(7561422..7561494)//Trnav-aac tRNA 6355395..6355467	-35.765	0.00189303	7.5	0
GCGTGGGTTCGAATCCCA	18	Trnal-aag tRNA 1632943..1633024//Trnal-uag tRNA complement(9124524..9124603)//Trnas-gcu tRNA 5895294..5895375//Trnal-caa tRNA complement(join(6638700..6638734,6638785..6638822))//Trnas-gcu tRNA complement(9853973..9854054)//Trnas-gcu tRNA 608670..608751//Trnas-gcu tRNA 2707121..2707202//Trnal-caa tRNA join(11767640..11767677,11767717..11767761)//Trnal-cag tRNA 496334..496416//Trnal-aag tRNA 62033…	-35.7349	0.00129531	7.5	0
AGCCGTGGCCGAGTG	15	Trnas-cga tRNA 2094643..2094724	-35.7253	0.00115917	7.5	0
CCCCGGTTCAATCCCGGGTTTCGGCA	26	Trnaf-gaa tRNA 1116731..1116803//Trnaf-gaa tRNA 13935304..13935376	-35.7186	0.00532438	8	0
AGGAGATCGAGGGTT	15	Trnat-agu tRNA complement(9727266..9727339)//Trnat-agu tRNA complement(17729859..17729932)//Trnat-agu tRNA 6417440..6417513//Trnat-agu tRNA complement(6429716..6429789)	-35.5909	1.44751e-12	1124	21.375
AAGCGTGCTGGGCCC	15	Trnam-cau tRNA 18436131..18436202//Trnam-cau tRNA 6012989..6013060//Trnam-cau tRNA complement(6013266..6013337)//Trnam-cau tRNA 6013765..6013836//Trnam-cau tRNA 6595368..6595439//Trnam-cau tRNA 6914696..6914767	-35.4894	5.36448e-07	43.5	0.625
TTCGATCCCGGGCGGA	16	Trnav-aac tRNA 736742..736814//Trnav-aac tRNA 754439..754511//Trnav-aac tRNA complement(7561422..7561494)//Trnav-aac tRNA complement(7561917..7561989)//Trnav-aac tRNA 6355395..6355467//Trnav-cac tRNA 9856728..9856800//Trnav-cac tRNA complement(6639198..6639270)//Trnav-cac tRNA complement(8271941..8272013)	-35.4599	1.59946e-08	69	1.125
AAGGTCCCCGGTTCGAT	17	Trnav-aac tRNA 736742..736814//Trnav-aac tRNA 754439..754511//Trnav-aac tRNA complement(7561422..7561494)//Trnav-aac tRNA 6355395..6355467//Trnav-cac tRNA 9856728..9856800//Trnav-cac tRNA complement(6639198..6639270)//Trnav-cac tRNA complement(8271941..8272013)	-35.3855	0.000836164	7.5	0
AGGAGATCGAGGGTTCGAAT	20	Trnat-agu tRNA complement(9727266..9727339)//Trnat-agu tRNA complement(17729859..17729932)//Trnat-agu tRNA 6417440..6417513//Trnat-agu tRNA complement(6429716..6429789)	-35.3853	0.000835355	7.5	0
GAGGGTCCAGGGTTCGAGT	19	Trnak-uuu tRNA 4356706..4356778//Trnak-uuu tRNA 4356871..4356943//Trnak-uuu tRNA complement(5239604..5239676)//Trnak-uuu tRNA complement(5257093..5257165)//Trnak-uuu tRNA 6862419..6862491//Trnak-uuu tRNA complement(8230100..8230172)	-35.0778	0.000725135	7.5	0
TGAGGGTCCAGGGTT	15	Trnak-uuu tRNA 4356706..4356778//Trnak-uuu tRNA 4356871..4356943//Trnak-uuu tRNA complement(5239604..5239676)//Trnak-uuu tRNA complement(5257093..5257165)//Trnak-uuu tRNA 6862419..6862491//Trnak-uuu tRNA complement(8230100..8230172)	-35.0683	2.95168e-05	32	0.5
GCTGAAAGTCCTGGG	15	Trnaa-cgc tRNA 7005451..7005522//Trnaa-cgc tRNA 8232112..8232183	-34.783	0.000551178	43.5	0.625
CAGTGGAAGCGTGCTGGGC	19	Trnam-cau tRNA 18436131..18436202//Trnam-cau tRNA 6012989..6013060//Trnam-cau tRNA complement(6013266..6013337)//Trnam-cau tRNA 6013765..6013836//Trnam-cau tRNA 6595368..6595439//Trnam-cau tRNA 6914696..6914767	-34.5568	3.77678e-07	81	1.375
CGAATCCCTCCGGGG	15	Trnat-agu tRNA complement(9727266..9727339)//Trnat-agu tRNA complement(17729859..17729932)//Trnat-agu tRNA complement(6429716..6429789)	-34.4444	0.0011762	7.5	0
CAAATCCCGGCTGAGCCC	18	Trnap-ugg tRNA complement(12050065..12050136)//Trnap-ugg tRNA 5806456..5806527//Trnap-ugg tRNA 5806876..5806947	-34.1258	1.30226e-06	71.5	1.125
CTGGACTTTGAATCCAGCG	19	Trnaq-uug tRNA 8742939..8743010//Trnaq-uug tRNA complement(8750453..8750524)//Trnaq-uug tRNA complement(8750616..8750687)//Trnaq-uug tRNA complement(8751401..8751472)//Trnaq-uug tRNA complement(11223493..11223564)	-34.0302	0.00597553	7	0
CAGGAGGTCCCGGGT	15	Trnap-ugg tRNA complement(4416537..4416608)	-33.6206	2.79291e-05	13.5	0.125
CCCATTCTTGCGACCCGGGTT	21	Trnag-ccc tRNA 8011858..8011928	-33.5774	0.00252792	7	0
AGGAGATCGAGGGTTCGAA	19	Trnat-agu tRNA complement(9727266..9727339)//Trnat-agu tRNA complement(17729859..17729932)//Trnat-agu tRNA 6417440..6417513//Trnat-agu tRNA complement(6429716..6429789)	-33.2881	0.00338569	7	0
CTAGGGGTATGATTCTCGCTT	21	Trnap-ugg tRNA complement(12050065..12050136)//Trnap-agg tRNA 9728000..9728071//Trnap-ugg tRNA 5806456..5806527//Trnap-ugg tRNA 5806876..5806947//Trnap-agg tRNA complement(1441522..1441593)//Trnap-cgg tRNA complement(2717259..2717330)//Trnap-agg tRNA 6410096..6410167//Trnap-cgg tRNA complement(6415093..6415164)//Trnap-agg tRNA 6415825..6415896	-33.2698	5.43049e-06	259.5	4.5
AAGGAGTTGGACTCGAAAT	19	Trnas-cga tRNA 10202929..10203010	-33.2561	0.0023083	7	0
AAGTCTCGGTGGAACC	16	Trnaq-cug tRNA complement(8751244..8751315)//Trnaq-uug tRNA complement(8751401..8751472)	-33.2561	0.0023083	7	0
CACGCGGGAGACCGGG	16	Trnad-guc tRNA 5288425..5288496//Trnad-guc tRNA 6120242..6120313//Trnad-guc tRNA complement(8384663..8384734)//Trnad-guc tRNA complement(8385464..8385535)//Trnad-guc tRNA 1513226..1513297//Trnad-guc tRNA 4449661..4449732//Trnad-guc tRNA 9853389..9853460//Trnad-guc tRNA 12839391..12839462	-32.7135	3.65058e-06	38	0.625
TTAACTCTAGATTCATAAATA	21	tRNA-Ser tRNA 116..178	-32.6868	0.0090758	6.5	0
GTCCCGGGTTCAAATCCC	18	Trnap-ugg tRNA complement(12050065..12050136)//Trnap-agg tRNA 9728000..9728071//Trnap-ugg tRNA 5806456..5806527//Trnap-ugg tRNA 5806876..5806947//Trnap-cgg tRNA complement(2004932..2005003)//Trnap-ugg tRNA complement(4416537..4416608)//Trnap-agg tRNA complement(1441522..1441593)//Trnap-cgg tRNA complement(2717259..2717330)//Trnap-agg tRNA 6410096..6410167//Trnap-cgg tRNA complement(6415093..64151…	-32.6531	0.0015693	7	0
ACGCGTGGGTTCGAATCC	18	Trnas-gcu tRNA 5895294..5895375//Trnas-gcu tRNA complement(9853973..9854054)//Trnas-gcu tRNA 608670..608751//Trnas-gcu tRNA 2707121..2707202	-32.6531	0.0015693	7	0
AATCCCACCGCTGCC	15	Trnal-aag tRNA 1632943..1633024//Trnal-aag tRNA 6203340..6203421	-32.6374	0.0035798	7	0
TGCCACGCGGGCGCCCCGGGTT	22	Trnag-gcc tRNA complement(5166713..5166783)	-32.6338	0.00457054	7	0
CAAATCTCGGTGGGACCT	18	Trnaq-uug tRNA 8742939..8743010//Trnaq-cug tRNA complement(8750290..8750361)//Trnaq-cug tRNA 9123909..9123980//Trnaq-cug tRNA complement(13136158..13136229)//Trnaq-uug tRNA complement(11223493..11223564)//Trnaq-cug tRNA complement(2804907..2804978)	-32.5197	0.00119599	171.5	2.75
GGAAGGTCCCCGGTTCGATCCCGGGCG	27	Trnav-aac tRNA 736742..736814//Trnav-aac tRNA 754439..754511//Trnav-aac tRNA complement(7561422..7561494)//Trnav-aac tRNA 6355395..6355467	-31.9949	0.0033892	7	0
GGGGATTGTGGGTTCGAGT	19	Trnar-ccu tRNA 16952438..16952510//Trnar-ccu tRNA 1829084..1829156//Trnar-ccu tRNA 1985496..1985568//Trnar-ccu tRNA complement(1434251..1434323)	-31.8673	0.00475737	6.5	0
GAAACCACGCTCTGCT	16	Trnam-cau tRNA 18436131..18436202//Trnam-cau tRNA 6012989..6013060//Trnam-cau tRNA complement(6013266..6013337)//Trnam-cau tRNA 6013765..6013836//Trnam-cau tRNA 6595368..6595439//Trnam-cau tRNA 6914696..6914767	-31.7594	2.12597e-06	32	0.5
GCCGTGATCGTCTAGTG	17	Trnah-gug tRNA 12812316..12812387//Trnah-gug tRNA 12033549..12033620//Trnah-gug tRNA 2713991..2714062//Trnah-gug tRNA 1433601..1433672//Trnah-gug tRNA complement(1623358..1623429)	-31.4796	0.000201052	69.5	1.125
CGATCCCGGGCGGAAACA	18	Trnav-aac tRNA 736742..736814//Trnav-aac tRNA 754439..754511//Trnav-aac tRNA complement(7561422..7561494)//Trnav-aac tRNA complement(7561917..7561989)//Trnav-aac tRNA 6355395..6355467//Trnav-cac tRNA 9856728..9856800//Trnav-cac tRNA complement(6639198..6639270)//Trnav-cac tRNA complement(8271941..8272013)	-31.3959	1.15531e-05	90	1.625
GTGGGTTCGAGTCCC	15	Trnar-ccu tRNA 16952438..16952510//Trnar-ccu tRNA 1829084..1829156//Trnar-ccu tRNA 1985496..1985568//Trnar-ccu tRNA complement(1434251..1434323)	-31.1336	0.00273496	6.5	0
AAACCCGGGTGTCCC	15	Trnac-gca tRNA 6608879..6608950	-31.1231	0.0024967	6.5	0
GGGTATAGCTCAGTGGTAGAGCATTCGACTGC	32	Trnac-gca tRNA 2626705..2626776//Trnac-gca tRNA 6426104..6426175	-30.9786	1.67895e-06	52.5	0.875
CCCGGTTCGATCCCG	15	Trnav-aac tRNA 736742..736814//Trnav-aac tRNA 754439..754511//Trnav-aac tRNA complement(7561422..7561494)//Trnav-aac tRNA 6355395..6355467//Trnav-cac tRNA 9856728..9856800//Trnav-cac tRNA complement(6639198..6639270)//Trnaf-gaa tRNA complement(1278895..1278967)//Trnav-cac tRNA complement(8271941..8272013)	-30.9075	5.35177e-06	19	0.25
GAATCCCACTCCTGAC	16	Trnal-caa tRNA complement(join(6638700..6638734,6638785..6638822))	-30.8619	0.00583407	6.5	0
TTGAATCCAGCGATCCGAGTT	21	Trnaq-uug tRNA 8742939..8743010//Trnaq-uug tRNA complement(8750453..8750524)//Trnaq-uug tRNA complement(8750616..8750687)//Trnaq-uug tRNA complement(8751401..8751472)//Trnaq-uug tRNA complement(11223493..11223564)	-30.8557	0.00504084	6.5	0
GATTCCCCGCCGGGG	15	Trnad-guc tRNA 6120242..6120313//Trnad-guc tRNA complement(8385464..8385535)//Trnad-guc tRNA 1513226..1513297	-30.8413	6.8936e-08	35	0.625
CCCGGGTTCGATTCC	15	Trnag-gcc tRNA 3868479..3868549//Trnag-gcc tRNA complement(3942264..3942334)//Trnag-gcc tRNA complement(3944144..3944214)//Trnag-gcc tRNA complement(3944520..3944590)//Trnag-gcc tRNA complement(5166713..5166783)//Trnag-gcc tRNA complement(8382694..8382764)//Trnag-gcc tRNA complement(8383312..8383382)//Trnae-cuc tRNA complement(6638144..6638215)//Trnag-ccc tRNA 8011858..8011928	-30.7861	0.0015819	6.5	0
AATCTCGGTGGAACC	15	Trnaq-uug tRNA complement(8750453..8750524)//Trnaq-uug tRNA complement(8750616..8750687)	-30.669	0.000135664	12.5	0.125
CCTCGGTAGTATAGTGGTCAGTATCCCCGCCTG	33	Trnad-guc tRNA complement(8385464..8385535)//Trnad-guc tRNA 1513226..1513297	-30.6441	1.62896e-07	132.5	2.75
CGGTAGAGCATGAGAC	16	Trnak-cuu tRNA complement(341432..341504)//Trnak-cuu tRNA complement(4293623..4293695)//Trnak-cuu tRNA complement(4348706..4348778)//Trnak-cuu tRNA complement(6595728..6595800)//Trnak-cuu tRNA complement(9851782..9851854)//Trnak-cuu tRNA complement(6707977..6708049)	-30.5168	0.00353566	6.5	0
TTCGATCCTCACCCGGG	17	Trnam-cau tRNA 999726..999798//Trnam-cau tRNA 3673566..3673638//Trnam-cau tRNA 1434926..1434998	-30.5141	0.00229584	6.5	0
CGTAGTAACCCAGGTTCGAATCCTG	25	Trnah-gug tRNA 12812316..12812387//Trnah-gug tRNA 12033549..12033620//Trnah-gug tRNA 2713991..2714062//Trnah-gug tRNA 1433601..1433672//Trnah-gug tRNA complement(1623358..1623429)	-30.5131	0.00196987	6.5	0
AGGTCCCCGGTTCGAT	16	Trnav-aac tRNA 736742..736814//Trnav-aac tRNA 754439..754511//Trnav-aac tRNA complement(7561422..7561494)//Trnav-aac tRNA 6355395..6355467//Trnav-cac tRNA 9856728..9856800//Trnav-cac tRNA complement(6639198..6639270)//Trnav-cac tRNA complement(8271941..8272013)	-30.5112	0.00153785	6.5	0
TAGCTCAGTCGGTAGAGCATGAGAC	25	Trnak-cuu tRNA complement(341432..341504)//Trnak-cuu tRNA complement(4293623..4293695)//Trnak-cuu tRNA complement(4348706..4348778)//Trnak-cuu tRNA complement(6595728..6595800)//Trnak-cuu tRNA complement(9851782..9851854)//Trnak-cuu tRNA complement(6707977..6708049)	-30.3952	0.00301386	19.5	0.25
GGGGGCGTAGCTCAGATG	18	Trnaa-agc tRNA complement(4383422..4383494)//Trnaa-agc tRNA 4566057..4566129//Trnaa-agc tRNA 4585063..4585135//Trnaa-agc tRNA 9052900..9052972//Trnaa-agc tRNA 9053208..9053280//Trnaa-agc tRNA 9054034..9054106//Trnaa-agc tRNA 6416909..6416981	-30.3571	1.59335e-13	1009	21
GCCTCTTTAGCTCAGTGGTAGAGCACTGGTC	31	Trnat-cgu tRNA 4059670..4059741	-30.0983	3.5919e-08	346.5	6.75
AGGGTTCGAGTCCCTG	16	Trnak-uuu tRNA 4356706..4356778//Trnak-uuu tRNA 4356871..4356943//Trnak-uuu tRNA complement(5239604..5239676)//Trnak-uuu tRNA complement(5257093..5257165)//Trnak-uuu tRNA 6862419..6862491//Trnak-uuu tRNA complement(8230100..8230172)	-30.0785	2.57674e-05	12.5	0.125
GCGGGCGGCCCGGGTT	16	Trnag-gcc tRNA 3868479..3868549//Trnag-gcc tRNA complement(3942264..3942334)//Trnag-gcc tRNA complement(3944144..3944214)//Trnag-gcc tRNA complement(3944520..3944590)//Trnag-gcc tRNA complement(8382694..8382764)//Trnag-gcc tRNA complement(8383312..8383382)	-30.0357	1.08597e-10	9031.5	196.875
CAAACCCGGGTGCCC	15	Trnac-gca tRNA 2626705..2626776//Trnac-gca tRNA 6426104..6426175	-29.9433	0.00192612	6.5	0
TTCAAATCCCGGCTGAGCCC	20	Trnap-ugg tRNA complement(12050065..12050136)//Trnap-ugg tRNA 5806456..5806527//Trnap-ugg tRNA 5806876..5806947	-29.866	0.00932136	6.5	0
TAGCTCAGTCGGTAGAGCATGAGACTCT	28	Trnak-cuu tRNA complement(341432..341504)//Trnak-cuu tRNA complement(4293623..4293695)//Trnak-cuu tRNA complement(4348706..4348778)//Trnak-cuu tRNA complement(6595728..6595800)//Trnak-cuu tRNA complement(9851782..9851854)//Trnak-cuu tRNA complement(6707977..6708049)	-29.8311	7.46994e-06	37.5	0.625
CCCGGCTAGCTCAGTCGGTAGAGCATGAGACT	32	Trnak-cuu tRNA complement(341432..341504)//Trnak-cuu tRNA complement(4293623..4293695)//Trnak-cuu tRNA complement(4348706..4348778)//Trnak-cuu tRNA complement(6595728..6595800)//Trnak-cuu tRNA complement(9851782..9851854)//Trnak-cuu tRNA complement(6707977..6708049)	-29.5517	8.85449e-06	102	1.875
GCGGGAGACCGGGGTTCGATTCCCC	25	Trnad-guc tRNA 5288425..5288496//Trnad-guc tRNA 6120242..6120313//Trnad-guc tRNA complement(8384663..8384734)//Trnad-guc tRNA complement(8385464..8385535)//Trnad-guc tRNA 1513226..1513297//Trnad-guc tRNA 4449661..4449732//Trnad-guc tRNA 9853389..9853460//Trnad-guc tRNA 12839391..12839462	-29.1243	2.44737e-06	55.5	1.125
CACGCGGGAGACCGGGGT	18	Trnad-guc tRNA 5288425..5288496//Trnad-guc tRNA 6120242..6120313//Trnad-guc tRNA complement(8384663..8384734)//Trnad-guc tRNA complement(8385464..8385535)//Trnad-guc tRNA 1513226..1513297//Trnad-guc tRNA 4449661..4449732//Trnad-guc tRNA 9853389..9853460//Trnad-guc tRNA 12839391..12839462	-29.1112	3.95718e-08	173	3.75
AGAAGGTCGCCGGTT	15	Trnav-uac tRNA 7814686..7814758//Trnav-uac tRNA complement(9820392..9820464)	-29.0317	2.16884e-07	215.5	5
TCCCCGGTTCAATCCCGGGTTTCGGCA	27	Trnaf-gaa tRNA 1116731..1116803//Trnaf-gaa tRNA 13935304..13935376	-29.0221	1.32368e-06	30.5	0.5
GCCCGGCTAGCTCAGTCGGTAGAGCATGAGAC	32	Trnak-cuu tRNA complement(341432..341504)//Trnak-cuu tRNA complement(4293623..4293695)//Trnak-cuu tRNA complement(4348706..4348778)//Trnak-cuu tRNA complement(6595728..6595800)//Trnak-cuu tRNA complement(9851782..9851854)//Trnak-cuu tRNA complement(6707977..6708049)	-28.8728	7.46994e-06	14846	308.5
GCCTCCATAGCTCAGGGGTTAGAGCACTGGTC	32	Trnat-ugu tRNA complement(9624936..9625008)//Trnat-ugu tRNA complement(9630217..9630289)//Trnat-ugu tRNA 2926943..2927015	-28.8195	0.000231417	23.5	0.375
AGGATGGCCGAGCGG	15	Trnal-caa tRNA complement(join(6638700..6638734,6638785..6638822))//Trnal-caa tRNA join(11767640..11767677,11767717..11767761)//Trnal-cag tRNA 496334..496416	-28.792	2.87386e-05	139	3.25
GGTAGAGCATCAGACTTTT	19	Trnak-uuu tRNA 4356706..4356778//Trnak-uuu tRNA 4356871..4356943//Trnak-uuu tRNA complement(5239604..5239676)//Trnak-uuu tRNA complement(5257093..5257165)//Trnak-uuu tRNA 6862419..6862491//Trnak-uuu tRNA complement(8230100..8230172)	-28.7063	0.00686417	12.5	0.125
CGCGTGGGTTCGAATCC	17	Trnas-gcu tRNA 5895294..5895375//Trnas-gcu tRNA complement(9853973..9854054)//Trnas-gcu tRNA 608670..608751//Trnas-gcu tRNA 2707121..2707202	-28.6888	0.00687852	6	0
GAGGGCGTGGGTTCGAATCC	20	Trnal-caa tRNA join(11767640..11767677,11767717..11767761)	-28.6439	0.00469006	6	0
GTGGGTTCGAGTCCCA	16	Trnar-ccu tRNA 16952438..16952510//Trnar-ccu tRNA 1829084..1829156//Trnar-ccu tRNA 1985496..1985568//Trnar-ccu tRNA complement(1434251..1434323)	-28.6439	0.00469006	6	0
AGGAGATCGGGGGTTCGAA	19	Trnat-agu tRNA 6208959..6209032	-28.6374	0.00449196	6	0
CAAATCCCGGAGGGGC	16	Trnap-ugg tRNA complement(4416537..4416608)	-28.3894	0.00793254	6	0
TCAGTATCCCCGCCTG	16	Trnad-guc tRNA 5288425..5288496//Trnad-guc tRNA complement(8385464..8385535)//Trnad-guc tRNA 1513226..1513297	-28.2384	2.0596e-06	22	0.375
GAACCCCACACCTGGCA	17	Trnal-uaa tRNA complement(28799518..28799601)//Trnal-uaa tRNA complement(16176210..16176293)//Trnal-uaa tRNA 18058276..18058359	-28.1803	7.59458e-05	11.5	0.125
GCCCGGCTAGCTCAGTCGGTAGAGCATGAGA	31	Trnak-cuu tRNA complement(341432..341504)//Trnak-cuu tRNA complement(4293623..4293695)//Trnak-cuu tRNA complement(4348706..4348778)//Trnak-cuu tRNA complement(6595728..6595800)//Trnak-cuu tRNA complement(9851782..9851854)//Trnak-cuu tRNA complement(6707977..6708049)	-28.1777	5.72663e-06	77	1.5
GCGTGGGTTCGAATC	15	Trnal-aag tRNA 1632943..1633024//Trnal-uag tRNA complement(9124524..9124603)//Trnas-gcu tRNA 5895294..5895375//Trnal-caa tRNA complement(join(6638700..6638734,6638785..6638822))//Trnas-gcu tRNA complement(9853973..9854054)//Trnas-gcu tRNA 608670..608751//Trnas-gcu tRNA 2707121..2707202//Trnal-caa tRNA join(11767640..11767677,11767717..11767761)//Trnal-cag tRNA 496334..496416//Trnal-aag tRNA 62033…	-28.0742	0.00913211	6	0
CCTCGGTAGTATAGTGGTTAGTATCCCCGCCTGT	34	Trnad-guc tRNA 6120242..6120313	-28.0026	3.37061e-07	175.5	3.875
TCGATCCCGGGCGGA	15	Trnav-aac tRNA 736742..736814//Trnav-aac tRNA 754439..754511//Trnav-aac tRNA complement(7561422..7561494)//Trnav-aac tRNA complement(7561917..7561989)//Trnav-aac tRNA 6355395..6355467//Trnav-cac tRNA 9856728..9856800//Trnav-cac tRNA complement(6639198..6639270)//Trnav-cac tRNA complement(8271941..8272013)	-27.7766	8.93914e-08	33	0.625
GTTCAAACCCGGGTGC	16	Trnac-gca tRNA 2626705..2626776//Trnac-gca tRNA 6426104..6426175	-27.6757	5.13679e-05	16.5	0.25
GGTTCAAACCCGGGTG	16	Trnac-gca tRNA 2626705..2626776//Trnac-gca tRNA 6608879..6608950//Trnac-gca tRNA 6426104..6426175	-27.4465	0.00875407	6	0
TCGGTAGAGCATGAGACTC	19	Trnak-cuu tRNA complement(341432..341504)//Trnak-cuu tRNA complement(4293623..4293695)//Trnak-cuu tRNA complement(4348706..4348778)//Trnak-cuu tRNA complement(6595728..6595800)//Trnak-cuu tRNA complement(9851782..9851854)//Trnak-cuu tRNA complement(6707977..6708049)	-27.3129	3.28566e-08	97.5	2
AGGTTGGCCGAGCGGTC	17	Trnal-uaa tRNA complement(28799518..28799601)//Trnal-uaa tRNA 9117379..9117461//Trnal-uaa tRNA complement(16176210..16176293)//Trnal-uaa tRNA 18058276..18058359	-27.2608	5.34755e-05	21	0.375
CAGTCGGTAGAGCATGAGAC	20	Trnak-cuu tRNA complement(341432..341504)//Trnak-cuu tRNA complement(4293623..4293695)//Trnak-cuu tRNA complement(4348706..4348778)//Trnak-cuu tRNA complement(6595728..6595800)//Trnak-cuu tRNA complement(9851782..9851854)//Trnak-cuu tRNA complement(6707977..6708049)	-26.8978	0.000293502	87.5	1.75
TGGAAGCGTGCTGGGC	16	Trnam-cau tRNA 18436131..18436202//Trnam-cau tRNA 6012989..6013060//Trnam-cau tRNA complement(6013266..6013337)//Trnam-cau tRNA 6013765..6013836//Trnam-cau tRNA 6595368..6595439//Trnam-cau tRNA 6914696..6914767	-26.8939	0.00892488	5.5	0
GTCAGGATGGCCGAGC	16	Trnal-caa tRNA complement(join(6638700..6638734,6638785..6638822))//Trnal-caa tRNA join(11767640..11767677,11767717..11767761)//Trnal-cag tRNA 496334..496416	-26.8095	7.20899e-09	18706.5	441.25
TCGGTAGAGCATCAGACT	18	Trnak-uuu tRNA 4356706..4356778//Trnak-uuu tRNA 4356871..4356943//Trnak-uuu tRNA complement(5239604..5239676)//Trnak-uuu tRNA complement(5257093..5257165)//Trnak-uuu tRNA 6862419..6862491//Trnak-uuu tRNA complement(8230100..8230172)	-26.7962	2.50429e-13	158.5	3.75
GGTTCGATCCCGGGCG	16	Trnav-aac tRNA 736742..736814//Trnav-aac tRNA 754439..754511//Trnav-aac tRNA complement(7561422..7561494)//Trnav-aac tRNA 6355395..6355467//Trnav-cac tRNA 9856728..9856800//Trnav-cac tRNA complement(6639198..6639270)//Trnav-cac tRNA complement(8271941..8272013)	-26.4179	2.92503e-06	21	0.375
TTCGATCCCGGGCGGAA	17	Trnav-aac tRNA 736742..736814//Trnav-aac tRNA 754439..754511//Trnav-aac tRNA complement(7561422..7561494)//Trnav-aac tRNA complement(7561917..7561989)//Trnav-aac tRNA 6355395..6355467//Trnav-cac tRNA 9856728..9856800//Trnav-cac tRNA complement(6639198..6639270)//Trnav-cac tRNA complement(8271941..8272013)	-26.3924	3.69877e-06	30	0.625
TGCGAGAGGTACCGGGAT	18	Trnaa-agc tRNA complement(4383422..4383494)//Trnaa-agc tRNA 4566057..4566129//Trnaa-agc tRNA 4585063..4585135//Trnaa-agc tRNA 9052900..9052972//Trnaa-agc tRNA 9053208..9053280//Trnaa-agc tRNA 9054034..9054106//Trnaa-agc tRNA 6416909..6416981	-26.2674	0.000343934	15	0.25
CGTTAGTATAGTGGTTAGTATCCCCGCCT	29	Trnad-guc tRNA complement(8384663..8384734)//Trnad-guc tRNA 4449661..4449732	-26.2397	0.00627134	5.5	0
ACACGCGGAAGGTCCCCGGTT	21	Trnav-aac tRNA 736742..736814//Trnav-aac tRNA 754439..754511//Trnav-aac tRNA complement(7561422..7561494)//Trnav-aac tRNA 6355395..6355467	-26.1911	0.00364492	5.5	0
GAAGGTCCCCGGTTCGATCCCGGGCG	26	Trnav-aac tRNA 736742..736814//Trnav-aac tRNA 754439..754511//Trnav-aac tRNA complement(7561422..7561494)//Trnav-aac tRNA 6355395..6355467	-26.1911	0.00364492	5.5	0
GCGGAAGGTCCCCGGTT	17	Trnav-aac tRNA 736742..736814//Trnav-aac tRNA 754439..754511//Trnav-aac tRNA complement(7561422..7561494)//Trnav-aac tRNA 6355395..6355467	-26.1899	0.000146698	15.5	0.25
GTCCCCGGTTCGATC	15	Trnav-aac tRNA 736742..736814//Trnav-aac tRNA 754439..754511//Trnav-aac tRNA complement(7561422..7561494)//Trnav-aac tRNA 6355395..6355467//Trnav-cac tRNA 9856728..9856800//Trnav-cac tRNA complement(6639198..6639270)//Trnaf-gaa tRNA complement(1278895..1278967)//Trnav-cac tRNA complement(8271941..8272013)	-26.1828	0.00341267	5.5	0
TCGAAACCACGCTCTG	16	Trnam-cau tRNA 18436131..18436202//Trnam-cau tRNA 6012989..6013060//Trnam-cau tRNA complement(6013266..6013337)//Trnam-cau tRNA 6013765..6013836//Trnam-cau tRNA 6595368..6595439//Trnam-cau tRNA 6914696..6914767	-25.9491	0.00327468	5.5	0
CGCGGGAGACCGGGGTTCGATTCCC	25	Trnad-guc tRNA 5288425..5288496//Trnad-guc tRNA 6120242..6120313//Trnad-guc tRNA complement(8384663..8384734)//Trnad-guc tRNA complement(8385464..8385535)//Trnad-guc tRNA 1513226..1513297//Trnad-guc tRNA 4449661..4449732//Trnad-guc tRNA 9853389..9853460//Trnad-guc tRNA 12839391..12839462	-25.9487	0.00272699	5.5	0
GTTCGATTCCCGGCC	15	Trnag-ucc tRNA 9157618..9157689//Trnag-ucc tRNA 9157784..9157855//Trnag-ucc tRNA 9157950..9158021//Trnag-ucc tRNA 9158306..9158377//Trnag-gcc tRNA 3868479..3868549//Trnag-gcc tRNA complement(3942264..3942334)//Trnag-gcc tRNA complement(3944144..3944214)//Trnag-gcc tRNA complement(3944520..3944590)//Trnag-gcc tRNA complement(5166713..5166783)//Trnag-gcc tRNA complement(8382694..8382764)//Trnag-gcc…	-25.7774	7.98314e-05	106	2.625
TCGCCGGTTCGATCCC	16	Trnav-uac tRNA 7814686..7814758//Trnav-uac tRNA complement(9820392..9820464)	-25.6765	0.00524992	5.5	0
ACACGCACAAGGTCCCCGGTTC	22	Trnav-cac tRNA 9856728..9856800//Trnav-cac tRNA complement(6639198..6639270)//Trnav-cac tRNA complement(8271941..8272013)	-25.6625	0.000689578	19.5	0.375
GCTAGGTTGGCCGAGCGGTC	20	Trnal-uaa tRNA 9117379..9117461	-25.3543	1.52692e-05	38	0.75
AGAGGTCCGTGGATC	15	Trnam-cau tRNA 18436131..18436202//Trnam-cau tRNA 6012989..6013060//Trnam-cau tRNA complement(6013266..6013337)//Trnam-cau tRNA 6013765..6013836//Trnam-cau tRNA 6595368..6595439//Trnam-cau tRNA 6914696..6914767	-25.1325	1.23336e-08	44.5	1
TTAGGACCCTACGTTGT	17	Trnah-gug tRNA 12812316..12812387//Trnah-gug tRNA 12033549..12033620//Trnah-gug tRNA 2713991..2714062//Trnah-gug tRNA 1433601..1433672//Trnah-gug tRNA complement(1623358..1623429)	-25.0467	7.31622e-08	80.5	2
GGGGGTATAGCTCAGTGGTAGAGCATTCGACTGC	34	Trnac-gca tRNA 2626705..2626776//Trnac-gca tRNA 6426104..6426175	-24.8658	2.81542e-07	346334	8126.38
TCCAGGGTTCGAGTCCCTGTTCGGGCG	27	Trnak-uuu tRNA 4356706..4356778//Trnak-uuu tRNA 4356871..4356943//Trnak-uuu tRNA complement(5239604..5239676)//Trnak-uuu tRNA complement(5257093..5257165)//Trnak-uuu tRNA 6862419..6862491//Trnak-uuu tRNA complement(8230100..8230172)	-24.8336	1.19227e-05	24.5	0.5
ACGCGGGAGACCGGGGTTCGATTCC	25	Trnad-guc tRNA 5288425..5288496//Trnad-guc tRNA 6120242..6120313//Trnad-guc tRNA complement(8384663..8384734)//Trnad-guc tRNA complement(8385464..8385535)//Trnad-guc tRNA 1513226..1513297//Trnad-guc tRNA 4449661..4449732//Trnad-guc tRNA 9853389..9853460//Trnad-guc tRNA 12839391..12839462	-24.8047	0.0035612	9.5	0.125
GGGGGTATAGCTCAGTGGTAGAGCATTCGACTG	33	Trnac-gca tRNA 2626705..2626776//Trnac-gca tRNA 6426104..6426175	-24.6778	6.81077e-06	50852.5	1215.5
CAAATCTCGGTGGAACCT	18	Trnaq-uug tRNA complement(8750453..8750524)//Trnaq-uug tRNA complement(8750616..8750687)	-24.4075	0.0020443	9.5	0.125
TCCCCGGTTCAATCCCG	17	Trnaf-gaa tRNA 1116731..1116803//Trnaf-gaa tRNA 13935304..13935376	-24.1903	0.000450299	10	0.125
GAATCCAGCGATCCGAGTT	19	Trnaq-cug tRNA complement(326361..326432)//Trnaq-uug tRNA 8742939..8743010//Trnaq-cug tRNA complement(8750290..8750361)//Trnaq-uug tRNA complement(8750453..8750524)//Trnaq-uug tRNA complement(8750616..8750687)//Trnaq-cug tRNA complement(8751244..8751315)//Trnaq-uug tRNA complement(8751401..8751472)//Trnaq-cug tRNA 9123909..9123980//Trnaq-cug tRNA complement(13136158..13136229)//Trnaq-uug tRNA com…	-24.0508	6.60283e-06	28.5	0.625
GCGCAGTGGAAGCGTGCTGGGC	22	Trnam-cau tRNA 18436131..18436202//Trnam-cau tRNA 6012989..6013060//Trnam-cau tRNA complement(6013266..6013337)//Trnam-cau tRNA 6013765..6013836//Trnam-cau tRNA 6595368..6595439//Trnam-cau tRNA 6914696..6914767	-23.9921	0.00161723	9.5	0.125
AGGCGTGGGTTCGAATC	17	Trnal-aag tRNA 1632943..1633024//Trnal-caa tRNA complement(join(6638700..6638734,6638785..6638822))//Trnal-aag tRNA 6203340..6203421	-23.908	0.000321419	9.5	0.125
AACAGGAGATCGAGGGT	17	Trnat-agu tRNA complement(9727266..9727339)//Trnat-agu tRNA complement(17729859..17729932)//Trnat-agu tRNA 6417440..6417513//Trnat-agu tRNA complement(6429716..6429789)	-23.7978	1.05764e-06	36	0.875
CTAGCTCAGTCGGTAGAGCATGAGACT	27	Trnak-cuu tRNA complement(341432..341504)//Trnak-cuu tRNA complement(4293623..4293695)//Trnak-cuu tRNA complement(4348706..4348778)//Trnak-cuu tRNA complement(6595728..6595800)//Trnak-cuu tRNA complement(9851782..9851854)//Trnak-cuu tRNA complement(6707977..6708049)	-23.7744	8.81308e-08	71.5	1.625
GGTCCCCGGTTCAAACC	17	Trnac-gca tRNA 2626705..2626776//Trnac-gca tRNA 6608879..6608950//Trnac-gca tRNA 6426104..6426175	-23.7617	0.00786479	5	0
CGCTTGCCACGCGGGC	16	Trnag-gcc tRNA complement(5166713..5166783)	-23.7616	0.00785826	5	0
GCAGTGGAAGCGTGCTGGGC	20	Trnam-cau tRNA 18436131..18436202//Trnam-cau tRNA 6012989..6013060//Trnam-cau tRNA complement(6013266..6013337)//Trnam-cau tRNA 6013765..6013836//Trnam-cau tRNA 6595368..6595439//Trnam-cau tRNA 6914696..6914767	-23.6277	5.70742e-07	68.5	1.75
GCAGCCGTGGCCGAGT	16	Trnas-cga tRNA 2094643..2094724	-23.5838	8.55526e-10	114.5	3
TGCCACGCGGGCGCCCCGGGT	21	Trnag-gcc tRNA complement(5166713..5166783)	-23.5674	0.00924728	5	0
ACCTGGCTCTCACCCAGGCGGCCCGGGT	28	Trnae-cuc tRNA complement(6638144..6638215)	-23.5625	0.00985524	5	0
CAGAGGTCCGTGGATC	16	Trnam-cau tRNA 18436131..18436202//Trnam-cau tRNA 6012989..6013060//Trnam-cau tRNA complement(6013266..6013337)//Trnam-cau tRNA 6013765..6013836//Trnam-cau tRNA 6595368..6595439//Trnam-cau tRNA 6914696..6914767	-23.4134	0.000308183	29.5	0.625
AACCCAGAGGTCCGTGGAT	19	Trnam-cau tRNA 18436131..18436202//Trnam-cau tRNA 6012989..6013060//Trnam-cau tRNA complement(6013266..6013337)//Trnam-cau tRNA 6013765..6013836//Trnam-cau tRNA 6595368..6595439//Trnam-cau tRNA 6914696..6914767	-23.3161	0.000413624	13.5	0.25
TAGTGGTTAGGACCCTACGTT	21	Trnah-gug tRNA 12812316..12812387//Trnah-gug tRNA 12033549..12033620//Trnah-gug tRNA 2713991..2714062//Trnah-gug tRNA 1433601..1433672//Trnah-gug tRNA complement(1623358..1623429)	-23.2819	0.000855838	19	0.375
ATCGATGCCCGGCGCC	16	Trnaa-agc tRNA complement(4383422..4383494)//Trnaa-agc tRNA 9053208..9053280//Trnaa-agc tRNA 9054034..9054106	-23.2695	1.29916e-05	22.5	0.5
GCCGTGATCGTCTAGTGGTTAGGACCCTACGTTG	34	Trnah-gug tRNA 12812316..12812387//Trnah-gug tRNA 12033549..12033620//Trnah-gug tRNA 2713991..2714062//Trnah-gug tRNA 1433601..1433672//Trnah-gug tRNA complement(1623358..1623429)	-23.2017	3.37617e-07	1638	43.5
ATGGTCTAGTGGCTAGGATACCTGGCT	27	Trnae-cuc tRNA 5032010..5032081//Trnae-uuc tRNA complement(5295609..5295680)//Trnae-uuc tRNA 6813429..6813500//Trnae-uuc tRNA 6816695..6816766//Trnae-uuc tRNA 6818872..6818943//Trnae-cuc tRNA 6819387..6819458//Trnae-cuc tRNA 6851522..6851593//Trnae-uuc tRNA 6853691..6853762//Trnae-uuc tRNA 6853919..6853990//Trnae-cuc tRNA complement(6638144..6638215)//Trnae-cuc tRNA complement(6065634..6065705)	-22.6534	0.000236398	9	0.125
AGCGTGGCCGAGCGG	15	Trnal-aag tRNA 1632943..1633024//Trnal-uag tRNA complement(9124524..9124603)//Trnal-aag tRNA 6203340..6203421	-22.4317	6.33195e-06	50	1.25
GCATCGGTAGTTCAGTGGTAGAATGCTCGCTTG	33	Trnag-gcc tRNA complement(5166713..5166783)	-22.415	4.05556e-08	4048	118.625
CTCGGGTTCGATTCCC	16	Trnae-cuc tRNA 5032010..5032081//Trnae-uuc tRNA complement(5295609..5295680)//Trnae-uuc tRNA 6813429..6813500//Trnae-uuc tRNA 6816695..6816766//Trnae-uuc tRNA 6818872..6818943//Trnae-cuc tRNA 6819387..6819458//Trnae-cuc tRNA 6851522..6851593//Trnae-uuc tRNA 6853691..6853762//Trnae-uuc tRNA 6853919..6853990//Trnae-cuc tRNA complement(6065634..6065705)	-22.4031	1.91679e-06	17	0.375
CGGGTTCGATTCCCGGTACCGG	22	Trnae-cuc tRNA 5032010..5032081//Trnae-uuc tRNA complement(5295609..5295680)//Trnae-uuc tRNA 6813429..6813500//Trnae-uuc tRNA 6816695..6816766//Trnae-uuc tRNA 6818872..6818943//Trnae-cuc tRNA 6819387..6819458//Trnae-cuc tRNA 6851522..6851593//Trnae-uuc tRNA 6853691..6853762//Trnae-uuc tRNA 6853919..6853990//Trnae-cuc tRNA complement(6638144..6638215)//Trnae-cuc tRNA complement(6065634..6065705)	-22.4027	0.00621046	21	0.5
CTTTCACCCAGGAGGCTCGGGTTCGATTCCCGGTAC	36	Trnae-uuc tRNA complement(5295609..5295680)//Trnae-uuc tRNA 6813429..6813500//Trnae-uuc tRNA 6816695..6816766//Trnae-uuc tRNA 6818872..6818943//Trnae-uuc tRNA 6853691..6853762//Trnae-uuc tRNA 6853919..6853990	-22.3459	0.00262106	12.5	0.25
CGTGGCCGAGCGGTC	15	Trnal-aag tRNA 1632943..1633024//Trnal-uag tRNA complement(9124524..9124603)//Trnal-aag tRNA 6203340..6203421	-22.3254	0.00678722	8.5	0.125
GGGGGTGTAACTCAGTGGTAGAGTGTCTGCT	31	Trnaa-cgc tRNA 7005451..7005522//Trnaa-cgc tRNA 8232112..8232183	-22.16	3.77418e-07	162	4.625
CCACGCGGGCGGCCCGGG	18	Trnag-gcc tRNA 3868479..3868549//Trnag-gcc tRNA complement(3942264..3942334)//Trnag-gcc tRNA complement(3944144..3944214)//Trnag-gcc tRNA complement(3944520..3944590)//Trnag-gcc tRNA complement(8382694..8382764)//Trnag-gcc tRNA complement(8383312..8383382)	-22.0488	2.59663e-06	30.5	0.75
AGAATGCTCGCCTGCC	16	Trnag-gcc tRNA 3868479..3868549//Trnag-gcc tRNA complement(3942264..3942334)//Trnag-gcc tRNA complement(3944144..3944214)//Trnag-gcc tRNA complement(3944520..3944590)//Trnag-gcc tRNA complement(8382694..8382764)//Trnag-gcc tRNA complement(8383312..8383382)	-21.9869	3.85527e-05	64.5	1.75
GAAGGTCGCCGGTTCGATCCCGGTC	25	Trnav-uac tRNA 7814686..7814758	-21.8084	0.000798826	13	0.25
CGATTCCCGGTACCGGAA	18	Trnae-cuc tRNA 5032010..5032081//Trnae-uuc tRNA complement(5295609..5295680)//Trnae-uuc tRNA 6813429..6813500//Trnae-uuc tRNA 6816695..6816766//Trnae-uuc tRNA 6818872..6818943//Trnae-cuc tRNA 6819387..6819458//Trnae-cuc tRNA 6851522..6851593//Trnae-uuc tRNA 6853691..6853762//Trnae-uuc tRNA 6853919..6853990//Trnae-cuc tRNA complement(6638144..6638215)//Trnae-cuc tRNA complement(6065634..6065705)	-21.5834	0.00017045	22	0.5
AGCAGAGTGGCGCAGTGGAAGCGTGCTGGGC	31	Trnam-cau tRNA 18436131..18436202//Trnam-cau tRNA 6012989..6013060//Trnam-cau tRNA 6013765..6013836//Trnam-cau tRNA 6595368..6595439//Trnam-cau tRNA 6914696..6914767	-21.5473	1.02753e-06	58801.5	1730.62
GCGGGAGACCGGGGT	15	Trnad-guc tRNA 5288425..5288496//Trnad-guc tRNA 6120242..6120313//Trnad-guc tRNA complement(8384663..8384734)//Trnad-guc tRNA complement(8385464..8385535)//Trnad-guc tRNA 1513226..1513297//Trnad-guc tRNA 4449661..4449732//Trnad-guc tRNA 9853389..9853460//Trnad-guc tRNA 12839391..12839462	-21.5261	3.64356e-09	107	3.125
CGCGGGAGACCGGGGTTCGATTCCCCGCCGGGGAG	35	Trnad-guc tRNA 6120242..6120313//Trnad-guc tRNA complement(8385464..8385535)//Trnad-guc tRNA 1513226..1513297	-21.3109	2.14049e-06	116.5	3.375
GCGAGAGGTCCCGGGT	16	Trnap-ugg tRNA complement(12050065..12050136)//Trnap-agg tRNA 9728000..9728071//Trnap-ugg tRNA 5806456..5806527//Trnap-ugg tRNA 5806876..5806947//Trnap-cgg tRNA complement(2004932..2005003)//Trnap-agg tRNA complement(1441522..1441593)//Trnap-cgg tRNA complement(2717259..2717330)//Trnap-agg tRNA 6410096..6410167//Trnap-cgg tRNA complement(6415093..6415164)//Trnap-agg tRNA 6415825..6415896	-21.2691	4.83592e-05	103.5	3.25
CTGAATCCAGCGATCCGA	18	Trnaq-cug tRNA complement(326361..326432)//Trnaq-cug tRNA complement(8750290..8750361)//Trnaq-cug tRNA complement(8751244..8751315)//Trnaq-cug tRNA 9123909..9123980//Trnaq-cug tRNA complement(13136158..13136229)//Trnaq-cug tRNA complement(2804907..2804978)	-21.03	0.000468353	12.5	0.25
GCTAGGTTGGCCGAGCGGT	19	Trnal-uaa tRNA 9117379..9117461	-20.9856	2.40164e-06	34.5	0.875
GTTCGATTCCCCGCC	15	Trnad-guc tRNA 6120242..6120313//Trnad-guc tRNA complement(8385464..8385535)//Trnad-guc tRNA 1513226..1513297	-20.9015	3.62361e-05	71	2.125
CATTCTTGCGACCCGG	16	Trnag-ccc tRNA 8011858..8011928	-20.7346	0.000315649	27	0.75
TGGTTCGAGCCCACCC	16	Trnan-guu tRNA 8422836..8422909//Trnan-guu tRNA 12256145..12256218//Trnan-guu tRNA complement(17730863..17730936)//Trnan-guu tRNA 9851355..9851428//Trnan-guu tRNA complement(2701668..2701741)	-20.6648	0.00661107	8	0.125
TCGGTAGAGCATGAGACTCT	20	Trnak-cuu tRNA complement(341432..341504)//Trnak-cuu tRNA complement(4293623..4293695)//Trnak-cuu tRNA complement(4348706..4348778)//Trnak-cuu tRNA complement(6595728..6595800)//Trnak-cuu tRNA complement(9851782..9851854)//Trnak-cuu tRNA complement(6707977..6708049)	-20.6523	0.00353555	13	0.25
ACGCAGAAGGTCGCCGGTT	19	Trnav-uac tRNA 7814686..7814758//Trnav-uac tRNA complement(9820392..9820464)	-20.5266	0.00133148	12	0.25
GTCGGTAGAGCATCA	15	Trnak-uuu tRNA 4356706..4356778//Trnak-uuu tRNA 4356871..4356943//Trnak-uuu tRNA complement(5239604..5239676)//Trnak-uuu tRNA complement(5257093..5257165)//Trnak-uuu tRNA 6862419..6862491//Trnak-uuu tRNA complement(8230100..8230172)	-20.3059	3.35247e-07	46.5	1.375
GCCTCTTTAGCTCAGTGGTAGAGCACTGGTCT	32	Trnat-cgu tRNA 4059670..4059741	-20.2947	2.37161e-07	690	20.125
GGGTTCGATTCCCGGTACCGGA	22	Trnae-cuc tRNA 5032010..5032081//Trnae-uuc tRNA complement(5295609..5295680)//Trnae-uuc tRNA 6813429..6813500//Trnae-uuc tRNA 6816695..6816766//Trnae-uuc tRNA 6818872..6818943//Trnae-cuc tRNA 6819387..6819458//Trnae-cuc tRNA 6851522..6851593//Trnae-uuc tRNA 6853691..6853762//Trnae-uuc tRNA 6853919..6853990//Trnae-cuc tRNA complement(6638144..6638215)//Trnae-cuc tRNA complement(6065634..6065705)	-20.2321	2.92566e-08	74.5	2.375
GGAGGCTCGGGTTCGATTCCCGGTA	25	Trnae-cuc tRNA 5032010..5032081//Trnae-uuc tRNA complement(5295609..5295680)//Trnae-uuc tRNA 6813429..6813500//Trnae-uuc tRNA 6816695..6816766//Trnae-uuc tRNA 6818872..6818943//Trnae-cuc tRNA 6819387..6819458//Trnae-cuc tRNA 6851522..6851593//Trnae-uuc tRNA 6853691..6853762//Trnae-uuc tRNA 6853919..6853990//Trnae-cuc tRNA complement(6065634..6065705)	-19.998	0.00672428	15	0.375
GACGAGGTGGCCGAGAGGT	19	Trnas-gcu tRNA 2707121..2707202	-19.9844	6.8936e-08	51	1.5
GCCAGGTTGGCCGAGCGGTC	20	Trnal-uaa tRNA complement(28799518..28799601)//Trnal-uaa tRNA complement(16176210..16176293)//Trnal-uaa tRNA 18058276..18058359	-19.9654	2.11956e-09	256.5	7.5
TCAGTCGGTAGAGCATGAGAC	21	Trnak-cuu tRNA complement(341432..341504)//Trnak-cuu tRNA complement(4293623..4293695)//Trnak-cuu tRNA complement(4348706..4348778)//Trnak-cuu tRNA complement(6595728..6595800)//Trnak-cuu tRNA complement(9851782..9851854)//Trnak-cuu tRNA complement(6707977..6708049)	-19.9511	0.000254009	40	1.125
CCCCGGGTTCGATCCCC	17	Trnaa-ugc tRNA complement(9123397..9123468)//Trnaa-ugc tRNA complement(9132093..9132164)//Trnaa-ugc tRNA 14154565..14154636	-19.8398	5.77578e-05	15	0.375
CGGTTCGATCCCGGGC	16	Trnav-aac tRNA 736742..736814//Trnav-aac tRNA 754439..754511//Trnav-aac tRNA complement(7561422..7561494)//Trnav-aac tRNA 6355395..6355467//Trnav-cac tRNA 9856728..9856800//Trnav-cac tRNA complement(6639198..6639270)//Trnav-cac tRNA complement(8271941..8272013)	-19.7965	9.06969e-05	26	0.75
AAACCCGGGTGCCCCCT	17	Trnac-gca tRNA 2626705..2626776//Trnac-gca tRNA 6426104..6426175	-19.7603	0.00556677	7.5	0.125
CGGCTAGCTCAGTCGGTAGAGCATGAGAC	29	Trnak-cuu tRNA complement(341432..341504)//Trnak-cuu tRNA complement(4293623..4293695)//Trnak-cuu tRNA complement(4348706..4348778)//Trnak-cuu tRNA complement(6595728..6595800)//Trnak-cuu tRNA complement(9851782..9851854)//Trnak-cuu tRNA complement(6707977..6708049)	-19.7454	0.000305395	48.5	1.375
ACTCTGGACTCTGAA	15	Trnaq-cug tRNA complement(326361..326432)//Trnaq-cug tRNA complement(8750290..8750361)//Trnaq-cug tRNA complement(8751244..8751315)//Trnaq-cug tRNA 9123909..9123980//Trnaq-cug tRNA complement(13136158..13136229)//Trnaq-cug tRNA complement(2804907..2804978)	-19.5998	0.00161532	47.5	1.5
AATCCTGGTCACGGC	15	Trnah-gug tRNA 12812316..12812387//Trnah-gug tRNA 12033549..12033620//Trnah-gug tRNA 2713991..2714062//Trnah-gug tRNA 1433601..1433672//Trnah-gug tRNA complement(1623358..1623429)	-19.5563	0.00018313	15.5	0.375
AGTGGTTAGTATCCCCGCCTGT	22	Trnad-guc tRNA 6120242..6120313//Trnad-guc tRNA complement(8384663..8384734)//Trnad-guc tRNA 4449661..4449732//Trnad-guc tRNA 9853389..9853460//Trnad-guc tRNA 12839391..12839462	-19.4987	0.000785195	11.5	0.25
CCGGATAGCTCAGTCGGTAGAGCATCA	27	Trnak-uuu tRNA 4356871..4356943//Trnak-uuu tRNA complement(5239604..5239676)	-19.4602	0.00201605	8	0.125
GGTAGCGTGGCCGAGCGGTC	20	Trnal-aag tRNA 1632943..1633024//Trnal-aag tRNA 6203340..6203421	-19.456	4.01495e-05	308.5	9.625
AACGCGAAGGTCGTGGGT	18	Trnai-aau tRNA 5269379..5269452//Trnai-aau tRNA 14445647..14445720	-19.1629	0.00229167	8	0.125
AAACAGGAGATCGAGGG	17	Trnat-agu tRNA complement(9727266..9727339)//Trnat-agu tRNA complement(17729859..17729932)//Trnat-agu tRNA 6417440..6417513//Trnat-agu tRNA complement(6429716..6429789)	-19.0963	0.00338569	8	0.125
GTCAGGATGGCCGAGCGGT	19	Trnal-caa tRNA complement(join(6638700..6638734,6638785..6638822))//Trnal-caa tRNA join(11767640..11767677,11767717..11767761)//Trnal-cag tRNA 496334..496416	-18.8242	8.30871e-10	129	4
GTGGGTTCGAATCCCA	16	Trnal-aag tRNA 1632943..1633024//Trnal-uag tRNA complement(9124524..9124603)//Trnas-gcu tRNA 5895294..5895375//Trnal-caa tRNA complement(join(6638700..6638734,6638785..6638822))//Trnas-gcu tRNA complement(9853973..9854054)//Trnas-gcu tRNA 608670..608751//Trnas-gcu tRNA 2707121..2707202//Trnal-caa tRNA join(11767640..11767677,11767717..11767761)//Trnal-cag tRNA 496334..496416//Trnal-aag tRNA 62033…	-18.7312	0.000235828	22.5	0.625
GCTGTGGTGTCCGAGTGGTTAAGGAGTCAGACTC	34	Trnas-cga tRNA 1794976..1795057	-18.6604	0.000537341	11	0.25
GGCTCGTTGGTCTAGGGGTATGATTCTCGCTTC	33	Trnap-cgg tRNA complement(2717259..2717330)//Trnap-cgg tRNA complement(6415093..6415164)	-18.6442	0.00466269	140	4.625
AGTTCGATCCTGGGC	15	Trnav-aac tRNA complement(2210142..2210214)//Trnav-aac tRNA complement(4989543..4989615)	-18.64	0.00173304	7.5	0.125
CAAACCCGGGTGCCCCC	17	Trnac-gca tRNA 2626705..2626776//Trnac-gca tRNA 6426104..6426175	-18.6164	0.00867035	10.5	0.25
GAGGTCCGTGGATCGAAACC	20	Trnam-cau tRNA 18436131..18436202//Trnam-cau tRNA 6012989..6013060//Trnam-cau tRNA complement(6013266..6013337)//Trnam-cau tRNA 6013765..6013836//Trnam-cau tRNA 6595368..6595439//Trnam-cau tRNA 6914696..6914767	-18.609	0.000111575	14.5	0.375
GCGAAGGTCGCGGGTT	16	Trnai-aau tRNA complement(25755363..25755436)//Trnai-aau tRNA 5294764..5294837//Trnai-aau tRNA 6850364..6850437//Trnai-aau tRNA complement(1693776..1693849)	-18.6031	0.00765964	7.5	0.125
CGATTCCCGGGCAGTGC	17	Trnag-ccc tRNA 8011858..8011928	-18.6026	0.0076926	7.5	0.125
CTAGCTCAGTCGGTAGAGCATGAGAC	26	Trnak-cuu tRNA complement(341432..341504)//Trnak-cuu tRNA complement(4293623..4293695)//Trnak-cuu tRNA complement(4348706..4348778)//Trnak-cuu tRNA complement(6595728..6595800)//Trnak-cuu tRNA complement(9851782..9851854)//Trnak-cuu tRNA complement(6707977..6708049)	-18.5927	1.16305e-05	40	1.25
AATCCAGCGATCCGAGTT	18	Trnaq-cug tRNA complement(326361..326432)//Trnaq-uug tRNA 8742939..8743010//Trnaq-cug tRNA complement(8750290..8750361)//Trnaq-uug tRNA complement(8750453..8750524)//Trnaq-uug tRNA complement(8750616..8750687)//Trnaq-cug tRNA complement(8751244..8751315)//Trnaq-uug tRNA complement(8751401..8751472)//Trnaq-cug tRNA 9123909..9123980//Trnaq-cug tRNA complement(13136158..13136229)//Trnaq-uug tRNA com…	-18.5771	0.00998531	7.5	0.125
TCAGGATGGCCGAGC	15	Trnal-caa tRNA complement(join(6638700..6638734,6638785..6638822))//Trnal-caa tRNA join(11767640..11767677,11767717..11767761)//Trnal-cag tRNA 496334..496416	-18.5215	6.46896e-05	70.5	2.25
GCCCCGGGTTCGATCCCC	18	Trnaa-ugc tRNA complement(9123397..9123468)//Trnaa-ugc tRNA complement(9132093..9132164)//Trnaa-ugc tRNA 14154565..14154636	-18.4912	0.00377845	10.5	0.25
ATTCCCGGGCAGTGC	15	Trnag-ccc tRNA 8011858..8011928	-18.3336	0.000308994	11	0.25
GGAGGTCCCGGGTTC	15	Trnap-ugg tRNA complement(4416537..4416608)	-18.2977	0.000114777	35	1.125
TCCTCGTTAGTATAGTGGTTAGTATCCCCGCCT	33	Trnad-guc tRNA complement(8384663..8384734)//Trnad-guc tRNA 4449661..4449732	-18.2333	2.2145e-08	102822	3471.75
GGGGTATAGCTCAGTGGTAGAGCATTCGACTGC	33	Trnac-gca tRNA 2626705..2626776//Trnac-gca tRNA 6426104..6426175	-18.2136	6.14431e-05	475.5	15.125
AGAGTGGCGCAGTGGAAGCGTGCTGGGC	28	Trnam-cau tRNA 18436131..18436202//Trnam-cau tRNA 6012989..6013060//Trnam-cau tRNA 6013765..6013836//Trnam-cau tRNA 6595368..6595439//Trnam-cau tRNA 6914696..6914767	-18.193	0.000430408	53.5	1.75
TAGCTCAGTCGGTAGAGCATGAGACT	26	Trnak-cuu tRNA complement(341432..341504)//Trnak-cuu tRNA complement(4293623..4293695)//Trnak-cuu tRNA complement(4348706..4348778)//Trnak-cuu tRNA complement(6595728..6595800)//Trnak-cuu tRNA complement(9851782..9851854)//Trnak-cuu tRNA complement(6707977..6708049)	-18.0751	4.96642e-06	166	4.875
CGCCTGCCACGCGGGCGGCCCGGGT	25	Trnag-gcc tRNA 3868479..3868549//Trnag-gcc tRNA complement(3942264..3942334)//Trnag-gcc tRNA complement(3944144..3944214)//Trnag-gcc tRNA complement(3944520..3944590)//Trnag-gcc tRNA complement(8382694..8382764)//Trnag-gcc tRNA complement(8383312..8383382)	-18.0623	7.43119e-06	28	0.875
AAGCAGTTGATCCGGGTT	18	Trnag-ucc tRNA 9157618..9157689//Trnag-ucc tRNA 9157784..9157855//Trnag-ucc tRNA 9157950..9158021//Trnag-ucc tRNA 9158306..9158377	-18.0499	0.000102712	14.5	0.375
CAAGCAGTTGATCCGGGTT	19	Trnag-ucc tRNA 9157618..9157689//Trnag-ucc tRNA 9157784..9157855//Trnag-ucc tRNA 9157950..9158021//Trnag-ucc tRNA 9158306..9158377	-17.9927	0.00404369	10.5	0.25
GGGAGCGTAGGTTCG	15	Trnas-cga tRNA 2094643..2094724//Trnas-aga tRNA 4003978..4004059//Trnas-aga tRNA complement(5249752..5249833)//Trnas-aga tRNA complement(8588153..8588234)//Trnas-aga tRNA complement(3073499..3073580)//Trnas-aga tRNA 6208621..6208702	-17.8899	0.0033892	7	0.125
GGAGGCTCGGGTTCGATTCCCGGTACCGGAA	31	Trnae-cuc tRNA 5032010..5032081//Trnae-uuc tRNA complement(5295609..5295680)//Trnae-uuc tRNA 6813429..6813500//Trnae-uuc tRNA 6816695..6816766//Trnae-uuc tRNA 6818872..6818943//Trnae-cuc tRNA 6819387..6819458//Trnae-cuc tRNA 6851522..6851593//Trnae-uuc tRNA 6853691..6853762//Trnae-uuc tRNA 6853919..6853990//Trnae-cuc tRNA complement(6065634..6065705)	-17.8149	0.000324201	14.5	0.375
AGAGGTCCCCGGTTC	15	Trnac-gca tRNA 2626705..2626776//Trnac-gca tRNA 6608879..6608950//Trnac-gca tRNA 6426104..6426175	-17.8134	0.00227745	79.5	2.875
CGATTCCCGGCCATC	15	Trnag-ucc tRNA 9157618..9157689//Trnag-ucc tRNA 9157784..9157855//Trnag-ucc tRNA 9157950..9158021//Trnag-ucc tRNA 9158306..9158377//Trnag-ucc tRNA complement(8015060..8015131)	-17.6723	0.0027398	7	0.125
TCAAATCCCGGCTGAGC	17	Trnap-ugg tRNA complement(12050065..12050136)//Trnap-ugg tRNA 5806456..5806527//Trnap-ugg tRNA 5806876..5806947	-17.6111	0.0014773	14	0.375
TCGGTAGAGCATCAGAC	17	Trnak-uuu tRNA 4356706..4356778//Trnak-uuu tRNA 4356871..4356943//Trnak-uuu tRNA complement(5239604..5239676)//Trnak-uuu tRNA complement(5257093..5257165)//Trnak-uuu tRNA 6862419..6862491//Trnak-uuu tRNA complement(8230100..8230172)	-17.5933	8.95758e-08	108	3.875
CCACGCGGGCGGCCCGGGT	19	Trnag-gcc tRNA 3868479..3868549//Trnag-gcc tRNA complement(3942264..3942334)//Trnag-gcc tRNA complement(3944144..3944214)//Trnag-gcc tRNA complement(3944520..3944590)//Trnag-gcc tRNA complement(8382694..8382764)//Trnag-gcc tRNA complement(8383312..8383382)	-17.5548	6.08956e-05	324	11.75
TCGAAACCACGCTCTGCT	18	Trnam-cau tRNA 18436131..18436202//Trnam-cau tRNA 6012989..6013060//Trnam-cau tRNA complement(6013266..6013337)//Trnam-cau tRNA 6013765..6013836//Trnam-cau tRNA 6595368..6595439//Trnam-cau tRNA 6914696..6914767	-17.5502	0.000558702	13.5	0.375
ACAGGAGATCGAGGG	15	Trnat-agu tRNA complement(9727266..9727339)//Trnat-agu tRNA complement(17729859..17729932)//Trnat-agu tRNA 6417440..6417513//Trnat-agu tRNA complement(6429716..6429789)	-17.5039	0.0057447	21.5	0.625
TGGTAGAGCATTCGACTGC	19	Trnac-gca tRNA 2626705..2626776//Trnac-gca tRNA 6608879..6608950//Trnac-gca tRNA 6426104..6426175	-17.438	8.59982e-10	250.5	8.875
GCTAGCTCAGTCGGTAGAGCATGAGAC	27	Trnak-cuu tRNA complement(341432..341504)//Trnak-cuu tRNA complement(4293623..4293695)//Trnak-cuu tRNA complement(4348706..4348778)//Trnak-cuu tRNA complement(6595728..6595800)//Trnak-cuu tRNA complement(9851782..9851854)//Trnak-cuu tRNA complement(6707977..6708049)	-17.047	0.00116241	10.5	0.25
CCTTCGATAGCTCAGTTGGTAGAGCGGTGGACT	33	Trnay-gua tRNA join(8749626..8749662,8749687..8749722)//Trnay-gua tRNA complement(join(2495539..2495574,2495600..2495636))//Trnay-gua tRNA complement(join(12173830..12173865,12173885..12173921))//Trnay-gua tRNA complement(join(11257135..11257170,11257211..11257247))//Trnay-gua tRNA complement(join(11257826..11257861,11257892..11257928))	-16.9147	1.49471e-06	243.5	9
GGCGTGGGTTCGAATC	16	Trnal-aag tRNA 1632943..1633024//Trnal-uag tRNA complement(9124524..9124603)//Trnal-caa tRNA complement(join(6638700..6638734,6638785..6638822))//Trnal-caa tRNA join(11767640..11767677,11767717..11767761)//Trnal-cag tRNA 496334..496416//Trnal-aag tRNA 6203340..6203421	-16.9025	0.00284095	10	0.25
ATCTCGGTGGGACCT	15	Trnaq-uug tRNA 8742939..8743010//Trnaq-cug tRNA complement(8750290..8750361)//Trnaq-cug tRNA 9123909..9123980//Trnaq-cug tRNA complement(13136158..13136229)//Trnaq-uug tRNA complement(11223493..11223564)//Trnaq-cug tRNA complement(2804907..2804978)	-16.8517	0.000247079	216.5	8.375
GCCTCTTTAGCTCAGTGGTAGAGCACTGGTCTC	33	Trnat-cgu tRNA 4059670..4059741	-16.7946	4.77656e-05	34.5	1.125
TAGCTCAGTCGGTAGAGC	18	Trnak-cuu tRNA complement(341432..341504)//Trnak-cuu tRNA complement(4293623..4293695)//Trnak-cuu tRNA complement(4348706..4348778)//Trnak-uuu tRNA 4356706..4356778//Trnak-uuu tRNA 4356871..4356943//Trnak-cuu tRNA complement(6595728..6595800)//Trnak-cuu tRNA complement(9851782..9851854)//Trnak-uuu tRNA complement(5239604..5239676)//Trnak-uuu tRNA complement(5257093..5257165)//Trnak-uuu tRNA 68624…	-16.7603	0.00466269	7	0.125
AGAGGTCCGTGGATCGAAACC	21	Trnam-cau tRNA 18436131..18436202//Trnam-cau tRNA 6012989..6013060//Trnam-cau tRNA complement(6013266..6013337)//Trnam-cau tRNA 6013765..6013836//Trnam-cau tRNA 6595368..6595439//Trnam-cau tRNA 6914696..6914767	-16.5187	0.000997069	13	0.375
CCGGCTAGCTCAGTCGGTAGAGCATGAGACTC	32	Trnak-cuu tRNA complement(341432..341504)//Trnak-cuu tRNA complement(4293623..4293695)//Trnak-cuu tRNA complement(4348706..4348778)//Trnak-cuu tRNA complement(6595728..6595800)//Trnak-cuu tRNA complement(9851782..9851854)//Trnak-cuu tRNA complement(6707977..6708049)	-16.4305	3.48233e-06	176	6.25
GTGATCGTCTAGTGGTTAGGACCCTACGTT	30	Trnah-gug tRNA 12812316..12812387//Trnah-gug tRNA 12033549..12033620//Trnah-gug tRNA 2713991..2714062//Trnah-gug tRNA 1433601..1433672//Trnah-gug tRNA complement(1623358..1623429)	-16.406	1.04725e-06	54.5	1.875
CGGGGATTGTGGGTT	15	Trnar-ccu tRNA 16952438..16952510//Trnar-ccu tRNA 1829084..1829156//Trnar-ccu tRNA 1985496..1985568//Trnar-ccu tRNA complement(1434251..1434323)	-16.2725	0.0010937	22	0.75
CGTGGGTTCGAGCCCCACGTTGGGCG	26	Trnak-cuu tRNA complement(341432..341504)//Trnak-cuu tRNA complement(4293623..4293695)//Trnak-cuu tRNA complement(4348706..4348778)//Trnak-cuu tRNA complement(6595728..6595800)//Trnak-cuu tRNA complement(9851782..9851854)//Trnak-cuu tRNA complement(6707977..6708049)	-16.2022	0.00327468	6.5	0.125
CCGTGATCGTCTAGTGGTTAGGACCCTACGTT	32	Trnah-gug tRNA 12812316..12812387//Trnah-gug tRNA 12033549..12033620//Trnah-gug tRNA 2713991..2714062//Trnah-gug tRNA 1433601..1433672//Trnah-gug tRNA complement(1623358..1623429)	-16.1632	6.92476e-07	113	4.25
GCCTCCATAGCTCAGGGGTTAGAGCACTGGTCT	33	Trnat-ugu tRNA complement(9624936..9625008)//Trnat-ugu tRNA complement(9630217..9630289)//Trnat-ugu tRNA 2926943..2927015	-16.0775	6.76965e-05	48	1.75
AATCCCGGAGGGGCC	15	Trnap-ugg tRNA complement(4416537..4416608)	-16.0403	0.00207571	6.5	0.125
CCGGTATGGTCTAGTGGC	18	Trnae-cuc tRNA 5032010..5032081//Trnae-uuc tRNA complement(5295609..5295680)//Trnae-uuc tRNA 6813429..6813500//Trnae-uuc tRNA 6816695..6816766//Trnae-uuc tRNA 6818872..6818943//Trnae-cuc tRNA 6819387..6819458//Trnae-cuc tRNA 6851522..6851593//Trnae-uuc tRNA 6853691..6853762//Trnae-uuc tRNA 6853919..6853990//Trnae-cuc tRNA complement(6638144..6638215)//Trnae-cuc tRNA complement(6065634..6065705)	-16.032	0.000324201	24	0.875
GGGGTATAGCTCAGTGGTAGAGCATTCGACTG	32	Trnac-gca tRNA 2626705..2626776//Trnac-gca tRNA 6426104..6426175	-15.8709	3.09022e-05	78.5	2.75
ACGCACAAGGTCCCCGGTTC	20	Trnav-cac tRNA 9856728..9856800//Trnav-cac tRNA complement(6639198..6639270)//Trnav-cac tRNA complement(8271941..8272013)	-15.869	0.000776202	29	1.125
TCCGGTATGGTCTAGTGGCTAGGATACCTGGC	32	Trnae-cuc tRNA 5032010..5032081//Trnae-uuc tRNA complement(5295609..5295680)//Trnae-uuc tRNA 6813429..6813500//Trnae-uuc tRNA 6816695..6816766//Trnae-uuc tRNA 6818872..6818943//Trnae-cuc tRNA 6819387..6819458//Trnae-cuc tRNA 6851522..6851593//Trnae-uuc tRNA 6853691..6853762//Trnae-uuc tRNA 6853919..6853990//Trnae-cuc tRNA complement(6638144..6638215)//Trnae-cuc tRNA complement(6065634..6065705)	-15.7973	6.52902e-07	509	18.75
TTCGAGCCCACCCGGGG	17	Trnan-guu tRNA 8422836..8422909//Trnan-guu tRNA 12256145..12256218//Trnan-guu tRNA complement(17730863..17730936)//Trnan-guu tRNA 9851355..9851428//Trnan-guu tRNA complement(2701668..2701741)	-15.7943	0.00633531	6.5	0.125
TCAAATCCCGGACGAGCC	18	Trnap-agg tRNA 9728000..9728071//Trnap-cgg tRNA complement(2004932..2005003)//Trnap-agg tRNA complement(1441522..1441593)//Trnap-cgg tRNA complement(2717259..2717330)//Trnap-agg tRNA 6410096..6410167//Trnap-cgg tRNA complement(6415093..6415164)//Trnap-agg tRNA 6415825..6415896	-15.794	3.14133e-08	129.5	5.125
TGGTTAGCACTCTGGACT	18	Trnaq-uug tRNA 8742939..8743010//Trnaq-cug tRNA complement(8750290..8750361)//Trnaq-uug tRNA complement(8750453..8750524)//Trnaq-cug tRNA complement(13136158..13136229)//Trnaq-uug tRNA complement(11223493..11223564)//Trnaq-cug tRNA complement(2804907..2804978)	-15.7645	1.2765e-06	31	1.125
TCCGGTATGGTCTAGTGGCTAGGATACCTGGCTTTC	36	Trnae-uuc tRNA complement(5295609..5295680)//Trnae-uuc tRNA 6813429..6813500//Trnae-uuc tRNA 6816695..6816766//Trnae-uuc tRNA 6818872..6818943//Trnae-uuc tRNA 6853691..6853762//Trnae-uuc tRNA 6853919..6853990	-15.6703	0.00201356	20	0.625
GGGGCGTAGCTCAGAT	16	Trnaa-agc tRNA complement(4383422..4383494)//Trnaa-agc tRNA 4566057..4566129//Trnaa-agc tRNA 4585063..4585135//Trnaa-agc tRNA 9052900..9052972//Trnaa-agc tRNA 9053208..9053280//Trnaa-agc tRNA 9054034..9054106//Trnaa-agc tRNA 6416909..6416981	-15.6557	0.00888154	6.5	0.125
AGGGTCGTGGGTTCG	15	Trnak-cuu tRNA complement(341432..341504)//Trnak-cuu tRNA complement(4293623..4293695)//Trnak-cuu tRNA complement(4348706..4348778)//Trnak-cuu tRNA complement(6595728..6595800)//Trnak-cuu tRNA complement(9851782..9851854)//Trnak-cuu tRNA complement(6707977..6708049)	-15.6239	0.00318944	22	0.75
GCAGAGTGGCGCAGTGGAAGCGTGCTGGGCCC	32	Trnam-cau tRNA 18436131..18436202//Trnam-cau tRNA 6012989..6013060//Trnam-cau tRNA 6013765..6013836//Trnam-cau tRNA 6595368..6595439//Trnam-cau tRNA 6914696..6914767	-15.6177	0.00901463	6.5	0.125
AGAGGTCCGTGGATCG	16	Trnam-cau tRNA 18436131..18436202//Trnam-cau tRNA 6012989..6013060//Trnam-cau tRNA complement(6013266..6013337)//Trnam-cau tRNA 6013765..6013836//Trnam-cau tRNA 6595368..6595439//Trnam-cau tRNA 6914696..6914767	-15.5755	0.000599184	18	0.625
TCCGGTATGGTCTAGTGGC	19	Trnae-cuc tRNA 5032010..5032081//Trnae-uuc tRNA complement(5295609..5295680)//Trnae-uuc tRNA 6813429..6813500//Trnae-uuc tRNA 6816695..6816766//Trnae-uuc tRNA 6818872..6818943//Trnae-cuc tRNA 6819387..6819458//Trnae-cuc tRNA 6851522..6851593//Trnae-uuc tRNA 6853691..6853762//Trnae-uuc tRNA 6853919..6853990//Trnae-cuc tRNA complement(6638144..6638215)//Trnae-cuc tRNA complement(6065634..6065705)	-15.5672	0	6534	264.375
ATATAGCTCAGTGGTAGAGCATTCGACTGC	30	Trnac-gca tRNA 6608879..6608950	-15.5282	0.00245354	33	1.125
GGGGATATAGCTCAGTGGTAGAGCATTCGACTGC	34	Trnac-gca tRNA 6608879..6608950	-15.4754	0.000259528	33471.5	1275.12
TAGAGCATTCGACTGC	16	Trnac-gca tRNA 2626705..2626776//Trnac-gca tRNA 6608879..6608950//Trnac-gca tRNA 6426104..6426175	-15.4107	8.69645e-05	80.5	3.125
CTGAAAGTCCTGGGTTC	17	Trnaa-cgc tRNA 7005451..7005522//Trnaa-cgc tRNA 8232112..8232183	-15.3682	0.00780655	6	0.125
GTGGGTTCGAATCCC	15	Trnal-aag tRNA 1632943..1633024//Trnal-uag tRNA complement(9124524..9124603)//Trnas-gcu tRNA 5895294..5895375//Trnal-caa tRNA complement(join(6638700..6638734,6638785..6638822))//Trnas-gcu tRNA complement(9853973..9854054)//Trnas-gcu tRNA 608670..608751//Trnas-gcu tRNA 2707121..2707202//Trnal-caa tRNA join(11767640..11767677,11767717..11767761)//Trnal-cag tRNA 496334..496416//Trnal-aag tRNA 62033…	-15.3088	0.00291139	9	0.25
GGTTCCGTGGTGTAGCGGTTATCACGTCTGCTTT	34	Trnav-uac tRNA 7814686..7814758//Trnav-uac tRNA complement(9820392..9820464)	-15.1202	0.00380518	9	0.25
GGGGGTGTAACTCAGT	16	Trnaa-cgc tRNA 13834600..13834671//Trnaa-cgc tRNA 7005451..7005522//Trnaa-cgc tRNA 8232112..8232183	-15.0809	1.64761e-07	205.5	8
TTAGTATCCCCGCCT	15	Trnad-guc tRNA 6120242..6120313//Trnad-guc tRNA complement(8384663..8384734)//Trnad-guc tRNA 4449661..4449732//Trnad-guc tRNA 9853389..9853460//Trnad-guc tRNA 12839391..12839462	-15.0332	1.85117e-05	31	1.25
GCCCGGATAGCTCAGTCGGTAGAGCATCAGAC	32	Trnak-uuu tRNA 4356871..4356943//Trnak-uuu tRNA complement(5239604..5239676)	-14.8642	3.65973e-07	171185	7589.12
GCCTCCATAGCTCAGGGGTTAGAGCACTGGTCTT	34	Trnat-ugu tRNA complement(9624936..9625008)//Trnat-ugu tRNA complement(9630217..9630289)//Trnat-ugu tRNA 2926943..2927015	-14.8481	0.00409433	6	0.125
AGTGGTATCATGCAAGATTC	20	Trnag-ccc tRNA 8011858..8011928	-14.8069	0.00441232	6	0.125
GATGGCCGAGCGGTC	15	Trnal-caa tRNA complement(join(6638700..6638734,6638785..6638822))//Trnal-caa tRNA join(11767640..11767677,11767717..11767761)//Trnal-cag tRNA 496334..496416	-14.766	3.64435e-05	22.5	0.875
AGCAGAGTGGCGCAGTGGAAGCGTGCTGGGCC	32	Trnam-cau tRNA 18436131..18436202//Trnam-cau tRNA 6012989..6013060//Trnam-cau tRNA 6013765..6013836//Trnam-cau tRNA 6595368..6595439//Trnam-cau tRNA 6914696..6914767	-14.7058	1.82503e-05	3242.5	134.5
AGCACTCTGGACTCTGAA	18	Trnaq-cug tRNA complement(326361..326432)//Trnaq-cug tRNA complement(8750290..8750361)//Trnaq-cug tRNA complement(8751244..8751315)//Trnaq-cug tRNA 9123909..9123980//Trnaq-cug tRNA complement(13136158..13136229)//Trnaq-cug tRNA complement(2804907..2804978)	-14.6817	1.63795e-05	81.5	3.625
TCAAATCCCGGCTGAGCC	18	Trnap-ugg tRNA complement(12050065..12050136)//Trnap-ugg tRNA 5806456..5806527//Trnap-ugg tRNA 5806876..5806947	-14.6714	3.09022e-05	45.5	1.875
AATCCAGCGATCCGAGTTC	19	Trnaq-cug tRNA complement(326361..326432)//Trnaq-uug tRNA 8742939..8743010//Trnaq-cug tRNA complement(8750290..8750361)//Trnaq-uug tRNA complement(8750453..8750524)//Trnaq-uug tRNA complement(8750616..8750687)//Trnaq-cug tRNA complement(8751244..8751315)//Trnaq-uug tRNA complement(8751401..8751472)//Trnaq-cug tRNA 9123909..9123980//Trnaq-cug tRNA complement(13136158..13136229)//Trnaq-uug tRNA com…	-14.5697	1.41187e-07	136.5	5.75
GCCCGGATAGCTCAGTCGGTAGAGCATCAGA	31	Trnak-uuu tRNA 4356871..4356943//Trnak-uuu tRNA complement(5239604..5239676)	-14.5598	2.45531e-08	168.5	7.375
AGGGGTATGATTCTCGCT	18	Trnap-ugg tRNA complement(12050065..12050136)//Trnap-agg tRNA 9728000..9728071//Trnap-ugg tRNA 5806456..5806527//Trnap-ugg tRNA 5806876..5806947//Trnap-agg tRNA complement(1441522..1441593)//Trnap-cgg tRNA complement(2717259..2717330)//Trnap-agg tRNA 6410096..6410167//Trnap-cgg tRNA complement(6415093..6415164)//Trnap-agg tRNA 6415825..6415896	-14.3201	2.00257e-05	19.5	0.75
TAGAGCATTCGACTG	15	Trnac-gca tRNA 2626705..2626776//Trnac-gca tRNA 6608879..6608950//Trnac-gca tRNA 6426104..6426175	-14.1855	0.00357362	29.5	1.125
CCTCGGTAGTATAGTGGTCAGTATCCCCGCCTGTC	35	Trnad-guc tRNA complement(8385464..8385535)//Trnad-guc tRNA 1513226..1513297	-14.1189	0.000524537	424.5	19.75
GCGGGAGACCGGGGTTCGAT	20	Trnad-guc tRNA 5288425..5288496//Trnad-guc tRNA 6120242..6120313//Trnad-guc tRNA complement(8384663..8384734)//Trnad-guc tRNA complement(8385464..8385535)//Trnad-guc tRNA 1513226..1513297//Trnad-guc tRNA 4449661..4449732//Trnad-guc tRNA 9853389..9853460//Trnad-guc tRNA 12839391..12839462	-14.092	0.00186166	24.5	1
GTCCCTTTGGCGCAGAGGATAGC	23	Trnar-ucu tRNA 13019992..13020064//Trnar-ucu tRNA complement(1588603..1588675)	-14.0842	0.000324201	28	1.125
CCTCGGTAGTATAGTGGTCAGTATCCCCGCC	31	Trnad-guc tRNA complement(8385464..8385535)//Trnad-guc tRNA 1513226..1513297	-14.0537	0.000139105	6232.5	291.625
CAGGAGGCTCGGGTTCGATTCCCGGTACCGGA	32	Trnae-cuc tRNA 5032010..5032081//Trnae-uuc tRNA complement(5295609..5295680)//Trnae-uuc tRNA 6813429..6813500//Trnae-uuc tRNA 6816695..6816766//Trnae-uuc tRNA 6818872..6818943//Trnae-cuc tRNA 6819387..6819458//Trnae-cuc tRNA 6851522..6851593//Trnae-uuc tRNA 6853691..6853762//Trnae-uuc tRNA 6853919..6853990//Trnae-cuc tRNA complement(6065634..6065705)	-14.0429	0.00449196	72	3
AGAGCATTCGACTGC	15	Trnac-gca tRNA 2626705..2626776//Trnac-gca tRNA 6608879..6608950//Trnac-gca tRNA 6426104..6426175	-14.0351	5.84204e-06	80.5	3.625
CCGGCTAGCTCAGTCGGTAGAGCATGAGACT	31	Trnak-cuu tRNA complement(341432..341504)//Trnak-cuu tRNA complement(4293623..4293695)//Trnak-cuu tRNA complement(4348706..4348778)//Trnak-cuu tRNA complement(6595728..6595800)//Trnak-cuu tRNA complement(9851782..9851854)//Trnak-cuu tRNA complement(6707977..6708049)	-14.0176	0.000360035	151.5	6.5
GCCGTGATCGTCTAG	15	Trnah-gug tRNA 12812316..12812387//Trnah-gug tRNA 12033549..12033620//Trnah-gug tRNA 2713991..2714062//Trnah-gug tRNA 1433601..1433672//Trnah-gug tRNA complement(1623358..1623429)	-13.937	0.00837628	83	3.375
CGCGGGCGCCCCGGG	15	Trnag-gcc tRNA complement(5166713..5166783)	-13.8969	0.00419835	5.5	0.125
CGATCCTCACCCGGGGC	17	Trnam-cau tRNA 999726..999798//Trnam-cau tRNA 3673566..3673638//Trnam-cau tRNA 1434926..1434998	-13.8924	0.00362246	5.5	0.125
AGGGGTATGATTCTCGCTT	19	Trnap-ugg tRNA complement(12050065..12050136)//Trnap-agg tRNA 9728000..9728071//Trnap-ugg tRNA 5806456..5806527//Trnap-ugg tRNA 5806876..5806947//Trnap-agg tRNA complement(1441522..1441593)//Trnap-cgg tRNA complement(2717259..2717330)//Trnap-agg tRNA 6410096..6410167//Trnap-cgg tRNA complement(6415093..6415164)//Trnap-agg tRNA 6415825..6415896	-13.7888	8.23244e-07	32	1.375
TGAATCCAGCGATCCGAGTTC	21	Trnaq-cug tRNA complement(326361..326432)//Trnaq-uug tRNA 8742939..8743010//Trnaq-cug tRNA complement(8750290..8750361)//Trnaq-uug tRNA complement(8750453..8750524)//Trnaq-uug tRNA complement(8750616..8750687)//Trnaq-cug tRNA complement(8751244..8751315)//Trnaq-uug tRNA complement(8751401..8751472)//Trnaq-cug tRNA 9123909..9123980//Trnaq-cug tRNA complement(13136158..13136229)//Trnaq-uug tRNA com…	-13.73	1.27367e-05	125	5.75
AGTTAATGAACTTGAAT	17	tRNA-Ser tRNA 12201..12267	-13.7118	0.000289734	31	1.25
GCGATGGTGGTGTAATGGTCAGCATAGTTGCCTTC	35	Trnag-ucc tRNA 9157784..9157855//Trnag-ucc tRNA 9157950..9158021//Trnag-ucc tRNA 9158306..9158377	-13.7035	0.000297608	2719	118.25
GGAGGCGTGGGTTCG	15	Trnal-aag tRNA 1632943..1633024//Trnal-caa tRNA complement(join(6638700..6638734,6638785..6638822))//Trnal-aag tRNA 6203340..6203421	-13.697	0.000265809	13.5	0.5
AATCCCGGCTGAGCCC	16	Trnap-ugg tRNA complement(12050065..12050136)//Trnap-ugg tRNA 5806456..5806527//Trnap-ugg tRNA 5806876..5806947	-13.6615	0.000594793	295	14.25
GGGATATAGCTCAGTGGTAGAGCATTCGACTGC	33	Trnac-gca tRNA 6608879..6608950	-13.6433	0.00250184	34.5	1.375
TAGGGGTATGATTCTCGCTT	20	Trnap-ugg tRNA complement(12050065..12050136)//Trnap-agg tRNA 9728000..9728071//Trnap-ugg tRNA 5806456..5806527//Trnap-ugg tRNA 5806876..5806947//Trnap-agg tRNA complement(1441522..1441593)//Trnap-cgg tRNA complement(2717259..2717330)//Trnap-agg tRNA 6410096..6410167//Trnap-cgg tRNA complement(6415093..6415164)//Trnap-agg tRNA 6415825..6415896	-13.5646	0.0013486	45	2
GCATCGGTGGTTCAGTGGTAGAATGCTCGCCTG	33	Trnag-gcc tRNA 3868479..3868549//Trnag-gcc tRNA complement(3942264..3942334)//Trnag-gcc tRNA complement(3944144..3944214)//Trnag-gcc tRNA complement(3944520..3944590)//Trnag-gcc tRNA complement(8382694..8382764)//Trnag-gcc tRNA complement(8383312..8383382)	-13.5077	1.04543e-06	10410	452.375
AGGCCCCGGGTTCGATCCCC	20	Trnaa-ugc tRNA complement(9123397..9123468)//Trnaa-ugc tRNA complement(9132093..9132164)//Trnaa-ugc tRNA 14154565..14154636	-13.3661	0.00118683	13	0.5
CTGCCACGCGGGCGGCCCGGG	21	Trnag-gcc tRNA 3868479..3868549//Trnag-gcc tRNA complement(3942264..3942334)//Trnag-gcc tRNA complement(3944144..3944214)//Trnag-gcc tRNA complement(3944520..3944590)//Trnag-gcc tRNA complement(8382694..8382764)//Trnag-gcc tRNA complement(8383312..8383382)	-13.3013	0.00194896	66.5	3.125
TCCTCGGTAGTATAGTGGTTAGTATCCCCGCCT	33	Trnad-guc tRNA 6120242..6120313	-13.2917	1.18963e-07	114008	5151.5
CCCGGATAGCTCAGTCGGTAGAGCATCAGAC	31	Trnak-uuu tRNA 4356871..4356943//Trnak-uuu tRNA complement(5239604..5239676)	-13.2834	1.43785e-07	163	7.75
GCCCGGCTAGCTCAGTCGGTAGAGCATGAGACT	33	Trnak-cuu tRNA complement(341432..341504)//Trnak-cuu tRNA complement(4293623..4293695)//Trnak-cuu tRNA complement(4348706..4348778)//Trnak-cuu tRNA complement(6595728..6595800)//Trnak-cuu tRNA complement(9851782..9851854)//Trnak-cuu tRNA complement(6707977..6708049)	-13.2492	0.000140629	33426	1524.25
AACCGGGGATTGTGGGTTC	19	Trnar-ccu tRNA 16952438..16952510//Trnar-ccu tRNA 1829084..1829156//Trnar-ccu tRNA 1985496..1985568//Trnar-ccu tRNA complement(1434251..1434323)	-13.1947	9.82798e-06	33	1.5
TAGTGGTCAGTATCCCCGCCT	21	Trnad-guc tRNA 5288425..5288496//Trnad-guc tRNA complement(8385464..8385535)//Trnad-guc tRNA 1513226..1513297	-13.1735	7.1067e-06	45	2
AGCAGAGTGGCGCAGTGGAAGCGTGCTGGGCCC	33	Trnam-cau tRNA 18436131..18436202//Trnam-cau tRNA 6012989..6013060//Trnam-cau tRNA 6013765..6013836//Trnam-cau tRNA 6595368..6595439//Trnam-cau tRNA 6914696..6914767	-13.1395	8.05596e-06	4498	201.75
GTGGTTAGTATCCCCGCCT	19	Trnad-guc tRNA 6120242..6120313//Trnad-guc tRNA complement(8384663..8384734)//Trnad-guc tRNA 4449661..4449732//Trnad-guc tRNA 9853389..9853460//Trnad-guc tRNA 12839391..12839462	-13.1075	0.00194193	23.5	1
AGATTGCAGGTTCGAGTCCTG	21	Trnar-ucg tRNA 10580492..10580564//Trnar-ucg tRNA 2495062..2495134	-13.0737	0.00888979	8	0.25
GCCCGGATAGCTCAGTCGGTAGAGCATCAGACTTTT	36	Trnak-uuu tRNA 4356871..4356943//Trnak-uuu tRNA complement(5239604..5239676)	-13.0455	9.9675e-05	5360.5	241.375
ATCCCGGAGGGGCCC	15	Trnap-ugg tRNA complement(4416537..4416608)	-13.0192	0.000137908	38	1.75
TAAACCGGGGATTGTGGGTTC	21	Trnar-ccu tRNA 16952438..16952510//Trnar-ccu tRNA 1829084..1829156//Trnar-ccu tRNA 1985496..1985568//Trnar-ccu tRNA complement(1434251..1434323)	-13.0146	1.42212e-05	59	2.75
CCCGGGTTCGATCCCC	16	Trnaa-ugc tRNA complement(9123397..9123468)//Trnaa-ugc tRNA complement(9132093..9132164)//Trnaa-ugc tRNA 14154565..14154636	-13.0068	0.00440003	23	1
ACACGCGGAAGGTCCCCGGT	20	Trnav-aac tRNA 736742..736814//Trnav-aac tRNA 754439..754511//Trnav-aac tRNA complement(7561422..7561494)//Trnav-aac tRNA 6355395..6355467	-12.8831	0.0036889	22	1
CCGGATAGCTCAGTCGGTAGAGCATCAGAC	30	Trnak-uuu tRNA 4356871..4356943//Trnak-uuu tRNA complement(5239604..5239676)	-12.8563	0.000822789	60	2.75
GCATCGGTAGTTCAGTGGTAGAATGCTCGCTT	32	Trnag-gcc tRNA complement(5166713..5166783)	-12.8202	0.000101094	8072.5	406
TCGGTGGTTCAGTGGTAGAATGCTCGCCT	29	Trnag-gcc tRNA 3868479..3868549//Trnag-gcc tRNA complement(3942264..3942334)//Trnag-gcc tRNA complement(3944144..3944214)//Trnag-gcc tRNA complement(3944520..3944590)//Trnag-gcc tRNA complement(8382694..8382764)//Trnag-gcc tRNA complement(8383312..8383382)	-12.8195	0.000698241	1523.5	70.75
TCAAATCTCGGTGGGACCT	19	Trnaq-uug tRNA 8742939..8743010//Trnaq-cug tRNA complement(8750290..8750361)//Trnaq-cug tRNA 9123909..9123980//Trnaq-cug tRNA complement(13136158..13136229)//Trnaq-uug tRNA complement(11223493..11223564)//Trnaq-cug tRNA complement(2804907..2804978)	-12.7918	7.79416e-05	20.5	0.875
TGGTAGAGCATTCGACTG	18	Trnac-gca tRNA 2626705..2626776//Trnac-gca tRNA 6608879..6608950//Trnac-gca tRNA 6426104..6426175	-12.7681	0.000822789	52	2.375
CCTCGGTAGTATAGTGGTTAGTATCCCCGCC	31	Trnad-guc tRNA 6120242..6120313	-12.4422	0.000567369	1245.5	64.375
GCCAGGTTGGCCGAGCGGT	19	Trnal-uaa tRNA complement(28799518..28799601)//Trnal-uaa tRNA complement(16176210..16176293)//Trnal-uaa tRNA 18058276..18058359	-12.3738	3.58163e-06	42.5	2
TATGATTCTCGCTTC	15	Trnap-cgg tRNA complement(2717259..2717330)//Trnap-cgg tRNA complement(6415093..6415164)	-12.3165	5.68494e-05	29.5	1.375
GGCAGCGTGGCCGAGCGGTCT	21	Trnal-uag tRNA complement(9124524..9124603)	-12.2349	6.85176e-05	44	2.125
ATTCCCGGCCGATGC	15	Trnag-gcc tRNA 3868479..3868549//Trnag-gcc tRNA complement(3942264..3942334)//Trnag-gcc tRNA complement(3944144..3944214)//Trnag-gcc tRNA complement(3944520..3944590)//Trnag-gcc tRNA complement(5166713..5166783)//Trnag-gcc tRNA complement(8382694..8382764)//Trnag-gcc tRNA complement(8383312..8383382)	-12.0829	2.70443e-05	25.5	1.25
TTGATTTGTGGGATC	15	tRNA-His tRNA complement(8557..8624)	-11.9775	0.003557	20.5	1
TAGTGGTTAGTATCCCCGCCT	21	Trnad-guc tRNA 6120242..6120313//Trnad-guc tRNA complement(8384663..8384734)//Trnad-guc tRNA 4449661..4449732//Trnad-guc tRNA 9853389..9853460//Trnad-guc tRNA 12839391..12839462	-11.8928	0.000862009	19.5	0.875
GATAGTATAGTGGTTAGTATCCCCGCCT	28	Trnad-guc tRNA 9853389..9853460//Trnad-guc tRNA 12839391..12839462	-11.8725	0.00583407	14	0.625
CGGTAGAGCATCAGAC	16	Trnak-uuu tRNA 4356706..4356778//Trnak-uuu tRNA 4356871..4356943//Trnak-uuu tRNA complement(5239604..5239676)//Trnak-uuu tRNA complement(5257093..5257165)//Trnak-uuu tRNA 6862419..6862491//Trnak-uuu tRNA complement(8230100..8230172)	-11.8701	1.05561e-05	131.5	7.25
GAATGCTCGCCTGCC	15	Trnag-gcc tRNA 3868479..3868549//Trnag-gcc tRNA complement(3942264..3942334)//Trnag-gcc tRNA complement(3944144..3944214)//Trnag-gcc tRNA complement(3944520..3944590)//Trnag-gcc tRNA complement(8382694..8382764)//Trnag-gcc tRNA complement(8383312..8383382)	-11.8635	0.000537341	89	4.625
TAAACCGGGGATTGTGGGTT	20	Trnar-ccu tRNA 16952438..16952510//Trnar-ccu tRNA 1829084..1829156//Trnar-ccu tRNA 1985496..1985568//Trnar-ccu tRNA complement(1434251..1434323)	-11.8321	0.00598843	12	0.5
TTCCAAGCAGTTGATCCGGGTT	22	Trnag-ucc tRNA 9157618..9157689//Trnag-ucc tRNA 9157784..9157855//Trnag-ucc tRNA 9157950..9158021//Trnag-ucc tRNA 9158306..9158377	-11.8205	0.000510185	63	3.375
TCCTCGGTAGTATAGTGGTCAGTATCCCCGCCT	33	Trnad-guc tRNA complement(8385464..8385535)//Trnad-guc tRNA 1513226..1513297	-11.797	1.12988e-06	522532	26654.8
TGGTAGAGCATTCGACT	17	Trnac-gca tRNA 2626705..2626776//Trnac-gca tRNA 6608879..6608950//Trnac-gca tRNA 6426104..6426175	-11.7686	0.000106351	146	7.875
GCATCGGTGGTTCAGTGGTAGAATGCTCGCCT	32	Trnag-gcc tRNA 3868479..3868549//Trnag-gcc tRNA complement(3942264..3942334)//Trnag-gcc tRNA complement(3944144..3944214)//Trnag-gcc tRNA complement(3944520..3944590)//Trnag-gcc tRNA complement(8382694..8382764)//Trnag-gcc tRNA complement(8383312..8383382)	-11.7561	3.99736e-06	1846604	94430.2
TCCCCGGTTCGATCCCGGGCGGAAACA	27	Trnav-aac tRNA 736742..736814//Trnav-aac tRNA 754439..754511//Trnav-aac tRNA complement(7561422..7561494)//Trnav-aac tRNA 6355395..6355467//Trnav-cac tRNA 9856728..9856800//Trnav-cac tRNA complement(6639198..6639270)//Trnav-cac tRNA complement(8271941..8272013)	-11.7331	0.00277555	9	0.375
GGGGATTGTGGGTTCGAGTCCC	22	Trnar-ccu tRNA 16952438..16952510//Trnar-ccu tRNA 1829084..1829156//Trnar-ccu tRNA 1985496..1985568//Trnar-ccu tRNA complement(1434251..1434323)	-11.6515	0.000886861	14	0.625
GTAGAGCATTCGACTGC	17	Trnac-gca tRNA 2626705..2626776//Trnac-gca tRNA 6608879..6608950//Trnac-gca tRNA 6426104..6426175	-11.6367	0.000400415	47	2.25
CACGCAGAAGGTCGCCGGTT	20	Trnav-uac tRNA 7814686..7814758//Trnav-uac tRNA complement(9820392..9820464)	-11.6198	0.00937466	7	0.25
CCTCGGTAGTATAGTGGTTAGTATCCCCGCCTGTC	35	Trnad-guc tRNA 6120242..6120313	-11.4938	0.00542835	80	4.375
TCAGTCGGTAGAGCATCAGA	20	Trnak-uuu tRNA 4356706..4356778//Trnak-uuu tRNA 4356871..4356943//Trnak-uuu tRNA complement(5239604..5239676)//Trnak-uuu tRNA complement(5257093..5257165)//Trnak-uuu tRNA 6862419..6862491//Trnak-uuu tRNA complement(8230100..8230172)	-11.4929	0.000265433	35.5	1.75
CGATTCCCCGTCGGG	15	Trnad-guc tRNA 5288425..5288496//Trnad-guc tRNA 9853389..9853460//Trnad-guc tRNA 12839391..12839462	-11.4763	0.000930774	37.5	2.125
TCGGTAGAGCATGAGACT	18	Trnak-cuu tRNA complement(341432..341504)//Trnak-cuu tRNA complement(4293623..4293695)//Trnak-cuu tRNA complement(4348706..4348778)//Trnak-cuu tRNA complement(6595728..6595800)//Trnak-cuu tRNA complement(9851782..9851854)//Trnak-cuu tRNA complement(6707977..6708049)	-11.4728	0.000183747	158	8.125
CAGAGTGGCGCAGTGGAAGCGTGCTGGGC	29	Trnam-cau tRNA 18436131..18436202//Trnam-cau tRNA 6012989..6013060//Trnam-cau tRNA 6013765..6013836//Trnam-cau tRNA 6595368..6595439//Trnam-cau tRNA 6914696..6914767	-11.4687	0.00928297	9	0.375
CAGGAGATCGAGGGTTCGAATCCCTCCGGGGCCT	34	Trnat-agu tRNA complement(9727266..9727339)//Trnat-agu tRNA complement(17729859..17729932)//Trnat-agu tRNA complement(6429716..6429789)	-11.3468	0.000357746	37	2
GGGGATATAGCTCAGTGGTAGAGCATTCGACTG	33	Trnac-gca tRNA 6608879..6608950	-11.3191	0.000343934	1915	98.875
ATATAGCTCAGTGGTAGAGCATTCGACT	28	Trnac-gca tRNA 6608879..6608950	-11.2432	0.00191071	57.5	2.75
AGCAGAGTGGCGCAGTGGAAGCGTGCTGGGCCCAT	35	Trnam-cau tRNA 18436131..18436202//Trnam-cau tRNA 6012989..6013060//Trnam-cau tRNA 6013765..6013836//Trnam-cau tRNA 6595368..6595439//Trnam-cau tRNA 6914696..6914767	-11.2034	6.12882e-05	58	3
GCCGTGATCGTCTAGTGG	18	Trnah-gug tRNA 12812316..12812387//Trnah-gug tRNA 12033549..12033620//Trnah-gug tRNA 2713991..2714062//Trnah-gug tRNA 1433601..1433672//Trnah-gug tRNA complement(1623358..1623429)	-11.0987	0.000469034	562	29.875
CGATTCCCGGCCATCG	16	Trnag-ucc tRNA 9157618..9157689//Trnag-ucc tRNA 9157784..9157855//Trnag-ucc tRNA 9157950..9158021//Trnag-ucc tRNA 9158306..9158377//Trnag-ucc tRNA complement(8015060..8015131)	-11.0965	0.00108334	17	0.875
CTGAATCCAGCGATCCGAG	19	Trnaq-cug tRNA complement(326361..326432)//Trnaq-cug tRNA complement(8750290..8750361)//Trnaq-cug tRNA complement(8751244..8751315)//Trnaq-cug tRNA 9123909..9123980//Trnaq-cug tRNA complement(13136158..13136229)//Trnaq-cug tRNA complement(2804907..2804978)	-10.9971	1.61076e-05	55	3.125
CAGTGGTAGAATGCTCGCCT	20	Trnag-gcc tRNA 3868479..3868549//Trnag-gcc tRNA complement(3942264..3942334)//Trnag-gcc tRNA complement(3944144..3944214)//Trnag-gcc tRNA complement(3944520..3944590)//Trnag-gcc tRNA complement(8382694..8382764)//Trnag-gcc tRNA complement(8383312..8383382)	-10.9335	0.00273496	1964	106.75
CGGATAGCTCAGTCGGTAGAGCATCAGAC	29	Trnak-uuu tRNA 4356871..4356943//Trnak-uuu tRNA complement(5239604..5239676)	-10.7858	0.00114312	5036.5	303.75
TCCTCGATAGTATAGTGGTTAGTATCCCCGCCT	33	Trnad-guc tRNA 9853389..9853460//Trnad-guc tRNA 12839391..12839462	-10.67	1.00537e-05	43623.5	2453.75
CTGCCACGCGGGCGGCCCGGGT	22	Trnag-gcc tRNA 3868479..3868549//Trnag-gcc tRNA complement(3942264..3942334)//Trnag-gcc tRNA complement(3944144..3944214)//Trnag-gcc tRNA complement(3944520..3944590)//Trnag-gcc tRNA complement(8382694..8382764)//Trnag-gcc tRNA complement(8383312..8383382)	-10.659	0.000417317	887.5	53.875
ACGCGGAAGGTCCCCGGT	18	Trnav-aac tRNA 736742..736814//Trnav-aac tRNA 754439..754511//Trnav-aac tRNA complement(7561422..7561494)//Trnav-aac tRNA 6355395..6355467	-10.5887	0.000974324	97.5	5.875
ATACCTGGCTTTCACCCAGGAGGCTCGGGT	30	Trnae-uuc tRNA complement(5295609..5295680)//Trnae-uuc tRNA 6813429..6813500//Trnae-uuc tRNA 6816695..6816766//Trnae-uuc tRNA 6818872..6818943//Trnae-uuc tRNA 6853691..6853762//Trnae-uuc tRNA 6853919..6853990	-10.4971	0.0049451	81.5	4.375
CGGCTAGCTCAGTCGGTAGAGCATGAGACT	30	Trnak-cuu tRNA complement(341432..341504)//Trnak-cuu tRNA complement(4293623..4293695)//Trnak-cuu tRNA complement(4348706..4348778)//Trnak-cuu tRNA complement(6595728..6595800)//Trnak-cuu tRNA complement(9851782..9851854)//Trnak-cuu tRNA complement(6707977..6708049)	-10.2331	0.00145532	111.5	6.625
CAAATCCCGGACGAGCC	17	Trnap-agg tRNA 9728000..9728071//Trnap-cgg tRNA complement(2004932..2005003)//Trnap-agg tRNA complement(1441522..1441593)//Trnap-cgg tRNA complement(2717259..2717330)//Trnap-agg tRNA 6410096..6410167//Trnap-cgg tRNA complement(6415093..6415164)//Trnap-agg tRNA 6415825..6415896	-10.2068	0.00791839	24	1.375
ATACCTGGCTCTCACCCAGGAGGCTCGGGT	30	Trnae-cuc tRNA 5032010..5032081//Trnae-cuc tRNA 6819387..6819458//Trnae-cuc tRNA 6851522..6851593//Trnae-cuc tRNA complement(6065634..6065705)	-10.2012	0.00031064	141.5	7.875
GCACTGCTGGTGTAGTGGTATCATGCAAGATTC	33	Trnag-ccc tRNA 8011858..8011928	-10.1308	0.000197807	3052.5	184.875
GTCGGTAGAGCATCAGAC	18	Trnak-uuu tRNA 4356706..4356778//Trnak-uuu tRNA 4356871..4356943//Trnak-uuu tRNA complement(5239604..5239676)//Trnak-uuu tRNA complement(5257093..5257165)//Trnak-uuu tRNA 6862419..6862491//Trnak-uuu tRNA complement(8230100..8230172)	-10.1114	4.17075e-05	1063	69.875
TAGCTCAGTCGGTAGAGCATCAGAC	25	Trnak-uuu tRNA 4356706..4356778//Trnak-uuu tRNA 4356871..4356943//Trnak-uuu tRNA complement(5239604..5239676)//Trnak-uuu tRNA complement(5257093..5257165)//Trnak-uuu tRNA 6862419..6862491//Trnak-uuu tRNA complement(8230100..8230172)	-10.1087	0.00650777	473	30.25
GTCTAGTGGTTAGGACC	17	Trnah-gug tRNA 12812316..12812387//Trnah-gug tRNA 12033549..12033620//Trnah-gug tRNA 2713991..2714062//Trnah-gug tRNA 1433601..1433672//Trnah-gug tRNA complement(1623358..1623429)	-10.077	0.00318643	46.5	2.5
GCTCAGTCGGTAGAGCATGAGACT	24	Trnak-cuu tRNA complement(341432..341504)//Trnak-cuu tRNA complement(4293623..4293695)//Trnak-cuu tRNA complement(4348706..4348778)//Trnak-cuu tRNA complement(6595728..6595800)//Trnak-cuu tRNA complement(9851782..9851854)//Trnak-cuu tRNA complement(6707977..6708049)	-10.0001	0.00532438	23	1.25
ATGGTTAGCACTCTGGACT	19	Trnaq-uug tRNA 8742939..8743010//Trnaq-cug tRNA complement(8750290..8750361)//Trnaq-uug tRNA complement(8750453..8750524)//Trnaq-cug tRNA complement(13136158..13136229)//Trnaq-uug tRNA complement(11223493..11223564)//Trnaq-cug tRNA complement(2804907..2804978)	-9.9946	0.00913211	27.5	1.5
GGAGATCGAGGGTTC	15	Trnat-agu tRNA complement(9727266..9727339)//Trnat-agu tRNA complement(17729859..17729932)//Trnat-agu tRNA 6417440..6417513//Trnat-agu tRNA complement(6429716..6429789)	-9.98423	2.61063e-07	99	6.5
GGGGATTGTGGGTTCGAGTCCCA	23	Trnar-ccu tRNA 16952438..16952510//Trnar-ccu tRNA 1829084..1829156//Trnar-ccu tRNA 1985496..1985568//Trnar-ccu tRNA complement(1434251..1434323)	-9.88217	0.00709999	9.5	0.5
GTCAGGATGGCCGAGCGGTC	20	Trnal-caa tRNA complement(join(6638700..6638734,6638785..6638822))//Trnal-caa tRNA join(11767640..11767677,11767717..11767761)//Trnal-cag tRNA 496334..496416	-9.8136	1.5891e-05	137.5	8.625
GGTAGAGCATCAGAC	15	Trnak-uuu tRNA 4356706..4356778//Trnak-uuu tRNA 4356871..4356943//Trnak-uuu tRNA complement(5239604..5239676)//Trnak-uuu tRNA complement(5257093..5257165)//Trnak-uuu tRNA 6862419..6862491//Trnak-uuu tRNA complement(8230100..8230172)	-9.8058	4.30941e-05	42	2.75
CAGTGGAAGCGTGCTGGGCCC	21	Trnam-cau tRNA 18436131..18436202//Trnam-cau tRNA 6012989..6013060//Trnam-cau tRNA complement(6013266..6013337)//Trnam-cau tRNA 6013765..6013836//Trnam-cau tRNA 6595368..6595439//Trnam-cau tRNA 6914696..6914767	-9.80357	0.00298958	110.5	6.375
CCTCGGTAGTATAGTGGTCAGTATCCCCG	29	Trnad-guc tRNA complement(8385464..8385535)//Trnad-guc tRNA 1513226..1513297	-9.74083	0.000831899	107	7
CGTGATCGTCTAGTGGTTAGGACCCTACGTT	31	Trnah-gug tRNA 12812316..12812387//Trnah-gug tRNA 12033549..12033620//Trnah-gug tRNA 2713991..2714062//Trnah-gug tRNA 1433601..1433672//Trnah-gug tRNA complement(1623358..1623429)	-9.69413	0.000554852	122.5	7.625
GTCGGTAGAGCATGAGACT	19	Trnak-cuu tRNA complement(341432..341504)//Trnak-cuu tRNA complement(4293623..4293695)//Trnak-cuu tRNA complement(4348706..4348778)//Trnak-cuu tRNA complement(6595728..6595800)//Trnak-cuu tRNA complement(9851782..9851854)//Trnak-cuu tRNA complement(6707977..6708049)	-9.68287	0.00409433	36.5	2.125
AGTCGGTAGAGCATCA	16	Trnak-uuu tRNA 4356706..4356778//Trnak-uuu tRNA 4356871..4356943//Trnak-uuu tRNA complement(5239604..5239676)//Trnak-uuu tRNA complement(5257093..5257165)//Trnak-uuu tRNA 6862419..6862491//Trnak-uuu tRNA complement(8230100..8230172)	-9.67614	0.00987284	34.5	2.125
TCAGTATCCCCGCCT	15	Trnad-guc tRNA 5288425..5288496//Trnad-guc tRNA complement(8385464..8385535)//Trnad-guc tRNA 1513226..1513297	-9.46608	0.000882273	18.5	1.125
GAATCCAGCGATCCGA	16	Trnaq-cug tRNA complement(326361..326432)//Trnaq-uug tRNA 8742939..8743010//Trnaq-cug tRNA complement(8750290..8750361)//Trnaq-uug tRNA complement(8750453..8750524)//Trnaq-uug tRNA complement(8750616..8750687)//Trnaq-cug tRNA complement(8751244..8751315)//Trnaq-uug tRNA complement(8751401..8751472)//Trnaq-cug tRNA 9123909..9123980//Trnaq-cug tRNA complement(13136158..13136229)//Trnaq-uug tRNA com…	-9.46548	0.00206429	29	1.875
AGTCGGTAGAGCATGAGACT	20	Trnak-cuu tRNA complement(341432..341504)//Trnak-cuu tRNA complement(4293623..4293695)//Trnak-cuu tRNA complement(4348706..4348778)//Trnak-cuu tRNA complement(6595728..6595800)//Trnak-cuu tRNA complement(9851782..9851854)//Trnak-cuu tRNA complement(6707977..6708049)	-9.43279	0.00266019	48.5	3
TTAGCACTCTGGACTC	16	Trnaq-cug tRNA complement(8750290..8750361)//Trnaq-cug tRNA complement(13136158..13136229)//Trnaq-cug tRNA complement(2804907..2804978)	-9.21024	0.000104433	28.5	1.875
TCAGTCGGTAGAGCATGAGACTC	23	Trnak-cuu tRNA complement(341432..341504)//Trnak-cuu tRNA complement(4293623..4293695)//Trnak-cuu tRNA complement(4348706..4348778)//Trnak-cuu tRNA complement(6595728..6595800)//Trnak-cuu tRNA complement(9851782..9851854)//Trnak-cuu tRNA complement(6707977..6708049)	-9.18354	0.00893293	18.5	1.125
TCAGTCGGTAGAGCATC	17	Trnak-uuu tRNA 4356706..4356778//Trnak-uuu tRNA 4356871..4356943//Trnak-uuu tRNA complement(5239604..5239676)//Trnak-uuu tRNA complement(5257093..5257165)//Trnak-uuu tRNA 6862419..6862491//Trnak-uuu tRNA complement(8230100..8230172)	-9.0992	0.000594392	953.5	65
TAAACCGGGGATTGTGGGT	19	Trnar-ccu tRNA 16952438..16952510//Trnar-ccu tRNA 1829084..1829156//Trnar-ccu tRNA 1985496..1985568//Trnar-ccu tRNA complement(1434251..1434323)	-9.05364	0.00161532	21	1.375
GCTAGGTTGGCCGAG	15	Trnal-uaa tRNA 9117379..9117461	-8.97751	3.13688e-05	232.5	16
GGTTCCATGGTGTAATGGTTAGCACTCTGGACT	33	Trnaq-uug tRNA complement(8750453..8750524)	-8.95068	0.00423479	44.5	3
GCGATGGTGGTGTAATGGTTAGCATAGTTGCCTTC	35	Trnag-ucc tRNA 9157618..9157689	-8.84191	0.00484617	81.5	5.25
GCCCGGCTAGCTCAGTCGGTAGAGCATGAGACTC	34	Trnak-cuu tRNA complement(341432..341504)//Trnak-cuu tRNA complement(4293623..4293695)//Trnak-cuu tRNA complement(4348706..4348778)//Trnak-cuu tRNA complement(6595728..6595800)//Trnak-cuu tRNA complement(9851782..9851854)//Trnak-cuu tRNA complement(6707977..6708049)	-8.76657	0.003557	107870	7294.75
GGATAGCTCAGTCGGTAGAGCATCAGAC	28	Trnak-uuu tRNA 4356706..4356778//Trnak-uuu tRNA 4356871..4356943//Trnak-uuu tRNA complement(5239604..5239676)//Trnak-uuu tRNA complement(5257093..5257165)//Trnak-uuu tRNA 6862419..6862491//Trnak-uuu tRNA complement(8230100..8230172)	-8.7597	0.00364492	47.5	3.375
TCCTCGGTAGTATAGTGGTCAGTATCCCCGCCTG	34	Trnad-guc tRNA complement(8385464..8385535)//Trnad-guc tRNA 1513226..1513297	-8.75101	0.00318643	3818.5	286
GCCTGGATAGCTCAGTCGGTAGAGCATCAGACTTTT	36	Trnak-uuu tRNA 4356706..4356778//Trnak-uuu tRNA complement(5257093..5257165)//Trnak-uuu tRNA 6862419..6862491//Trnak-uuu tRNA complement(8230100..8230172)	-8.68072	0.00143896	110.5	7.25
GCCCGGATAGCTCAGTCGGTAGAGCATCAGACTTT	35	Trnak-uuu tRNA 4356871..4356943//Trnak-uuu tRNA complement(5239604..5239676)	-8.45909	0.00114312	1376.5	101.125
CCCGGCTAGCTCAGTCGGTAGAGCATGAGACTC	33	Trnak-cuu tRNA complement(341432..341504)//Trnak-cuu tRNA complement(4293623..4293695)//Trnak-cuu tRNA complement(4348706..4348778)//Trnak-cuu tRNA complement(6595728..6595800)//Trnak-cuu tRNA complement(9851782..9851854)//Trnak-cuu tRNA complement(6707977..6708049)	-8.39243	0.00863966	131	9.125
AATCCCGGCTGAGCC	15	Trnap-ugg tRNA complement(12050065..12050136)//Trnap-ugg tRNA 5806456..5806527//Trnap-ugg tRNA 5806876..5806947	-8.38622	0.00230651	67.5	5.125
AAACAGGAGATCGGGGGTTC	20	Trnat-agu tRNA 6208959..6209032	-8.25838	0.00569335	30	2.125
GTCGGTAGAGCATGAGAC	18	Trnak-cuu tRNA complement(341432..341504)//Trnak-cuu tRNA complement(4293623..4293695)//Trnak-cuu tRNA complement(4348706..4348778)//Trnak-cuu tRNA complement(6595728..6595800)//Trnak-cuu tRNA complement(9851782..9851854)//Trnak-cuu tRNA complement(6707977..6708049)	-8.22014	0.00722593	16.5	1.125
CCGTGATCGTCTAGTGGTTAGGACCCTACGT	31	Trnah-gug tRNA 12812316..12812387//Trnah-gug tRNA 12033549..12033620//Trnah-gug tRNA 2713991..2714062//Trnah-gug tRNA 1433601..1433672//Trnah-gug tRNA complement(1623358..1623429)	-8.17518	0.0075685	364.5	28.625
GCGATGGTGGTGTAATGGTCAGCATAGTTGCCTT	34	Trnag-ucc tRNA 9157784..9157855//Trnag-ucc tRNA 9157950..9158021//Trnag-ucc tRNA 9158306..9158377	-8.0454	0.00397139	1840	131
GGGGGTATAGCTCAGTGGTAGAGCATTCGACT	32	Trnac-gca tRNA 2626705..2626776//Trnac-gca tRNA 6426104..6426175	-8.02653	0.00114312	130916	10011
GCACTGCTGGTGTAGTGGTATCATGCAAGATTCC	34	Trnag-ccc tRNA 8011858..8011928	-7.98776	0.00764201	1501	115
AGCTCAGTCGGTAGAGCATCAGAC	24	Trnak-uuu tRNA 4356706..4356778//Trnak-uuu tRNA 4356871..4356943//Trnak-uuu tRNA complement(5239604..5239676)//Trnak-uuu tRNA complement(5257093..5257165)//Trnak-uuu tRNA 6862419..6862491//Trnak-uuu tRNA complement(8230100..8230172)	-7.87457	0.00526289	49	3.75
GGGGGTATAGCTCAGTGGTAGAGC	24	Trnac-gca tRNA 2626705..2626776//Trnac-gca tRNA 6426104..6426175	-7.74823	0.00422099	33.5	2.5
GGTGGTTCAGTGGTAGAATGCTCGCCT	27	Trnag-gcc tRNA 3868479..3868549//Trnag-gcc tRNA complement(3942264..3942334)//Trnag-gcc tRNA complement(3944144..3944214)//Trnag-gcc tRNA complement(3944520..3944590)//Trnag-gcc tRNA complement(8382694..8382764)//Trnag-gcc tRNA complement(8383312..8383382)	-7.74162	0.000524547	584	43.375
GTTTCCGTAGTGTAGTGGTTATCACGTGTGCTTC	34	Trnav-cac tRNA 9856728..9856800//Trnav-cac tRNA complement(6639198..6639270)//Trnav-cac tRNA complement(8271941..8272013)	-7.67482	0.00686417	475.5	35.25
GTTTCCGTAGTGTAGTGGTTATCACGTGTGCTT	33	Trnav-cac tRNA 9856728..9856800//Trnav-cac tRNA complement(6639198..6639270)//Trnav-cac tRNA complement(8271941..8272013)	-7.59822	0.000327924	239	19
TAGGGGTATGATTCTCGCT	19	Trnap-ugg tRNA complement(12050065..12050136)//Trnap-agg tRNA 9728000..9728071//Trnap-ugg tRNA 5806456..5806527//Trnap-ugg tRNA 5806876..5806947//Trnap-agg tRNA complement(1441522..1441593)//Trnap-cgg tRNA complement(2717259..2717330)//Trnap-agg tRNA 6410096..6410167//Trnap-cgg tRNA complement(6415093..6415164)//Trnap-agg tRNA 6415825..6415896	-7.49793	0.00360014	20	1.625
TCAGTGGTAGAATGCTCGCCT	21	Trnag-gcc tRNA 3868479..3868549//Trnag-gcc tRNA complement(3942264..3942334)//Trnag-gcc tRNA complement(3944144..3944214)//Trnag-gcc tRNA complement(3944520..3944590)//Trnag-gcc tRNA complement(8382694..8382764)//Trnag-gcc tRNA complement(8383312..8383382)	-7.43218	0.00191758	1041	82.25
TCAAATCTCGGTGGGACC	18	Trnaq-uug tRNA 8742939..8743010//Trnaq-cug tRNA complement(8750290..8750361)//Trnaq-cug tRNA 9123909..9123980//Trnaq-cug tRNA complement(13136158..13136229)//Trnaq-uug tRNA complement(11223493..11223564)//Trnaq-cug tRNA complement(2804907..2804978)	-7.41776	0.00026581	31	2.5
GGGGTATAGCTCAGTGGTAGAGCATTCGACT	31	Trnac-gca tRNA 2626705..2626776//Trnac-gca tRNA 6426104..6426175	-7.24589	0.000739072	170	14.5
TGGTTCAGTGGTAGAATGCTCGCCT	25	Trnag-gcc tRNA 3868479..3868549//Trnag-gcc tRNA complement(3942264..3942334)//Trnag-gcc tRNA complement(3944144..3944214)//Trnag-gcc tRNA complement(3944520..3944590)//Trnag-gcc tRNA complement(8382694..8382764)//Trnag-gcc tRNA complement(8383312..8383382)	-7.19936	0.00391064	148.5	11.625
TCCTCGTTAGTATAGTGGTTAGTATCCCCGCCTGTC	36	Trnad-guc tRNA complement(8384663..8384734)//Trnad-guc tRNA 4449661..4449732	-7.17797	0.00250236	3848.5	325.875
GCGGAAGGTCCCCGGT	16	Trnav-aac tRNA 736742..736814//Trnav-aac tRNA 754439..754511//Trnav-aac tRNA complement(7561422..7561494)//Trnav-aac tRNA 6355395..6355467	-7.10739	0.00380518	27.5	2.375
GGGGATATAGCTCAGTGGTAGAGCATTCGAC	31	Trnac-gca tRNA 6608879..6608950	-7.04721	0.000149918	66	5.625
CAGTGGTAGAGCATTCGACTGC	22	Trnac-gca tRNA 2626705..2626776//Trnac-gca tRNA 6608879..6608950//Trnac-gca tRNA 6426104..6426175	-6.98092	0.00517105	87	7.25
TCCTCGGTAGTATAGTGGTTAGTATCCCCGCCTGTC	36	Trnad-guc tRNA 6120242..6120313	-6.82482	0.00215077	2777.5	242.75
GGTAGAGCATTCGACTGC	18	Trnac-gca tRNA 2626705..2626776//Trnac-gca tRNA 6608879..6608950//Trnac-gca tRNA 6426104..6426175	-6.81741	2.20081e-05	56	5
AGAATGCTCGCCTGC	15	Trnag-gcc tRNA 3868479..3868549//Trnag-gcc tRNA complement(3942264..3942334)//Trnag-gcc tRNA complement(3944144..3944214)//Trnag-gcc tRNA complement(3944520..3944590)//Trnag-gcc tRNA complement(8382694..8382764)//Trnag-gcc tRNA complement(8383312..8383382)	-6.69585	0.00134342	48.5	4.375
AGTTAATGAACTTGAATAAGT	21	tRNA-Ser tRNA 12201..12267	-6.66205	0.00207417	64.5	5.75
GGTATGATTCTCGCTTC	17	Trnap-cgg tRNA complement(2717259..2717330)//Trnap-cgg tRNA complement(6415093..6415164)	-6.5669	0.00119706	33.5	3.125
TCCTCGATAGTATAGTGGTTAGTATCCCCGCCTGTC	36	Trnad-guc tRNA 9853389..9853460//Trnad-guc tRNA 12839391..12839462	-6.54415	0.000232658	2384	220
TCCGGTATGGTCTAGTGGCTAGGATACCTGGCTT	34	Trnae-uuc tRNA complement(5295609..5295680)//Trnae-uuc tRNA 6813429..6813500//Trnae-uuc tRNA 6816695..6816766//Trnae-uuc tRNA 6818872..6818943//Trnae-uuc tRNA 6853691..6853762//Trnae-uuc tRNA 6853919..6853990	-6.53083	0.0052364	231	20.375
GATTCCCCGTCGGGGA	16	Trnad-guc tRNA 5288425..5288496//Trnad-guc tRNA 9853389..9853460//Trnad-guc tRNA 12839391..12839462	-6.39487	0.00233859	42.5	3.875
AGTTAATGAACTTGAATA	18	tRNA-Ser tRNA 12201..12267	-6.25859	0.000204372	75.5	7.25
GGGGATATAGCTCAGTGGTAGAGCATTCGACT	32	Trnac-gca tRNA 6608879..6608950	-6.24912	0.00674569	20901.5	2030.38
GCATCGGTGGTTCAGTGGTAGAATGCTCGCCTGCC	35	Trnag-gcc tRNA 3868479..3868549//Trnag-gcc tRNA complement(3942264..3942334)//Trnag-gcc tRNA complement(3944144..3944214)//Trnag-gcc tRNA complement(3944520..3944590)//Trnag-gcc tRNA complement(8382694..8382764)//Trnag-gcc tRNA complement(8383312..8383382)	-6.13594	0.00378073	94165.5	8879.62
AGTCGGTAGAGCATC	15	Trnak-uuu tRNA 4356706..4356778//Trnak-uuu tRNA 4356871..4356943//Trnak-uuu tRNA complement(5239604..5239676)//Trnak-uuu tRNA complement(5257093..5257165)//Trnak-uuu tRNA 6862419..6862491//Trnak-uuu tRNA complement(8230100..8230172)	-6.07717	0.00420613	6073.5	633
GGGGATTGTGGGTTC	15	Trnar-ccu tRNA 16952438..16952510//Trnar-ccu tRNA 1829084..1829156//Trnar-ccu tRNA 1985496..1985568//Trnar-ccu tRNA complement(1434251..1434323)	-5.99462	0.00352576	37	4
AGTTAATGAACTTGAATAAGTATA	24	tRNA-Ser tRNA 12201..12267	-5.90961	0.00199579	92.5	9.5
GCCTCTTTAGCTCAGTGGTAGAGCACTGGT	30	Trnat-cgu tRNA 4059670..4059741	-5.83955	0.00335844	30	3.125
TCCGGTATGGTCTAGTGGCTAGGATACCTGGCT	33	Trnae-cuc tRNA 5032010..5032081//Trnae-uuc tRNA complement(5295609..5295680)//Trnae-uuc tRNA 6813429..6813500//Trnae-uuc tRNA 6816695..6816766//Trnae-uuc tRNA 6818872..6818943//Trnae-cuc tRNA 6819387..6819458//Trnae-cuc tRNA 6851522..6851593//Trnae-uuc tRNA 6853691..6853762//Trnae-uuc tRNA 6853919..6853990//Trnae-cuc tRNA complement(6638144..6638215)//Trnae-cuc tRNA complement(6065634..6065705)	-5.7137	0.000974324	2962.5	310.125
GCGATGGTGGTGTAATGGTTAGCATAGTTGCCT	33	Trnag-ucc tRNA 9157618..9157689	-5.70038	0.00277121	516	54.75
GGTAGAGCATCAGACT	16	Trnak-uuu tRNA 4356706..4356778//Trnak-uuu tRNA 4356871..4356943//Trnak-uuu tRNA complement(5239604..5239676)//Trnak-uuu tRNA complement(5257093..5257165)//Trnak-uuu tRNA 6862419..6862491//Trnak-uuu tRNA complement(8230100..8230172)	-5.33416	0.00202008	26.5	3.125
TCGATTCCCCGCCGGG	16	Trnad-guc tRNA 6120242..6120313//Trnad-guc tRNA complement(8385464..8385535)//Trnad-guc tRNA 1513226..1513297	-5.22256	0.00757391	27	3.125
TATAGCTCAGTGGTAGAGCATTCGACT	27	Trnac-gca tRNA 2626705..2626776//Trnac-gca tRNA 6608879..6608950//Trnac-gca tRNA 6426104..6426175	-5.2146	0.000366339	233.5	26.125
GGGGATGTAGCTCAGTGG	18	Trnaa-ugc tRNA complement(9123397..9123468)//Trnaa-ugc tRNA complement(9132093..9132164)//Trnaa-ugc tRNA 14154565..14154636	6.70687	0.00804695	683	2770.75
AGGATACCTGGCTTTCACCCAGGAGGCTC	29	Trnae-uuc tRNA complement(5295609..5295680)//Trnae-uuc tRNA 6813429..6813500//Trnae-uuc tRNA 6816695..6816766//Trnae-uuc tRNA 6818872..6818943//Trnae-uuc tRNA 6853691..6853762//Trnae-uuc tRNA 6853919..6853990	9.74533	0.00479251	6.5	40.625
CATTAGATGTCTGAATTA	18	tRNA-Lys tRNA 4370..4438	9.85366	0.00451376	22	135.125
TCCTCGATAGTATAGTGGTCAGTATCCCC	29	Trnad-guc tRNA 5288425..5288496	13.6835	0.00554868	3	27.125
GCACTCTGGACTCTGAATCCAGCGATCCGAGT	32	Trnaq-cug tRNA complement(326361..326432)//Trnaq-cug tRNA complement(8750290..8750361)//Trnaq-cug tRNA complement(8751244..8751315)//Trnaq-cug tRNA 9123909..9123980//Trnaq-cug tRNA complement(13136158..13136229)//Trnaq-cug tRNA complement(2804907..2804978)	14.7739	0.00491776	5	50.25
AGGATACCTGGCTCTCACCCAGGAGGCTC	29	Trnae-cuc tRNA 5032010..5032081//Trnae-cuc tRNA 6819387..6819458//Trnae-cuc tRNA 6851522..6851593//Trnae-cuc tRNA complement(6065634..6065705)	14.7983	0.00158666	1.5	16.125
TCCTCGATAGTATAGTGGTCAGTATCCCCG	30	Trnad-guc tRNA 5288425..5288496	15.05	0.00466269	2	20.125
TGTCACGCGGGAGAC	15	Trnad-guc tRNA 5288425..5288496//Trnad-guc tRNA 6120242..6120313//Trnad-guc tRNA complement(8384663..8384734)//Trnad-guc tRNA complement(8385464..8385535)//Trnad-guc tRNA 1513226..1513297//Trnad-guc tRNA 4449661..4449732//Trnad-guc tRNA 9853389..9853460//Trnad-guc tRNA 12839391..12839462	16.9067	0.00236431	8	86.5
GAAATATTAATAAATAAAGCT	21	tRNA-Ser tRNA 116..178	18.782	0.00302385	3	38.125
TCGCCGGTTCGATCCCGGCCGGAACCA	27	Trnav-uac tRNA complement(9820392..9820464)	23.7333	0.00151392	1	17.75
CACTCTGGACTCTGAATCCAGCGATCCGAGT	31	Trnaq-cug tRNA complement(326361..326432)//Trnaq-cug tRNA complement(8750290..8750361)//Trnaq-cug tRNA complement(8751244..8751315)//Trnaq-cug tRNA 9123909..9123980//Trnaq-cug tRNA complement(13136158..13136229)//Trnaq-cug tRNA complement(2804907..2804978)	29.5457	0.000232658	1	22.875
AATGGCTAGCACTCTGGA	18	Trnaq-cug tRNA 9123909..9123980	29.984	0.00624779	1	24.625
TCCGGTATGGTCTAGTGGCTAGGATACC	28	Trnae-cuc tRNA 5032010..5032081//Trnae-uuc tRNA complement(5295609..5295680)//Trnae-uuc tRNA 6813429..6813500//Trnae-uuc tRNA 6816695..6816766//Trnae-uuc tRNA 6818872..6818943//Trnae-cuc tRNA 6819387..6819458//Trnae-cuc tRNA 6851522..6851593//Trnae-uuc tRNA 6853691..6853762//Trnae-uuc tRNA 6853919..6853990//Trnae-cuc tRNA complement(6638144..6638215)//Trnae-cuc tRNA complement(6065634..6065705)	32.6809	2.42013e-07	9	185.75
CTCTGGACTCTGAATCCAGCGATCCGAGT	29	Trnaq-cug tRNA complement(326361..326432)//Trnaq-cug tRNA complement(8750290..8750361)//Trnaq-cug tRNA complement(8751244..8751315)//Trnaq-cug tRNA 9123909..9123980//Trnaq-cug tRNA complement(13136158..13136229)//Trnaq-cug tRNA complement(2804907..2804978)	37.5208	0.000588963	1	28.75
GCGGGCGGCCCGGGTTC	17	Trnag-gcc tRNA 3868479..3868549//Trnag-gcc tRNA complement(3942264..3942334)//Trnag-gcc tRNA complement(3944144..3944214)//Trnag-gcc tRNA complement(3944520..3944590)//Trnag-gcc tRNA complement(8382694..8382764)//Trnag-gcc tRNA complement(8383312..8383382)	39.6415	0.000704317	13	334.25
CCGGGGTTGTGAGTTC	16	Trnai-uau tRNA join(4712066..4712103,4712124..4712159)//Trnai-uau tRNA complement(join(9364838..9364873,9364893..9364930))	53.9084	0.00833898	1	41.375
ACGCGGGAGACCGGGGTTC	19	Trnad-guc tRNA 5288425..5288496//Trnad-guc tRNA 6120242..6120313//Trnad-guc tRNA complement(8384663..8384734)//Trnad-guc tRNA complement(8385464..8385535)//Trnad-guc tRNA 1513226..1513297//Trnad-guc tRNA 4449661..4449732//Trnad-guc tRNA 9853389..9853460//Trnad-guc tRNA 12839391..12839462	55.9862	6.01118e-05	1	42.5
TTCCCATTCTTGCGACCC	18	Trnag-ccc tRNA 8011858..8011928	57.5758	0.0023083	2	81.125
CCGCCTGTCACGCGGGAGACC	21	Trnad-guc tRNA 5288425..5288496//Trnad-guc tRNA 6120242..6120313//Trnad-guc tRNA complement(8384663..8384734)//Trnad-guc tRNA complement(8385464..8385535)//Trnad-guc tRNA 1513226..1513297//Trnad-guc tRNA 4449661..4449732//Trnad-guc tRNA 9853389..9853460//Trnad-guc tRNA 12839391..12839462	58.1063	0.00524992	0.5	26.5
TTTACACGCAGAAGGTCGCC	20	Trnav-uac tRNA 7814686..7814758//Trnav-uac tRNA complement(9820392..9820464)	61.0864	1.87702e-06	6.5	259.375
TCTGGACTCTGAATCCAGCGATCCGAGT	28	Trnaq-cug tRNA complement(326361..326432)//Trnaq-cug tRNA complement(8750290..8750361)//Trnaq-cug tRNA complement(8751244..8751315)//Trnaq-cug tRNA 9123909..9123980//Trnaq-cug tRNA complement(13136158..13136229)//Trnaq-cug tRNA complement(2804907..2804978)	69.4857	0.00134342	0.5	33
AGGATACCTGGCTTTCACCCAGGAGGCTCG	30	Trnae-uuc tRNA complement(5295609..5295680)//Trnae-uuc tRNA 6813429..6813500//Trnae-uuc tRNA 6816695..6816766//Trnae-uuc tRNA 6818872..6818943//Trnae-uuc tRNA 6853691..6853762//Trnae-uuc tRNA 6853919..6853990	79.8092	6.32725e-05	2.5	138.375
TATTTTAATACTTCTAATG	19	tRNA-Lys tRNA 4370..4438	80.577	0.00163043	1	56.25
TTTACACGCAGAAGGTCGCCGGT	23	Trnav-uac tRNA 7814686..7814758//Trnav-uac tRNA complement(9820392..9820464)	90.5227	4.21051e-06	0.5	42
ATTTTAATACTTCTAATG	18	tRNA-Lys tRNA 4370..4438	104.004	0.00113991	0.5	47.125
TCCCCGCCTGTCACG	15	Trnad-guc tRNA 5288425..5288496//Trnad-guc tRNA 6120242..6120313//Trnad-guc tRNA complement(8384663..8384734)//Trnad-guc tRNA complement(8385464..8385535)//Trnad-guc tRNA 1513226..1513297//Trnad-guc tRNA 4449661..4449732//Trnad-guc tRNA 9853389..9853460//Trnad-guc tRNA 12839391..12839462	104.02	0.00304847	0.5	47.25
TAATGCCGGGGTTGTGAGTTC	21	Trnai-uau tRNA join(4712066..4712103,4712124..4712159)//Trnai-uau tRNA complement(join(9364838..9364873,9364893..9364930))	112.312	1.58915e-05	1	81.75
CGGGCGGCCCGGGTTC	16	Trnag-gcc tRNA 3868479..3868549//Trnag-gcc tRNA complement(3942264..3942334)//Trnag-gcc tRNA complement(3944144..3944214)//Trnag-gcc tRNA complement(3944520..3944590)//Trnag-gcc tRNA complement(8382694..8382764)//Trnag-gcc tRNA complement(8383312..8383382)	124.811	5.93927e-09	1	96.875
CGCGGGAGACCGGGGTTC	18	Trnad-guc tRNA 5288425..5288496//Trnad-guc tRNA 6120242..6120313//Trnad-guc tRNA complement(8384663..8384734)//Trnad-guc tRNA complement(8385464..8385535)//Trnad-guc tRNA 1513226..1513297//Trnad-guc tRNA 4449661..4449732//Trnad-guc tRNA 9853389..9853460//Trnad-guc tRNA 12839391..12839462	157.614	0.000296931	0.5	72.375
GCCACGCGGGCGGCCCG	17	Trnag-gcc tRNA 3868479..3868549//Trnag-gcc tRNA complement(3942264..3942334)//Trnag-gcc tRNA complement(3944144..3944214)//Trnag-gcc tRNA complement(3944520..3944590)//Trnag-gcc tRNA complement(8382694..8382764)//Trnag-gcc tRNA complement(8383312..8383382)	179.945	0.000110737	1.5	184
GCGGGAGACCGGGGTTC	17	Trnad-guc tRNA 5288425..5288496//Trnad-guc tRNA 6120242..6120313//Trnad-guc tRNA complement(8384663..8384734)//Trnad-guc tRNA complement(8385464..8385535)//Trnad-guc tRNA 1513226..1513297//Trnad-guc tRNA 4449661..4449732//Trnad-guc tRNA 9853389..9853460//Trnad-guc tRNA 12839391..12839462	195.58	1.93719e-06	1.5	205.25
TCCGGTATGGTCTAGTGGCTAGGATAC	27	Trnae-cuc tRNA 5032010..5032081//Trnae-uuc tRNA complement(5295609..5295680)//Trnae-uuc tRNA 6813429..6813500//Trnae-uuc tRNA 6816695..6816766//Trnae-uuc tRNA 6818872..6818943//Trnae-cuc tRNA 6819387..6819458//Trnae-cuc tRNA 6851522..6851593//Trnae-uuc tRNA 6853691..6853762//Trnae-uuc tRNA 6853919..6853990//Trnae-cuc tRNA complement(6638144..6638215)//Trnae-cuc tRNA complement(6065634..6065705)	212.551	5.38078e-09	0.5	97
CTTTCACCCAGGAGGCTCG	19	Trnae-uuc tRNA complement(5295609..5295680)//Trnae-uuc tRNA 6813429..6813500//Trnae-uuc tRNA 6816695..6816766//Trnae-uuc tRNA 6818872..6818943//Trnae-uuc tRNA 6853691..6853762//Trnae-uuc tRNA 6853919..6853990	424.151	7.02742e-06	2	637.625
CGCGGGAGACCGGGGTTCG	19	Trnad-guc tRNA 5288425..5288496//Trnad-guc tRNA 6120242..6120313//Trnad-guc tRNA complement(8384663..8384734)//Trnad-guc tRNA complement(8385464..8385535)//Trnad-guc tRNA 1513226..1513297//Trnad-guc tRNA 4449661..4449732//Trnad-guc tRNA 9853389..9853460//Trnad-guc tRNA 12839391..12839462	441.888	0.00706432	0	60
CGCGGGCGGCCCGGGTTC	18	Trnag-gcc tRNA 3868479..3868549//Trnag-gcc tRNA complement(3942264..3942334)//Trnag-gcc tRNA complement(3944144..3944214)//Trnag-gcc tRNA complement(3944520..3944590)//Trnag-gcc tRNA complement(8382694..8382764)//Trnag-gcc tRNA complement(8383312..8383382)	485.99	0.00025479	0.5	221
CGGGAGACCGGGGTTC	16	Trnad-guc tRNA 5288425..5288496//Trnad-guc tRNA 6120242..6120313//Trnad-guc tRNA complement(8384663..8384734)//Trnad-guc tRNA complement(8385464..8385535)//Trnad-guc tRNA 1513226..1513297//Trnad-guc tRNA 4449661..4449732//Trnad-guc tRNA 9853389..9853460//Trnad-guc tRNA 12839391..12839462	594.295	0.000312095	0	85.25
TGTCACGCGGGAGACC	16	Trnad-guc tRNA 5288425..5288496//Trnad-guc tRNA 6120242..6120313//Trnad-guc tRNA complement(8384663..8384734)//Trnad-guc tRNA complement(8385464..8385535)//Trnad-guc tRNA 1513226..1513297//Trnad-guc tRNA 4449661..4449732//Trnad-guc tRNA 9853389..9853460//Trnad-guc tRNA 12839391..12839462	1006.31	5.19119e-05	0	143.375
TTCCCATTCTTGCGACCCG	19	Trnag-ccc tRNA 8011858..8011928	1088.37	1.46005e-06	0.5	532.5
					21	508

## Sheet: semen vs virgin eggs
Feature ID	Small RNA - Length	Small RNA - Name	EDGE test: semen vs virgin queen eggs, tagwise dispersions - Fold change	EDGE test: semen vs virgin queen eggs, tagwise dispersions - FDR p-value correction	semen - Means	virgin queen eggs - Means
GAGAGGTCCCGGGTT	15	Trnap-ugg tRNA complement(12050065..12050136)//Trnap-agg tRNA 9728000..9728071//Trnap-ugg tRNA 5806456..5806527//Trnap-ugg tRNA 5806876..5806947//Trnap-cgg tRNA complement(2004932..2005003)//Trnap-agg tRNA complement(1441522..1441593)//Trnap-cgg tRNA complement(2717259..2717330)//Trnap-agg tRNA 6410096..6410167//Trnap-cgg tRNA complement(6415093..6415164)//Trnap-agg tRNA 6415825..6415896	-15820.4	5.00731e-12	3416.5	0
AACGCGAAGGTCGCGGGT	18	Trnai-aau tRNA complement(25755363..25755436)//Trnai-aau tRNA 5294764..5294837//Trnai-aau tRNA 6850364..6850437//Trnai-aau tRNA complement(1693776..1693849)	-10114	2.73824e-08	2345	0
GATACCCGGCGCCTCC	16	Trnaa-agc tRNA 4566057..4566129//Trnaa-agc tRNA 4585063..4585135//Trnaa-agc tRNA 9052900..9052972//Trnaa-agc tRNA 6416909..6416981	-6091.61	1.39227e-14	1327	0
ACGCACAAGGTCCCCGGT	18	Trnav-cac tRNA 9856728..9856800//Trnav-cac tRNA complement(6639198..6639270)//Trnav-cac tRNA complement(8271941..8272013)	-5234.69	4.30047e-14	1139	0
CGATACCCGGCGCCTCCA	18	Trnaa-agc tRNA 4566057..4566129//Trnaa-agc tRNA 4585063..4585135//Trnaa-agc tRNA 9052900..9052972//Trnaa-agc tRNA 6416909..6416981	-4357.73	4.14363e-09	917.5	0
ACACGCACAAGGTCCCCGGTT	21	Trnav-cac tRNA 9856728..9856800//Trnav-cac tRNA complement(6639198..6639270)//Trnav-cac tRNA complement(8271941..8272013)	-4310.47	1.61685e-10	910.5	0
ACGCGGGCGCCCCGGGT	17	Trnag-gcc tRNA complement(5166713..5166783)	-4018.67	3.0014e-13	870.5	0
AAACCCGGGTGCCCC	15	Trnac-gca tRNA 2626705..2626776//Trnac-gca tRNA 6426104..6426175	-3949.65	9.06801e-17	850	0
ATACCCGGCGCCTCCA	16	Trnaa-agc tRNA 4566057..4566129//Trnaa-agc tRNA 4585063..4585135//Trnaa-agc tRNA 9052900..9052972//Trnaa-agc tRNA 6416909..6416981	-3863.41	7.16522e-11	832.5	0
ACGCACAAGGTCCCCGGTT	19	Trnav-cac tRNA 9856728..9856800//Trnav-cac tRNA complement(6639198..6639270)//Trnav-cac tRNA complement(8271941..8272013)	-3449.75	2.02071e-08	3697.5	0.25
AGGAGGTCCCGGGTT	15	Trnap-ugg tRNA complement(4416537..4416608)	-3036.99	9.8318e-08	660	0
CGATCCCGGGCGGAAA	16	Trnav-aac tRNA 736742..736814//Trnav-aac tRNA 754439..754511//Trnav-aac tRNA complement(7561422..7561494)//Trnav-aac tRNA complement(7561917..7561989)//Trnav-aac tRNA 6355395..6355467//Trnav-cac tRNA 9856728..9856800//Trnav-cac tRNA complement(6639198..6639270)//Trnav-cac tRNA complement(8271941..8272013)	-2532.99	1.02202e-08	546	0
AAACCGGGGATTGTGGGTTCGAGT	24	Trnar-ccu tRNA 16952438..16952510//Trnar-ccu tRNA 1829084..1829156//Trnar-ccu tRNA 1985496..1985568//Trnar-ccu tRNA complement(1434251..1434323)	-2528.62	1.92463e-08	567.5	0
CACGCGGGCGGCCCGGGTT	19	Trnag-gcc tRNA 3868479..3868549//Trnag-gcc tRNA complement(3942264..3942334)//Trnag-gcc tRNA complement(3944144..3944214)//Trnag-gcc tRNA complement(3944520..3944590)//Trnag-gcc tRNA complement(8382694..8382764)//Trnag-gcc tRNA complement(8383312..8383382)	-2521.82	1.99277e-13	4154.5	0.5
GAAAGGCCCCGGGTT	15	Trnaa-ugc tRNA complement(9123397..9123468)//Trnaa-ugc tRNA complement(9132093..9132164)//Trnaa-ugc tRNA 14154565..14154636	-2376.77	2.54255e-09	522.5	0
GAAACCACGCTCTGC	15	Trnam-cau tRNA 18436131..18436202//Trnam-cau tRNA 6012989..6013060//Trnam-cau tRNA complement(6013266..6013337)//Trnam-cau tRNA 6013765..6013836//Trnam-cau tRNA 6595368..6595439//Trnam-cau tRNA 6914696..6914767	-2076.2	2.43356e-07	429.5	0
CTGCCACGCGGGCGGCCCGGGTT	23	Trnag-gcc tRNA 3868479..3868549//Trnag-gcc tRNA complement(3942264..3942334)//Trnag-gcc tRNA complement(3944144..3944214)//Trnag-gcc tRNA complement(3944520..3944590)//Trnag-gcc tRNA complement(8382694..8382764)//Trnag-gcc tRNA complement(8383312..8383382)	-1884.77	1.07399e-08	397	0
GATGCCCGGCGCCTCCA	17	Trnaa-agc tRNA complement(4383422..4383494)//Trnaa-agc tRNA 9053208..9053280//Trnaa-agc tRNA 9054034..9054106	-1721.72	7.28216e-15	1433	0.25
CACCCAGGCGGCCCGGG	17	Trnae-cuc tRNA complement(6638144..6638215)	-1702.14	3.59262e-13	374	0
ATACCCGGCGCCTCC	15	Trnaa-agc tRNA 4566057..4566129//Trnaa-agc tRNA 4585063..4585135//Trnaa-agc tRNA 9052900..9052972//Trnaa-agc tRNA 6416909..6416981	-1699.78	4.34475e-11	367.5	0
GCGGGCGGCCCGGGT	15	Trnag-gcc tRNA 3868479..3868549//Trnag-gcc tRNA complement(3942264..3942334)//Trnag-gcc tRNA complement(3944144..3944214)//Trnag-gcc tRNA complement(3944520..3944590)//Trnag-gcc tRNA complement(8382694..8382764)//Trnag-gcc tRNA complement(8383312..8383382)	-1631.13	5.9537e-19	85587	14
AGGATACCTGGCTCTCACCCAGGCGGCCCGGGT	33	Trnae-cuc tRNA complement(6638144..6638215)	-1588.74	3.15103e-05	346	0
GCGGGCGGCCCGGGTT	16	Trnag-gcc tRNA 3868479..3868549//Trnag-gcc tRNA complement(3942264..3942334)//Trnag-gcc tRNA complement(3944144..3944214)//Trnag-gcc tRNA complement(3944520..3944590)//Trnag-gcc tRNA complement(8382694..8382764)//Trnag-gcc tRNA complement(8383312..8383382)	-1552.12	5.46366e-17	9031.5	2.25
ACCCAGGCGGCCCGGGT	17	Trnae-cuc tRNA complement(6638144..6638215)	-1511.96	6.00052e-13	338.5	0
AGTGGAAGCGTGCTGGGC	18	Trnam-cau tRNA 18436131..18436202//Trnam-cau tRNA 6012989..6013060//Trnam-cau tRNA complement(6013266..6013337)//Trnam-cau tRNA 6013765..6013836//Trnam-cau tRNA 6595368..6595439//Trnam-cau tRNA 6914696..6914767	-1418.32	2.10419e-20	63001	13
ACGCGGGCGGCCCGGG	16	Trnag-gcc tRNA 3868479..3868549//Trnag-gcc tRNA complement(3942264..3942334)//Trnag-gcc tRNA complement(3944144..3944214)//Trnag-gcc tRNA complement(3944520..3944590)//Trnag-gcc tRNA complement(8382694..8382764)//Trnag-gcc tRNA complement(8383312..8383382)	-1382.22	3.19697e-28	181742	37
ACGCGGGCGGCCCGGGT	17	Trnag-gcc tRNA 3868479..3868549//Trnag-gcc tRNA complement(3942264..3942334)//Trnag-gcc tRNA complement(3944144..3944214)//Trnag-gcc tRNA complement(3944520..3944590)//Trnag-gcc tRNA complement(8382694..8382764)//Trnag-gcc tRNA complement(8383312..8383382)	-1304.47	1.61564e-28	324872	63.75
CGATCCCGGGCGGAA	15	Trnav-aac tRNA 736742..736814//Trnav-aac tRNA 754439..754511//Trnav-aac tRNA complement(7561422..7561494)//Trnav-aac tRNA complement(7561917..7561989)//Trnav-aac tRNA 6355395..6355467//Trnav-cac tRNA 9856728..9856800//Trnav-cac tRNA complement(6639198..6639270)//Trnav-cac tRNA complement(8271941..8272013)	-1280.73	2.43415e-10	1075	0.25
ACGCGGGCGGCCCGGGTT	18	Trnag-gcc tRNA 3868479..3868549//Trnag-gcc tRNA complement(3942264..3942334)//Trnag-gcc tRNA complement(3944144..3944214)//Trnag-gcc tRNA complement(3944520..3944590)//Trnag-gcc tRNA complement(8382694..8382764)//Trnag-gcc tRNA complement(8383312..8383382)	-1256.66	8.82821e-24	12528.5	3.25
TCCCCGGTTCAAACC	15	Trnac-gca tRNA 2626705..2626776//Trnac-gca tRNA 6608879..6608950//Trnac-gca tRNA 6426104..6426175	-1230.74	2.01636e-08	274	0
CACCCAGGCGGCCCGGGT	18	Trnae-cuc tRNA complement(6638144..6638215)	-1220.9	3.68655e-16	1023.5	0.25
GATCCCGGGCGGAAAC	16	Trnav-aac tRNA 736742..736814//Trnav-aac tRNA 754439..754511//Trnav-aac tRNA complement(7561422..7561494)//Trnav-aac tRNA complement(7561917..7561989)//Trnav-aac tRNA 6355395..6355467//Trnav-cac tRNA 9856728..9856800//Trnav-cac tRNA complement(6639198..6639270)//Trnav-cac tRNA complement(8271941..8272013)	-1204.51	1.1963e-07	1266.5	0.25
GATACCCGGCGCCTCCA	17	Trnaa-agc tRNA 4566057..4566129//Trnaa-agc tRNA 4585063..4585135//Trnaa-agc tRNA 9052900..9052972//Trnaa-agc tRNA 6416909..6416981	-1192.33	4.05877e-17	5885.5	1.75
CGATTCCCGGGCAGT	15	Trnag-ccc tRNA 8011858..8011928	-1191.95	7.08012e-09	931.5	0.25
TCCCCGGTTCGATCCC	16	Trnav-aac tRNA 736742..736814//Trnav-aac tRNA 754439..754511//Trnav-aac tRNA complement(7561422..7561494)//Trnav-aac tRNA 6355395..6355467//Trnav-cac tRNA 9856728..9856800//Trnav-cac tRNA complement(6639198..6639270)//Trnaf-gaa tRNA complement(1278895..1278967)//Trnav-cac tRNA complement(8271941..8272013)	-1163.02	1.14528e-10	256	0
CGAGAGGTACCGGGAT	16	Trnaa-agc tRNA complement(4383422..4383494)//Trnaa-agc tRNA 4566057..4566129//Trnaa-agc tRNA 4585063..4585135//Trnaa-agc tRNA 9052900..9052972//Trnaa-agc tRNA 9053208..9053280//Trnaa-agc tRNA 9054034..9054106//Trnaa-agc tRNA 6416909..6416981	-1154.29	3.00592e-06	246.5	0
GATGCCCGGCGCCTCC	16	Trnaa-agc tRNA complement(4383422..4383494)//Trnaa-agc tRNA 9053208..9053280//Trnaa-agc tRNA 9054034..9054106	-1099.27	5.70378e-11	907.5	0.25
CGAAACCACGCTCTGC	16	Trnam-cau tRNA 18436131..18436202//Trnam-cau tRNA 6012989..6013060//Trnam-cau tRNA complement(6013266..6013337)//Trnam-cau tRNA 6013765..6013836//Trnam-cau tRNA 6595368..6595439//Trnam-cau tRNA 6914696..6914767	-1071.23	1.13426e-05	220	0
CACGCGGGCGGCCCGGGT	18	Trnag-gcc tRNA 3868479..3868549//Trnag-gcc tRNA complement(3942264..3942334)//Trnag-gcc tRNA complement(3944144..3944214)//Trnag-gcc tRNA complement(3944520..3944590)//Trnag-gcc tRNA complement(8382694..8382764)//Trnag-gcc tRNA complement(8383312..8383382)	-1047.95	4.3009e-12	74907	18.25
TCCCCGGTTCGATCC	15	Trnav-aac tRNA 736742..736814//Trnav-aac tRNA 754439..754511//Trnav-aac tRNA complement(7561422..7561494)//Trnav-aac tRNA 6355395..6355467//Trnav-cac tRNA 9856728..9856800//Trnav-cac tRNA complement(6639198..6639270)//Trnaf-gaa tRNA complement(1278895..1278967)//Trnav-cac tRNA complement(8271941..8272013)	-1047.27	1.43377e-11	231.5	0
GTGGAAGCGTGCTGGGC	17	Trnam-cau tRNA 18436131..18436202//Trnam-cau tRNA 6012989..6013060//Trnam-cau tRNA complement(6013266..6013337)//Trnam-cau tRNA 6013765..6013836//Trnam-cau tRNA 6595368..6595439//Trnam-cau tRNA 6914696..6914767	-998.853	3.99728e-13	6632.5	2
GGGGGCGTAGCTCAGAT	17	Trnaa-agc tRNA complement(4383422..4383494)//Trnaa-agc tRNA 4566057..4566129//Trnaa-agc tRNA 4585063..4585135//Trnaa-agc tRNA 9052900..9052972//Trnaa-agc tRNA 9053208..9053280//Trnaa-agc tRNA 9054034..9054106//Trnaa-agc tRNA 6416909..6416981	-987.98	8.36632e-23	2128	0.75
AAATCCCGGACGAGCCC	17	Trnap-agg tRNA 9728000..9728071//Trnap-cgg tRNA complement(2004932..2005003)//Trnap-agg tRNA complement(1441522..1441593)//Trnap-cgg tRNA complement(2717259..2717330)//Trnap-agg tRNA 6410096..6410167//Trnap-cgg tRNA complement(6415093..6415164)//Trnap-agg tRNA 6415825..6415896	-981.286	1.45767e-13	122015	38
CGATCCCGGGCGGAAAC	17	Trnav-aac tRNA 736742..736814//Trnav-aac tRNA 754439..754511//Trnav-aac tRNA complement(7561422..7561494)//Trnav-aac tRNA complement(7561917..7561989)//Trnav-aac tRNA 6355395..6355467//Trnav-cac tRNA 9856728..9856800//Trnav-cac tRNA complement(6639198..6639270)//Trnav-cac tRNA complement(8271941..8272013)	-963.461	2.25375e-06	900.5	0.25
GCCACGCGGGCGGCCCGGGTT	21	Trnag-gcc tRNA 3868479..3868549//Trnag-gcc tRNA complement(3942264..3942334)//Trnag-gcc tRNA complement(3944144..3944214)//Trnag-gcc tRNA complement(3944520..3944590)//Trnag-gcc tRNA complement(8382694..8382764)//Trnag-gcc tRNA complement(8383312..8383382)	-959.867	1.08802e-09	206.5	0
GATTCCCGGTACCGGA	16	Trnae-cuc tRNA 5032010..5032081//Trnae-uuc tRNA complement(5295609..5295680)//Trnae-uuc tRNA 6813429..6813500//Trnae-uuc tRNA 6816695..6816766//Trnae-uuc tRNA 6818872..6818943//Trnae-cuc tRNA 6819387..6819458//Trnae-cuc tRNA 6851522..6851593//Trnae-uuc tRNA 6853691..6853762//Trnae-uuc tRNA 6853919..6853990//Trnae-cuc tRNA complement(6638144..6638215)//Trnae-cuc tRNA complement(6065634..6065705)	-941.178	1.05968e-11	2238.5	0.75
GATACCCGGCGCCTC	15	Trnaa-agc tRNA 4566057..4566129//Trnaa-agc tRNA 4585063..4585135//Trnaa-agc tRNA 9052900..9052972//Trnaa-agc tRNA 6416909..6416981	-940.538	7.29798e-08	853	0.25
CACGCGGGCGCCCCGGGT	18	Trnag-gcc tRNA complement(5166713..5166783)	-929.666	1.92543e-08	196	0
CAGGAGGCTCGGGTT	15	Trnae-cuc tRNA 5032010..5032081//Trnae-uuc tRNA complement(5295609..5295680)//Trnae-uuc tRNA 6813429..6813500//Trnae-uuc tRNA 6816695..6816766//Trnae-uuc tRNA 6818872..6818943//Trnae-cuc tRNA 6819387..6819458//Trnae-cuc tRNA 6851522..6851593//Trnae-uuc tRNA 6853691..6853762//Trnae-uuc tRNA 6853919..6853990//Trnae-cuc tRNA complement(6065634..6065705)	-909.382	2.6063e-08	3768	1.5
AGTATCCCCGCCTGT	15	Trnad-guc tRNA 5288425..5288496//Trnad-guc tRNA 6120242..6120313//Trnad-guc tRNA complement(8384663..8384734)//Trnad-guc tRNA complement(8385464..8385535)//Trnad-guc tRNA 1513226..1513297//Trnad-guc tRNA 4449661..4449732//Trnad-guc tRNA 9853389..9853460//Trnad-guc tRNA 12839391..12839462	-897.545	5.41219e-08	1669.5	0.75
ATCCCGGGCGGAAAC	15	Trnav-aac tRNA 736742..736814//Trnav-aac tRNA 754439..754511//Trnav-aac tRNA complement(7561422..7561494)//Trnav-aac tRNA complement(7561917..7561989)//Trnav-aac tRNA 6355395..6355467//Trnav-cac tRNA 9856728..9856800//Trnav-cac tRNA complement(6639198..6639270)//Trnav-cac tRNA complement(8271941..8272013)	-885.973	4.99307e-16	1316.5	0.5
TGCCACGCGGGCGGCCCGGGTT	22	Trnag-gcc tRNA 3868479..3868549//Trnag-gcc tRNA complement(3942264..3942334)//Trnag-gcc tRNA complement(3944144..3944214)//Trnag-gcc tRNA complement(3944520..3944590)//Trnag-gcc tRNA complement(8382694..8382764)//Trnag-gcc tRNA complement(8383312..8383382)	-879.067	5.50284e-07	184.5	0
GGGGGTGTAACTCAGTGGTAGAGTGTCTGCTTC	33	Trnaa-cgc tRNA 7005451..7005522//Trnaa-cgc tRNA 8232112..8232183	-842.991	1.02155e-08	187	0
CGATTCCCGGTACCGG	16	Trnae-cuc tRNA 5032010..5032081//Trnae-uuc tRNA complement(5295609..5295680)//Trnae-uuc tRNA 6813429..6813500//Trnae-uuc tRNA 6816695..6816766//Trnae-uuc tRNA 6818872..6818943//Trnae-cuc tRNA 6819387..6819458//Trnae-cuc tRNA 6851522..6851593//Trnae-uuc tRNA 6853691..6853762//Trnae-uuc tRNA 6853919..6853990//Trnae-cuc tRNA complement(6638144..6638215)//Trnae-cuc tRNA complement(6065634..6065705)	-820.128	1.67715e-07	176	0
AAATCTCGGTGGGACCT	17	Trnaq-uug tRNA 8742939..8743010//Trnaq-cug tRNA complement(8750290..8750361)//Trnaq-cug tRNA 9123909..9123980//Trnaq-cug tRNA complement(13136158..13136229)//Trnaq-uug tRNA complement(11223493..11223564)//Trnaq-cug tRNA complement(2804907..2804978)	-817.416	3.57324e-07	4756	2.25
GAATCCCTCCGGGGC	15	Trnat-agu tRNA complement(9727266..9727339)//Trnat-agu tRNA complement(17729859..17729932)//Trnat-agu tRNA complement(6429716..6429789)	-799.224	2.02731e-07	181	0
CACGCGGGAGACCGGGGT	18	Trnad-guc tRNA 5288425..5288496//Trnad-guc tRNA 6120242..6120313//Trnad-guc tRNA complement(8384663..8384734)//Trnad-guc tRNA complement(8385464..8385535)//Trnad-guc tRNA 1513226..1513297//Trnad-guc tRNA 4449661..4449732//Trnad-guc tRNA 9853389..9853460//Trnad-guc tRNA 12839391..12839462	-797.376	1.81134e-07	173	0
GTGGGTTCGAACCCC	15	Trnal-uaa tRNA complement(28799518..28799601)//Trnal-uaa tRNA 9117379..9117461//Trnal-uaa tRNA complement(16176210..16176293)//Trnal-uaa tRNA 18058276..18058359	-787.351	4.68358e-06	168.5	0
GAATCCCACCGCTGCC	16	Trnal-aag tRNA 1632943..1633024//Trnal-aag tRNA 6203340..6203421	-760.828	5.96523e-08	167.5	0
CGATGCCCGGCGCCTCCA	18	Trnaa-agc tRNA complement(4383422..4383494)//Trnaa-agc tRNA 9053208..9053280//Trnaa-agc tRNA 9054034..9054106	-749.634	0.000112289	157	0
ACGCGGGCGGCCCGG	15	Trnag-gcc tRNA 3868479..3868549//Trnag-gcc tRNA complement(3942264..3942334)//Trnag-gcc tRNA complement(3944144..3944214)//Trnag-gcc tRNA complement(3944520..3944590)//Trnag-gcc tRNA complement(8382694..8382764)//Trnag-gcc tRNA complement(8383312..8383382)	-745.649	2.54255e-09	17906	12.75
GATGGGCTATGCCCGC	16	Trnas-cga tRNA 1794976..1795057	-739.751	2.08385e-08	168.5	0
GAGAGGTACCGGGAT	15	Trnaa-agc tRNA complement(4383422..4383494)//Trnaa-agc tRNA 4566057..4566129//Trnaa-agc tRNA 4585063..4585135//Trnaa-agc tRNA 9052900..9052972//Trnaa-agc tRNA 9053208..9053280//Trnaa-agc tRNA 9054034..9054106//Trnaa-agc tRNA 6416909..6416981	-739.145	3.82421e-06	13187	3.25
CGATTCCCGGTACCGGA	17	Trnae-cuc tRNA 5032010..5032081//Trnae-uuc tRNA complement(5295609..5295680)//Trnae-uuc tRNA 6813429..6813500//Trnae-uuc tRNA 6816695..6816766//Trnae-uuc tRNA 6818872..6818943//Trnae-cuc tRNA 6819387..6819458//Trnae-cuc tRNA 6851522..6851593//Trnae-uuc tRNA 6853691..6853762//Trnae-uuc tRNA 6853919..6853990//Trnae-cuc tRNA complement(6638144..6638215)//Trnae-cuc tRNA complement(6065634..6065705)	-733.729	4.71068e-10	604	0.25
GAAGGTCCCCGGTTC	15	Trnav-aac tRNA 736742..736814//Trnav-aac tRNA 754439..754511//Trnav-aac tRNA complement(7561422..7561494)//Trnav-aac tRNA 6355395..6355467	-733.113	0.00135156	155.5	0
CACGCGGGCGGCCCGGG	17	Trnag-gcc tRNA 3868479..3868549//Trnag-gcc tRNA complement(3942264..3942334)//Trnag-gcc tRNA complement(3944144..3944214)//Trnag-gcc tRNA complement(3944520..3944590)//Trnag-gcc tRNA complement(8382694..8382764)//Trnag-gcc tRNA complement(8383312..8383382)	-710.615	1.01316e-08	32640.5	9.75
CGAATCCTGGTCACG	15	Trnah-gug tRNA 12812316..12812387//Trnah-gug tRNA 12033549..12033620//Trnah-gug tRNA 2713991..2714062//Trnah-gug tRNA 1433601..1433672//Trnah-gug tRNA complement(1623358..1623429)	-700.253	2.8326e-07	150	0
AAATGTCCCCGGTTC	15	Trnaf-gaa tRNA 1116731..1116803//Trnaf-gaa tRNA 13935304..13935376//Trnaf-gaa tRNA complement(1278895..1278967)	-698.459	5.79314e-05	910	0.5
ACCCAGGCGGCCCGGG	16	Trnae-cuc tRNA complement(6638144..6638215)	-677.19	1.1613e-09	149.5	0
AGAGGTACCGGGATCGAT	18	Trnaa-agc tRNA complement(4383422..4383494)//Trnaa-agc tRNA 4566057..4566129//Trnaa-agc tRNA 4585063..4585135//Trnaa-agc tRNA 9052900..9052972//Trnaa-agc tRNA 9053208..9053280//Trnaa-agc tRNA 9054034..9054106//Trnaa-agc tRNA 6416909..6416981	-676.749	6.50682e-05	144	0
GGGGGCGTAGCTCAGATG	18	Trnaa-agc tRNA complement(4383422..4383494)//Trnaa-agc tRNA 4566057..4566129//Trnaa-agc tRNA 4585063..4585135//Trnaa-agc tRNA 9052900..9052972//Trnaa-agc tRNA 9053208..9053280//Trnaa-agc tRNA 9054034..9054106//Trnaa-agc tRNA 6416909..6416981	-656.491	2.15065e-15	1009	0.5
AAATCCCGGAGGGGC	15	Trnap-ugg tRNA complement(4416537..4416608)	-650.362	2.2205e-14	1545	0.75
GGAAGCGTGCTGGGC	15	Trnam-cau tRNA 18436131..18436202//Trnam-cau tRNA 6012989..6013060//Trnam-cau tRNA complement(6013266..6013337)//Trnam-cau tRNA 6013765..6013836//Trnam-cau tRNA 6595368..6595439//Trnam-cau tRNA 6914696..6914767	-639.939	4.14529e-09	1607.5	1
AGAGGTCCGTGGATCGAAAC	20	Trnam-cau tRNA 18436131..18436202//Trnam-cau tRNA 6012989..6013060//Trnam-cau tRNA complement(6013266..6013337)//Trnam-cau tRNA 6013765..6013836//Trnam-cau tRNA 6595368..6595439//Trnam-cau tRNA 6914696..6914767	-633.928	0.000197708	134.5	0
GAATCCTGGTCACGGCA	17	Trnah-gug tRNA 12812316..12812387//Trnah-gug tRNA 12033549..12033620//Trnah-gug tRNA 2713991..2714062//Trnah-gug tRNA 1433601..1433672//Trnah-gug tRNA complement(1623358..1623429)	-615.752	5.4843e-06	129	0
CGCGGGCGGCCCGGG	15	Trnag-gcc tRNA 3868479..3868549//Trnag-gcc tRNA complement(3942264..3942334)//Trnag-gcc tRNA complement(3944144..3944214)//Trnag-gcc tRNA complement(3944520..3944590)//Trnag-gcc tRNA complement(8382694..8382764)//Trnag-gcc tRNA complement(8383312..8383382)	-611.781	2.63665e-13	1383	0.75
AAACCGGGGATTGTGGGT	18	Trnar-ccu tRNA 16952438..16952510//Trnar-ccu tRNA 1829084..1829156//Trnar-ccu tRNA 1985496..1985568//Trnar-ccu tRNA complement(1434251..1434323)	-606.96	8.41682e-10	527	0.25
TCAAATCCCGGACGAGCC	18	Trnap-agg tRNA 9728000..9728071//Trnap-cgg tRNA complement(2004932..2005003)//Trnap-agg tRNA complement(1441522..1441593)//Trnap-cgg tRNA complement(2717259..2717330)//Trnap-agg tRNA 6410096..6410167//Trnap-cgg tRNA complement(6415093..6415164)//Trnap-agg tRNA 6415825..6415896	-599.701	1.33561e-08	129.5	0
CGATACCCGGCGCCTCC	17	Trnaa-agc tRNA 4566057..4566129//Trnaa-agc tRNA 4585063..4585135//Trnaa-agc tRNA 9052900..9052972//Trnaa-agc tRNA 6416909..6416981	-563.432	2.15123e-06	119.5	0
AAACCGGGGATTGTGGGTT	19	Trnar-ccu tRNA 16952438..16952510//Trnar-ccu tRNA 1829084..1829156//Trnar-ccu tRNA 1985496..1985568//Trnar-ccu tRNA complement(1434251..1434323)	-558.699	6.86444e-07	123	0
ACGCGTGGGTTCGAATCCCA	20	Trnas-gcu tRNA 5895294..5895375//Trnas-gcu tRNA complement(9853973..9854054)//Trnas-gcu tRNA 608670..608751//Trnas-gcu tRNA 2707121..2707202	-552.461	1.10178e-05	118.5	0
CACACGCACAAGGTCCCCGGTT	22	Trnav-cac tRNA 9856728..9856800//Trnav-cac tRNA complement(6639198..6639270)//Trnav-cac tRNA complement(8271941..8272013)	-549.257	3.22988e-05	114	0
AAACCCGGGTGCCCCC	16	Trnac-gca tRNA 2626705..2626776//Trnac-gca tRNA 6426104..6426175	-540.992	6.819e-06	114.5	0
AAAGGCCCCGGGTTCGATCCCCGGC	25	Trnaa-ugc tRNA complement(9123397..9123468)//Trnaa-ugc tRNA complement(9132093..9132164)//Trnaa-ugc tRNA 14154565..14154636	-526.728	3.71978e-05	112.5	0
AGCACTCTGGACTCTGA	17	Trnaq-cug tRNA complement(326361..326432)//Trnaq-cug tRNA complement(8750290..8750361)//Trnaq-cug tRNA complement(8751244..8751315)//Trnaq-cug tRNA 9123909..9123980//Trnaq-cug tRNA complement(13136158..13136229)//Trnaq-cug tRNA complement(2804907..2804978)	-525.02	0.000282007	107	0
CGATACCCGGCGCCTC	16	Trnaa-agc tRNA 4566057..4566129//Trnaa-agc tRNA 4585063..4585135//Trnaa-agc tRNA 9052900..9052972//Trnaa-agc tRNA 6416909..6416981	-517.241	0.000109829	107	0
AATCCCGGACGAGCCC	16	Trnap-agg tRNA 9728000..9728071//Trnap-cgg tRNA complement(2004932..2005003)//Trnap-agg tRNA complement(1441522..1441593)//Trnap-cgg tRNA complement(2717259..2717330)//Trnap-agg tRNA 6410096..6410167//Trnap-cgg tRNA complement(6415093..6415164)//Trnap-agg tRNA 6415825..6415896	-514.344	2.63675e-12	43675	40.5
GAGGTCCGTGGATCGAAAC	19	Trnam-cau tRNA 18436131..18436202//Trnam-cau tRNA 6012989..6013060//Trnam-cau tRNA complement(6013266..6013337)//Trnam-cau tRNA 6013765..6013836//Trnam-cau tRNA 6595368..6595439//Trnam-cau tRNA 6914696..6914767	-511.702	2.8578e-05	109.5	0
AAATCCCGGAGGGGCCC	17	Trnap-ugg tRNA complement(4416537..4416608)	-511.228	2.39463e-06	109.5	0
AGGAGATCGGGGGTTCGAAT	20	Trnat-agu tRNA 6208959..6209032	-507.147	9.70854e-05	111.5	0
TCGGGTTCGATTCCCGGTACCGGA	24	Trnae-cuc tRNA 5032010..5032081//Trnae-uuc tRNA complement(5295609..5295680)//Trnae-uuc tRNA 6813429..6813500//Trnae-uuc tRNA 6816695..6816766//Trnae-uuc tRNA 6818872..6818943//Trnae-cuc tRNA 6819387..6819458//Trnae-cuc tRNA 6851522..6851593//Trnae-uuc tRNA 6853691..6853762//Trnae-uuc tRNA 6853919..6853990//Trnae-cuc tRNA complement(6065634..6065705)	-483.75	6.11183e-05	104	0
TCCCCGGTTCGATCCCG	17	Trnav-aac tRNA 736742..736814//Trnav-aac tRNA 754439..754511//Trnav-aac tRNA complement(7561422..7561494)//Trnav-aac tRNA 6355395..6355467//Trnav-cac tRNA 9856728..9856800//Trnav-cac tRNA complement(6639198..6639270)//Trnaf-gaa tRNA complement(1278895..1278967)//Trnav-cac tRNA complement(8271941..8272013)	-467.233	3.98228e-07	102.5	0
GAGAGGTACCGGGATCGAT	19	Trnaa-agc tRNA complement(4383422..4383494)//Trnaa-agc tRNA 4566057..4566129//Trnaa-agc tRNA 4585063..4585135//Trnaa-agc tRNA 9052900..9052972//Trnaa-agc tRNA 9053208..9053280//Trnaa-agc tRNA 9054034..9054106//Trnaa-agc tRNA 6416909..6416981	-464.952	0.00012298	100.5	0
GTATAGCTCAGTGGTAGAGCATTCGACTGC	30	Trnac-gca tRNA 2626705..2626776//Trnac-gca tRNA 6426104..6426175	-456.941	0.00222124	108	0
GGTAGCGTGGCCGAG	15	Trnal-aag tRNA 1632943..1633024//Trnal-aag tRNA 6203340..6203421	-455.108	2.1266e-12	3447.5	3
GTGGAAGCGTGCTGGGCC	18	Trnam-cau tRNA 18436131..18436202//Trnam-cau tRNA 6012989..6013060//Trnam-cau tRNA complement(6013266..6013337)//Trnam-cau tRNA 6013765..6013836//Trnam-cau tRNA 6595368..6595439//Trnam-cau tRNA 6914696..6914767	-436.618	3.67301e-05	94.5	0
ACGCGGAAGGTCCCCGGT	18	Trnav-aac tRNA 736742..736814//Trnav-aac tRNA 754439..754511//Trnav-aac tRNA complement(7561422..7561494)//Trnav-aac tRNA 6355395..6355467	-435.403	2.10338e-05	97.5	0
CTCAGTCGGTAGAGCATCAGAC	22	Trnak-uuu tRNA 4356706..4356778//Trnak-uuu tRNA 4356871..4356943//Trnak-uuu tRNA complement(5239604..5239676)//Trnak-uuu tRNA complement(5257093..5257165)//Trnak-uuu tRNA 6862419..6862491//Trnak-uuu tRNA complement(8230100..8230172)	-431.08	3.57324e-07	94	0
TGCCACGCGGGCGGCCCGGGT	21	Trnag-gcc tRNA 3868479..3868549//Trnag-gcc tRNA complement(3942264..3942334)//Trnag-gcc tRNA complement(3944144..3944214)//Trnag-gcc tRNA complement(3944520..3944590)//Trnag-gcc tRNA complement(8382694..8382764)//Trnag-gcc tRNA complement(8383312..8383382)	-428.449	6.47893e-12	595	0.5
ACGCGGGAGACCGGGGT	17	Trnad-guc tRNA 5288425..5288496//Trnad-guc tRNA 6120242..6120313//Trnad-guc tRNA complement(8384663..8384734)//Trnad-guc tRNA complement(8385464..8385535)//Trnad-guc tRNA 1513226..1513297//Trnad-guc tRNA 4449661..4449732//Trnad-guc tRNA 9853389..9853460//Trnad-guc tRNA 12839391..12839462	-423.978	4.2676e-06	443	0.25
CACGCGGGCGCCCCGGG	17	Trnag-gcc tRNA complement(5166713..5166783)	-420.615	1.4919e-06	88	0
GCCACGCGGGCGGCCCGGG	19	Trnag-gcc tRNA 3868479..3868549//Trnag-gcc tRNA complement(3942264..3942334)//Trnag-gcc tRNA complement(3944144..3944214)//Trnag-gcc tRNA complement(3944520..3944590)//Trnag-gcc tRNA complement(8382694..8382764)//Trnag-gcc tRNA complement(8383312..8383382)	-418.618	5.17252e-07	91	0
ACGCGGGCGCCCCGGG	16	Trnag-gcc tRNA complement(5166713..5166783)	-413.369	1.2082e-11	371.5	0.25
GGTAGCGTGGCCGAGC	16	Trnal-aag tRNA 1632943..1633024//Trnal-aag tRNA 6203340..6203421	-409.83	1.04874e-20	7576	7.25
GAATCCCACCGCTGCCA	17	Trnal-aag tRNA 1632943..1633024//Trnal-aag tRNA 6203340..6203421	-403.782	3.07403e-06	86.5	0
GATTCCCCGCCGGGGAG	17	Trnad-guc tRNA 6120242..6120313//Trnad-guc tRNA complement(8385464..8385535)//Trnad-guc tRNA 1513226..1513297	-402.624	0.000334175	89.5	0
GATCCCGGCCGGAAC	15	Trnav-uac tRNA complement(9820392..9820464)	-397.607	0.000272831	82	0
TCGTGGGTTCGAGCCCCACGTTGGGCG	27	Trnak-cuu tRNA complement(341432..341504)//Trnak-cuu tRNA complement(4293623..4293695)//Trnak-cuu tRNA complement(4348706..4348778)//Trnak-cuu tRNA complement(6595728..6595800)//Trnak-cuu tRNA complement(9851782..9851854)//Trnak-cuu tRNA complement(6707977..6708049)	-397.151	9.51364e-06	85	0
CGAGAGGTCCCGGGT	15	Trnap-ugg tRNA complement(12050065..12050136)//Trnap-agg tRNA 9728000..9728071//Trnap-ugg tRNA 5806456..5806527//Trnap-ugg tRNA 5806876..5806947//Trnap-cgg tRNA complement(2004932..2005003)//Trnap-agg tRNA complement(1441522..1441593)//Trnap-cgg tRNA complement(2717259..2717330)//Trnap-agg tRNA 6410096..6410167//Trnap-cgg tRNA complement(6415093..6415164)//Trnap-agg tRNA 6415825..6415896	-396.898	1.05968e-11	323.5	0.25
CGAATCCCACCGCTGCC	17	Trnal-aag tRNA 1632943..1633024//Trnal-aag tRNA 6203340..6203421	-395.854	3.17543e-06	85	0
AGCGTGGCCGAGCGGT	16	Trnal-aag tRNA 1632943..1633024//Trnal-uag tRNA complement(9124524..9124603)//Trnal-aag tRNA 6203340..6203421	-384.395	7.48303e-05	85	0
GAGAGGTCCCGGGTTC	16	Trnap-ugg tRNA complement(12050065..12050136)//Trnap-agg tRNA 9728000..9728071//Trnap-ugg tRNA 5806456..5806527//Trnap-ugg tRNA 5806876..5806947//Trnap-cgg tRNA complement(2004932..2005003)//Trnap-agg tRNA complement(1441522..1441593)//Trnap-cgg tRNA complement(2717259..2717330)//Trnap-agg tRNA 6410096..6410167//Trnap-cgg tRNA complement(6415093..6415164)//Trnap-agg tRNA 6415825..6415896	-381.369	2.35362e-05	961.5	1
AGTGGAAGCGTGCTGGGCC	19	Trnam-cau tRNA 18436131..18436202//Trnam-cau tRNA 6012989..6013060//Trnam-cau tRNA complement(6013266..6013337)//Trnam-cau tRNA 6013765..6013836//Trnam-cau tRNA 6595368..6595439//Trnam-cau tRNA 6914696..6914767	-378.369	1.95683e-11	1216	1.25
GGGAGACCGGGGTTCGAT	18	Trnad-guc tRNA 5288425..5288496//Trnad-guc tRNA 6120242..6120313//Trnad-guc tRNA complement(8384663..8384734)//Trnad-guc tRNA complement(8385464..8385535)//Trnad-guc tRNA 1513226..1513297//Trnad-guc tRNA 4449661..4449732//Trnad-guc tRNA 9853389..9853460//Trnad-guc tRNA 12839391..12839462	-377.073	0.000297845	82	0
CGATCCCGGCCGGAAC	16	Trnav-uac tRNA complement(9820392..9820464)	-376.053	0.00116686	77	0
CTGAATCCAGCGATCCGAGTT	21	Trnaq-cug tRNA complement(326361..326432)//Trnaq-cug tRNA complement(8750290..8750361)//Trnaq-cug tRNA complement(8751244..8751315)//Trnaq-cug tRNA 9123909..9123980//Trnaq-cug tRNA complement(13136158..13136229)//Trnaq-cug tRNA complement(2804907..2804978)	-370.878	0.00737431	744.5	0.5
AAACCGGGGATTGTGGGTTCGAG	23	Trnar-ccu tRNA 16952438..16952510//Trnar-ccu tRNA 1829084..1829156//Trnar-ccu tRNA 1985496..1985568//Trnar-ccu tRNA complement(1434251..1434323)	-367.04	1.07399e-08	319.5	0.25
GATTCCCGGTACCGG	15	Trnae-cuc tRNA 5032010..5032081//Trnae-uuc tRNA complement(5295609..5295680)//Trnae-uuc tRNA 6813429..6813500//Trnae-uuc tRNA 6816695..6816766//Trnae-uuc tRNA 6818872..6818943//Trnae-cuc tRNA 6819387..6819458//Trnae-cuc tRNA 6851522..6851593//Trnae-uuc tRNA 6853691..6853762//Trnae-uuc tRNA 6853919..6853990//Trnae-cuc tRNA complement(6638144..6638215)//Trnae-cuc tRNA complement(6065634..6065705)	-364.175	2.20766e-10	313	0.25
GAGAGGTCCCCGGTT	15	Trnac-gca tRNA 2626705..2626776//Trnac-gca tRNA 6608879..6608950//Trnac-gca tRNA 6426104..6426175	-361.751	4.13265e-07	309	0.25
AGGAGGCTCGGGTTCGATTCCCGGTACCGGA	31	Trnae-cuc tRNA 5032010..5032081//Trnae-uuc tRNA complement(5295609..5295680)//Trnae-uuc tRNA 6813429..6813500//Trnae-uuc tRNA 6816695..6816766//Trnae-uuc tRNA 6818872..6818943//Trnae-cuc tRNA 6819387..6819458//Trnae-cuc tRNA 6851522..6851593//Trnae-uuc tRNA 6853691..6853762//Trnae-uuc tRNA 6853919..6853990//Trnae-cuc tRNA complement(6065634..6065705)	-354.131	0.000591195	77.5	0
AAATCCCAGTACCTCC	16	Trnaa-cgc tRNA 7005451..7005522	-352.695	1.82073e-06	80	0
ACGCGGGCGCCCCGGGTT	18	Trnag-gcc tRNA complement(5166713..5166783)	-348.139	1.59234e-05	73	0
GCGGGCGCCCCGGGTT	16	Trnag-gcc tRNA complement(5166713..5166783)	-346.517	0.000137323	73	0
AAACCGGGGATTGTGGGTTCGA	22	Trnar-ccu tRNA 16952438..16952510//Trnar-ccu tRNA 1829084..1829156//Trnar-ccu tRNA 1985496..1985568//Trnar-ccu tRNA complement(1434251..1434323)	-334.941	1.35573e-06	74	0
GGTAGCGTGGCCGAGCGGT	19	Trnal-aag tRNA 1632943..1633024//Trnal-aag tRNA 6203340..6203421	-332.764	8.45216e-07	570.5	0.5
TCCGTGGATCGAAAC	15	Trnam-cau tRNA 18436131..18436202//Trnam-cau tRNA 6012989..6013060//Trnam-cau tRNA complement(6013266..6013337)//Trnam-cau tRNA 6013765..6013836//Trnam-cau tRNA 6595368..6595439//Trnam-cau tRNA 6914696..6914767	-331.215	5.23403e-07	72	0
AAACAGGAGATCGAGGGTT	19	Trnat-agu tRNA complement(9727266..9727339)//Trnat-agu tRNA complement(17729859..17729932)//Trnat-agu tRNA 6417440..6417513//Trnat-agu tRNA complement(6429716..6429789)	-330.173	3.35595e-10	829	1
AAACCGGGGATTGTGGG	17	Trnar-ccu tRNA 16952438..16952510//Trnar-ccu tRNA 1829084..1829156//Trnar-ccu tRNA 1985496..1985568//Trnar-ccu tRNA complement(1434251..1434323)	-321.669	0.000292913	70.5	0
GCCACGCGGGCGGCCCGGGT	20	Trnag-gcc tRNA 3868479..3868549//Trnag-gcc tRNA complement(3942264..3942334)//Trnag-gcc tRNA complement(3944144..3944214)//Trnag-gcc tRNA complement(3944520..3944590)//Trnag-gcc tRNA complement(8382694..8382764)//Trnag-gcc tRNA complement(8383312..8383382)	-319.043	1.25751e-10	967	1.25
AGGATACCTGGCTCTCACCCAGGCGGCCCGGG	32	Trnae-cuc tRNA complement(6638144..6638215)	-312.585	0.00279997	68	0
GGAGACCGGGGTTCGAT	17	Trnad-guc tRNA 5288425..5288496//Trnad-guc tRNA 6120242..6120313//Trnad-guc tRNA complement(8384663..8384734)//Trnad-guc tRNA complement(8385464..8385535)//Trnad-guc tRNA 1513226..1513297//Trnad-guc tRNA 4449661..4449732//Trnad-guc tRNA 9853389..9853460//Trnad-guc tRNA 12839391..12839462	-311.783	5.14491e-05	67	0
ATGCCCGGCGCCTCC	15	Trnaa-agc tRNA complement(4383422..4383494)//Trnaa-agc tRNA 9053208..9053280//Trnaa-agc tRNA 9054034..9054106	-307.479	3.60524e-05	68	0
GATCCCGGGCGGAAA	15	Trnav-aac tRNA 736742..736814//Trnav-aac tRNA 754439..754511//Trnav-aac tRNA complement(7561422..7561494)//Trnav-aac tRNA complement(7561917..7561989)//Trnav-aac tRNA 6355395..6355467//Trnav-cac tRNA 9856728..9856800//Trnav-cac tRNA complement(6639198..6639270)//Trnav-cac tRNA complement(8271941..8272013)	-306.332	2.68554e-05	948.5	0.75
GGAGATCGGGGGTTCGAAT	19	Trnat-agu tRNA 6208959..6209032	-304.105	0.00141164	67.5	0
GCGGTGTCCGAGCGGT	16	Trnas-uga tRNA 13177490..13177571//Trnas-uga tRNA complement(9108241..9108323)	-299.073	0.000295864	62.5	0
AGCGTGGGTTCGAAC	15	Trnal-uaa tRNA complement(28799518..28799601)//Trnal-uaa tRNA 9117379..9117461//Trnal-uaa tRNA complement(16176210..16176293)//Trnal-uaa tRNA 18058276..18058359	-296.036	0.00145433	63.5	0
AGGAGGCTCGGGTTCGATTCCCGGTACCGG	30	Trnae-cuc tRNA 5032010..5032081//Trnae-uuc tRNA complement(5295609..5295680)//Trnae-uuc tRNA 6813429..6813500//Trnae-uuc tRNA 6816695..6816766//Trnae-uuc tRNA 6818872..6818943//Trnae-cuc tRNA 6819387..6819458//Trnae-cuc tRNA 6851522..6851593//Trnae-uuc tRNA 6853691..6853762//Trnae-uuc tRNA 6853919..6853990//Trnae-cuc tRNA complement(6065634..6065705)	-289.959	5.80531e-05	65	0
CGAATCCCTCCGGGGC	16	Trnat-agu tRNA complement(9727266..9727339)//Trnat-agu tRNA complement(17729859..17729932)//Trnat-agu tRNA complement(6429716..6429789)	-288.824	7.57553e-06	62.5	0
ACGCGAAGGTCGCGGGT	17	Trnai-aau tRNA complement(25755363..25755436)//Trnai-aau tRNA 5294764..5294837//Trnai-aau tRNA 6850364..6850437//Trnai-aau tRNA complement(1693776..1693849)	-287.398	5.30139e-07	680	0.75
CAAATCCCGGACGAGCCC	18	Trnap-agg tRNA 9728000..9728071//Trnap-cgg tRNA complement(2004932..2005003)//Trnap-agg tRNA complement(1441522..1441593)//Trnap-cgg tRNA complement(2717259..2717330)//Trnap-agg tRNA 6410096..6410167//Trnap-cgg tRNA complement(6415093..6415164)//Trnap-agg tRNA 6415825..6415896	-286.11	1.39457e-06	674	1
GAGAGGTCCCCGGTTC	16	Trnac-gca tRNA 2626705..2626776//Trnac-gca tRNA 6608879..6608950//Trnac-gca tRNA 6426104..6426175	-279.643	8.71885e-06	234	0.25
CGAGCCCACCCGGGG	15	Trnan-guu tRNA 8422836..8422909//Trnan-guu tRNA 12256145..12256218//Trnan-guu tRNA complement(17730863..17730936)//Trnan-guu tRNA 9851355..9851428//Trnan-guu tRNA complement(2701668..2701741)	-279.6	0.000201847	62	0
GTTCGATCCCGGGCG	15	Trnav-aac tRNA 736742..736814//Trnav-aac tRNA 754439..754511//Trnav-aac tRNA complement(7561422..7561494)//Trnav-aac tRNA complement(7561917..7561989)//Trnav-aac tRNA 6355395..6355467//Trnav-cac tRNA 9856728..9856800//Trnav-cac tRNA complement(6639198..6639270)//Trnav-cac tRNA complement(8271941..8272013)	-278.825	9.35892e-07	61.5	0
TGCGAGAGGTCCCGGGTTCAAATCCCGGCTGAGCCC	36	Trnap-ugg tRNA complement(12050065..12050136)//Trnap-ugg tRNA 5806456..5806527//Trnap-ugg tRNA 5806876..5806947	-278.67	0.00249199	62.5	0
GATAGCTCAGTCGGTAGAGCATCAGAC	27	Trnak-uuu tRNA 4356706..4356778//Trnak-uuu tRNA 4356871..4356943//Trnak-uuu tRNA complement(5239604..5239676)//Trnak-uuu tRNA complement(5257093..5257165)//Trnak-uuu tRNA 6862419..6862491//Trnak-uuu tRNA complement(8230100..8230172)	-277.086	0.00116071	61.5	0
GATGCCCGGCGCCTC	15	Trnaa-agc tRNA complement(4383422..4383494)//Trnaa-agc tRNA 9053208..9053280//Trnaa-agc tRNA 9054034..9054106	-271.846	0.000523279	58.5	0
AGCGTGGGTTCGAACCC	17	Trnal-uaa tRNA complement(28799518..28799601)//Trnal-uaa tRNA 9117379..9117461//Trnal-uaa tRNA complement(16176210..16176293)//Trnal-uaa tRNA 18058276..18058359	-265.66	0.000205434	56	0
GGGGGCGTAGCTCAGATGGT	20	Trnaa-agc tRNA complement(4383422..4383494)//Trnaa-agc tRNA 4566057..4566129//Trnaa-agc tRNA 4585063..4585135//Trnaa-agc tRNA 9052900..9052972//Trnaa-agc tRNA 9053208..9053280//Trnaa-agc tRNA 9054034..9054106//Trnaa-agc tRNA 6416909..6416981	-262.596	4.01175e-06	58	0
AGTGGAAGCGTGCTGGG	17	Trnam-cau tRNA 18436131..18436202//Trnam-cau tRNA 6012989..6013060//Trnam-cau tRNA complement(6013266..6013337)//Trnam-cau tRNA 6013765..6013836//Trnam-cau tRNA 6595368..6595439//Trnam-cau tRNA 6914696..6914767	-260.081	7.24776e-08	391.5	0.5
CACACGCACAAGGTCCCCGGT	21	Trnav-cac tRNA 9856728..9856800//Trnav-cac tRNA complement(6639198..6639270)//Trnav-cac tRNA complement(8271941..8272013)	-258.53	7.34155e-05	54.5	0
CGCGGGCGGCCCGGGT	16	Trnag-gcc tRNA 3868479..3868549//Trnag-gcc tRNA complement(3942264..3942334)//Trnag-gcc tRNA complement(3944144..3944214)//Trnag-gcc tRNA complement(3944520..3944590)//Trnag-gcc tRNA complement(8382694..8382764)//Trnag-gcc tRNA complement(8383312..8383382)	-257.871	7.28458e-18	2266	3.5
AAATCTCGGTGGAACCT	17	Trnaq-uug tRNA complement(8750453..8750524)//Trnaq-uug tRNA complement(8750616..8750687)	-256.521	1.04038e-10	520	0.75
CACCCAGGCGGCCCGGGTT	19	Trnae-cuc tRNA complement(6638144..6638215)	-255.968	3.27827e-05	55	0
AGGATGGCCGAGCGGTC	17	Trnal-caa tRNA complement(join(6638700..6638734,6638785..6638822))//Trnal-caa tRNA join(11767640..11767677,11767717..11767761)//Trnal-cag tRNA 496334..496416	-254.583	1.21323e-05	891.5	1.5
TGCCACGCGGGCGGCCCGGG	20	Trnag-gcc tRNA 3868479..3868549//Trnag-gcc tRNA complement(3942264..3942334)//Trnag-gcc tRNA complement(3944144..3944214)//Trnag-gcc tRNA complement(3944520..3944590)//Trnag-gcc tRNA complement(8382694..8382764)//Trnag-gcc tRNA complement(8383312..8383382)	-251.913	0.000126957	52.5	0
AACAGGAGATCGAGGGTT	18	Trnat-agu tRNA complement(9727266..9727339)//Trnat-agu tRNA complement(17729859..17729932)//Trnat-agu tRNA 6417440..6417513//Trnat-agu tRNA complement(6429716..6429789)	-251.492	2.04301e-05	379.5	0.5
CGAATCCCACTCCTGAC	17	Trnal-caa tRNA complement(join(6638700..6638734,6638785..6638822))	-243.322	0.009952	51	0
CGAAACCACGCTCTG	15	Trnam-cau tRNA 18436131..18436202//Trnam-cau tRNA 6012989..6013060//Trnam-cau tRNA complement(6013266..6013337)//Trnam-cau tRNA 6013765..6013836//Trnam-cau tRNA 6595368..6595439//Trnam-cau tRNA 6914696..6914767	-242.258	1.2851e-05	189	0.25
GGAAGGTCCCCGGTT	15	Trnav-aac tRNA 736742..736814//Trnav-aac tRNA 754439..754511//Trnav-aac tRNA complement(7561422..7561494)//Trnav-aac tRNA 6355395..6355467	-241.243	6.46608e-08	201.5	0.25
GCGAGAGGTACCGGGAT	17	Trnaa-agc tRNA complement(4383422..4383494)//Trnaa-agc tRNA 4566057..4566129//Trnaa-agc tRNA 4585063..4585135//Trnaa-agc tRNA 9052900..9052972//Trnaa-agc tRNA 9053208..9053280//Trnaa-agc tRNA 9054034..9054106//Trnaa-agc tRNA 6416909..6416981	-237.62	9.60103e-07	188.5	0.25
GGTTCCATGGTGTAATGGTCAGCACTCTGGACTCT	35	Trnaq-cug tRNA complement(8751244..8751315)	-235.964	0.000590941	52	0
GCGAGAGGTCCCGGGTTCAAATCCCGGACGAGCCC	35	Trnap-agg tRNA 9728000..9728071//Trnap-cgg tRNA complement(2004932..2005003)//Trnap-agg tRNA complement(1441522..1441593)//Trnap-cgg tRNA complement(2717259..2717330)//Trnap-agg tRNA 6410096..6410167//Trnap-cgg tRNA complement(6415093..6415164)//Trnap-agg tRNA 6415825..6415896	-233.503	0.000138246	50.5	0
GACGAGGTGGCCGAGAGGT	19	Trnas-gcu tRNA 2707121..2707202	-233.055	4.8308e-06	51	0
GATTCCCGGTACCGGAA	17	Trnae-cuc tRNA 5032010..5032081//Trnae-uuc tRNA complement(5295609..5295680)//Trnae-uuc tRNA 6813429..6813500//Trnae-uuc tRNA 6816695..6816766//Trnae-uuc tRNA 6818872..6818943//Trnae-cuc tRNA 6819387..6819458//Trnae-cuc tRNA 6851522..6851593//Trnae-uuc tRNA 6853691..6853762//Trnae-uuc tRNA 6853919..6853990//Trnae-cuc tRNA complement(6638144..6638215)//Trnae-cuc tRNA complement(6065634..6065705)	-231.34	0.000433501	52	0
AACGCGAAGGTCGCGGG	17	Trnai-aau tRNA complement(25755363..25755436)//Trnai-aau tRNA 5294764..5294837//Trnai-aau tRNA 6850364..6850437//Trnai-aau tRNA complement(1693776..1693849)	-230.795	0.00100085	53.5	0
ATAGCTCAGTGGTAGAGCATTCGACTGC	28	Trnac-gca tRNA 2626705..2626776//Trnac-gca tRNA 6608879..6608950//Trnac-gca tRNA 6426104..6426175	-230.542	7.93191e-05	727	1.25
GCGGGCGCCCCGGGT	15	Trnag-gcc tRNA complement(5166713..5166783)	-228.647	1.17417e-06	222.5	0.25
CGAGAGGTCCCCGGTT	16	Trnac-gca tRNA 2626705..2626776//Trnac-gca tRNA 6608879..6608950//Trnac-gca tRNA 6426104..6426175	-226.437	0.000155257	48.5	0
ATCCCGGTCGGAACC	15	Trnav-uac tRNA 7814686..7814758	-225.579	6.76189e-08	345.5	0.5
GGGTATAGCTCAGTGGTAGAGCATTCGACTGC	32	Trnac-gca tRNA 2626705..2626776//Trnac-gca tRNA 6426104..6426175	-225.02	0.000462268	52.5	0
CGAATCCCACCGCTGCCA	18	Trnal-aag tRNA 1632943..1633024//Trnal-aag tRNA 6203340..6203421	-222.686	0.000109829	47	0
AGCTCAGTCGGTAGAGCATCAGAC	24	Trnak-uuu tRNA 4356706..4356778//Trnak-uuu tRNA 4356871..4356943//Trnak-uuu tRNA complement(5239604..5239676)//Trnak-uuu tRNA complement(5257093..5257165)//Trnak-uuu tRNA 6862419..6862491//Trnak-uuu tRNA complement(8230100..8230172)	-220.573	0.000233609	49	0
TGAATCCAGCGATCCGAGTT	20	Trnaq-cug tRNA complement(326361..326432)//Trnaq-uug tRNA 8742939..8743010//Trnaq-cug tRNA complement(8750290..8750361)//Trnaq-uug tRNA complement(8750453..8750524)//Trnaq-uug tRNA complement(8750616..8750687)//Trnaq-cug tRNA complement(8751244..8751315)//Trnaq-uug tRNA complement(8751401..8751472)//Trnaq-cug tRNA 9123909..9123980//Trnaq-cug tRNA complement(13136158..13136229)//Trnaq-uug tRNA com…	-220.519	1.62191e-07	576.5	1
GGCCCATTAGCTCAGT	16	Trnai-aau tRNA complement(25755363..25755436)//Trnai-aau tRNA 5269379..5269452//Trnai-aau tRNA 5294764..5294837//Trnai-aau tRNA 14445647..14445720//Trnai-aau tRNA 6850364..6850437//Trnai-aau tRNA complement(1693776..1693849)	-219.654	0.000395396	51	0
GGATAGCTCAGTCGGTAGAGCATCAGAC	28	Trnak-uuu tRNA 4356706..4356778//Trnak-uuu tRNA 4356871..4356943//Trnak-uuu tRNA complement(5239604..5239676)//Trnak-uuu tRNA complement(5257093..5257165)//Trnak-uuu tRNA 6862419..6862491//Trnak-uuu tRNA complement(8230100..8230172)	-219.361	0.000326377	47.5	0
GCTCAGTGGTAGAGCATTCGACTGC	25	Trnac-gca tRNA 2626705..2626776//Trnac-gca tRNA 6608879..6608950//Trnac-gca tRNA 6426104..6426175	-218.004	0.000780337	196	0.25
TCAAATCCCGGCTGAGCC	18	Trnap-ugg tRNA complement(12050065..12050136)//Trnap-ugg tRNA 5806456..5806527//Trnap-ugg tRNA 5806876..5806947	-213.086	8.23593e-05	45.5	0
GGGGGTGTAACTCAGTGGTAGAGTGTCTGCTT	32	Trnaa-cgc tRNA 7005451..7005522//Trnaa-cgc tRNA 8232112..8232183	-210.294	0.00815832	45	0
CGATGCCCGGCGCCTCC	17	Trnaa-agc tRNA complement(4383422..4383494)//Trnaa-agc tRNA 9053208..9053280//Trnaa-agc tRNA 9054034..9054106	-210.2	0.000196581	44.5	0
GGAGGCTCGGGTTCGATTCCCGGTACCGGA	30	Trnae-cuc tRNA 5032010..5032081//Trnae-uuc tRNA complement(5295609..5295680)//Trnae-uuc tRNA 6813429..6813500//Trnae-uuc tRNA 6816695..6816766//Trnae-uuc tRNA 6818872..6818943//Trnae-cuc tRNA 6819387..6819458//Trnae-cuc tRNA 6851522..6851593//Trnae-uuc tRNA 6853691..6853762//Trnae-uuc tRNA 6853919..6853990//Trnae-cuc tRNA complement(6065634..6065705)	-209.774	0.000117696	46	0
GAAAGTCCTGGGTTC	15	Trnaa-cgc tRNA 13834600..13834671//Trnaa-cgc tRNA 7005451..7005522//Trnaa-cgc tRNA 8232112..8232183	-206.192	5.78791e-05	371	0.75
AGCGTGGCCGAGCGGTC	17	Trnal-aag tRNA 1632943..1633024//Trnal-uag tRNA complement(9124524..9124603)//Trnal-aag tRNA 6203340..6203421	-204.672	9.623e-07	175	0.25
TACCGGGATCGATACCCGGCGCCTCCA	27	Trnaa-agc tRNA 4566057..4566129//Trnaa-agc tRNA 4585063..4585135//Trnaa-agc tRNA 9052900..9052972//Trnaa-agc tRNA 6416909..6416981	-203.986	3.89744e-06	45	0
AGTTCGATCCCGGGC	15	Trnav-aac tRNA complement(7561917..7561989)	-202.789	1.67588e-06	486	1
TCAGTGGTAGAGCATTCGACTGC	23	Trnac-gca tRNA 2626705..2626776//Trnac-gca tRNA 6608879..6608950//Trnac-gca tRNA 6426104..6426175	-201.503	0.000117329	46	0
CAGTATCCCCGCCTGT	16	Trnad-guc tRNA 5288425..5288496//Trnad-guc tRNA complement(8385464..8385535)//Trnad-guc tRNA 1513226..1513297	-201.482	0.00055663	43	0
AACCGGGGATTGTGGGTT	18	Trnar-ccu tRNA 16952438..16952510//Trnar-ccu tRNA 1829084..1829156//Trnar-ccu tRNA 1985496..1985568//Trnar-ccu tRNA complement(1434251..1434323)	-201.359	2.20008e-05	43	0
CTGCCACGCGGGCGGCCCGGGT	22	Trnag-gcc tRNA 3868479..3868549//Trnag-gcc tRNA complement(3942264..3942334)//Trnag-gcc tRNA complement(3944144..3944214)//Trnag-gcc tRNA complement(3944520..3944590)//Trnag-gcc tRNA complement(8382694..8382764)//Trnag-gcc tRNA complement(8383312..8383382)	-199.291	2.10801e-08	887.5	1.75
TCGGTAGAGCATCAGACTTTT	21	Trnak-uuu tRNA 4356706..4356778//Trnak-uuu tRNA 4356871..4356943//Trnak-uuu tRNA complement(5239604..5239676)//Trnak-uuu tRNA complement(5257093..5257165)//Trnak-uuu tRNA 6862419..6862491//Trnak-uuu tRNA complement(8230100..8230172)	-198.879	0.000907198	46.5	0
ACGCGGGCGCCCCGG	15	Trnag-gcc tRNA complement(5166713..5166783)	-197.275	0.000132642	42.5	0
CGCGGGCGGCCCGGGTT	17	Trnag-gcc tRNA 3868479..3868549//Trnag-gcc tRNA complement(3942264..3942334)//Trnag-gcc tRNA complement(3944144..3944214)//Trnag-gcc tRNA complement(3944520..3944590)//Trnag-gcc tRNA complement(8382694..8382764)//Trnag-gcc tRNA complement(8383312..8383382)	-195.081	6.29028e-09	159.5	0.25
AAATCCCAGTACCTCCA	17	Trnaa-cgc tRNA 7005451..7005522	-193.934	0.000126628	41.5	0
AACCGGGGATTGTGGGTTCGAGT	23	Trnar-ccu tRNA 16952438..16952510//Trnar-ccu tRNA 1829084..1829156//Trnar-ccu tRNA 1985496..1985568//Trnar-ccu tRNA complement(1434251..1434323)	-192.708	0.000247453	41.5	0
AAATCCCAGTACCTC	15	Trnaa-cgc tRNA 7005451..7005522	-191.493	0.00157397	41.5	0
GCCAGGTTGGCCGAGCGGT	19	Trnal-uaa tRNA complement(28799518..28799601)//Trnal-uaa tRNA complement(16176210..16176293)//Trnal-uaa tRNA 18058276..18058359	-191.138	1.01607e-05	42.5	0
GTCCCCGGTTCGATCC	16	Trnav-aac tRNA 736742..736814//Trnav-aac tRNA 754439..754511//Trnav-aac tRNA complement(7561422..7561494)//Trnav-aac tRNA 6355395..6355467//Trnav-cac tRNA 9856728..9856800//Trnav-cac tRNA complement(6639198..6639270)//Trnaf-gaa tRNA complement(1278895..1278967)//Trnav-cac tRNA complement(8271941..8272013)	-188.969	0.000271972	41	0
ATTCCCGGTACCGGA	15	Trnae-cuc tRNA 5032010..5032081//Trnae-uuc tRNA complement(5295609..5295680)//Trnae-uuc tRNA 6813429..6813500//Trnae-uuc tRNA 6816695..6816766//Trnae-uuc tRNA 6818872..6818943//Trnae-cuc tRNA 6819387..6819458//Trnae-cuc tRNA 6851522..6851593//Trnae-uuc tRNA 6853691..6853762//Trnae-uuc tRNA 6853919..6853990//Trnae-cuc tRNA complement(6638144..6638215)//Trnae-cuc tRNA complement(6065634..6065705)	-187.753	0.00010317	41.5	0
GAAAGGCCCCGGGTTCGATCCCCGGC	26	Trnaa-ugc tRNA complement(9123397..9123468)//Trnaa-ugc tRNA complement(9132093..9132164)//Trnaa-ugc tRNA 14154565..14154636	-185.819	7.58441e-05	1225	2.25
GATTCCCCGTCGGGGA	16	Trnad-guc tRNA 5288425..5288496//Trnad-guc tRNA 9853389..9853460//Trnad-guc tRNA 12839391..12839462	-185.017	4.30177e-05	42.5	0
CTAGCTCAGTCGGTAGAGCATGAGAC	26	Trnak-cuu tRNA complement(341432..341504)//Trnak-cuu tRNA complement(4293623..4293695)//Trnak-cuu tRNA complement(4348706..4348778)//Trnak-cuu tRNA complement(6595728..6595800)//Trnak-cuu tRNA complement(9851782..9851854)//Trnak-cuu tRNA complement(6707977..6708049)	-182.327	0.000393768	40	0
GCCGTGATCGTCTAGTGGTTAGGACCCTACGT	32	Trnah-gug tRNA 12812316..12812387//Trnah-gug tRNA 12033549..12033620//Trnah-gug tRNA 2713991..2714062//Trnah-gug tRNA 1433601..1433672//Trnah-gug tRNA complement(1623358..1623429)	-182.264	2.21148e-13	462342	1247.5
GCGGGAGACCGGGGTTCGATTCCC	24	Trnad-guc tRNA 5288425..5288496//Trnad-guc tRNA 6120242..6120313//Trnad-guc tRNA complement(8384663..8384734)//Trnad-guc tRNA complement(8385464..8385535)//Trnad-guc tRNA 1513226..1513297//Trnad-guc tRNA 4449661..4449732//Trnad-guc tRNA 9853389..9853460//Trnad-guc tRNA 12839391..12839462	-180.68	0.00133599	38	0
GCCGTGATCGTCTAGT	16	Trnah-gug tRNA 12812316..12812387//Trnah-gug tRNA 12033549..12033620//Trnah-gug tRNA 2713991..2714062//Trnah-gug tRNA 1433601..1433672//Trnah-gug tRNA complement(1623358..1623429)	-179.971	7.3236e-07	261	0.5
AAATCTCGGTGGGACC	16	Trnaq-uug tRNA 8742939..8743010//Trnaq-cug tRNA complement(8750290..8750361)//Trnaq-cug tRNA 9123909..9123980//Trnaq-cug tRNA complement(13136158..13136229)//Trnaq-uug tRNA complement(11223493..11223564)//Trnaq-cug tRNA complement(2804907..2804978)	-177.962	2.47488e-12	2939	7.5
CACGCGGGCGCCCCGGGTT	19	Trnag-gcc tRNA complement(5166713..5166783)	-177.845	0.00496248	37	0
TGCGAGAGGTCCCGGGTTCAAATCCCGGACGAGCCC	36	Trnap-agg tRNA 9728000..9728071//Trnap-cgg tRNA complement(2004932..2005003)//Trnap-agg tRNA complement(1441522..1441593)//Trnap-cgg tRNA complement(2717259..2717330)//Trnap-agg tRNA 6410096..6410167//Trnap-cgg tRNA complement(6415093..6415164)//Trnap-agg tRNA 6415825..6415896	-172.357	0.00188271	36.5	0
GCCCGGATAGCTCAGTCGGTAGAGCATCAGACTTTT	36	Trnak-uuu tRNA 4356871..4356943//Trnak-uuu tRNA complement(5239604..5239676)	-171.103	2.02071e-08	5360.5	11.5
AACAGGAGATCGAGGGT	17	Trnat-agu tRNA complement(9727266..9727339)//Trnat-agu tRNA complement(17729859..17729932)//Trnat-agu tRNA 6417440..6417513//Trnat-agu tRNA complement(6429716..6429789)	-170.587	0.000258419	36	0
GCCTCTTTAGCTCAGTGGTAGAGCACTGGTC	31	Trnat-cgu tRNA 4059670..4059741	-170.445	2.03615e-07	346.5	0.75
GCTAGGTTGGCCGAGCGGTC	20	Trnal-uaa tRNA 9117379..9117461	-164.882	0.00165714	38	0
GACGAGGTGGCCGAGTGGT	19	Trnas-gcu tRNA 5895294..5895375//Trnas-gcu tRNA complement(9853973..9854054)//Trnas-gcu tRNA 608670..608751	-164.411	0.00105126	35	0
TGGGAGCGTGGGTTC	15	Trnal-uaa tRNA complement(28799518..28799601)//Trnal-uaa tRNA 9117379..9117461//Trnal-uaa tRNA complement(16176210..16176293)//Trnal-uaa tRNA 18058276..18058359	-162.285	0.0004206	34.5	0
CAGGATGGCCGAGCGGTC	18	Trnal-caa tRNA complement(join(6638700..6638734,6638785..6638822))//Trnal-caa tRNA join(11767640..11767677,11767717..11767761)//Trnal-cag tRNA 496334..496416	-161.78	0.000154562	284.5	0.75
GCCTCTTTAGCTCAGTGGTAGAGCACTGGTCT	32	Trnat-cgu tRNA 4059670..4059741	-159.493	1.02202e-08	690	1.75
ATCGAAACCACGCTCT	16	Trnam-cau tRNA 18436131..18436202//Trnam-cau tRNA 6012989..6013060//Trnam-cau tRNA complement(6013266..6013337)//Trnam-cau tRNA 6013765..6013836//Trnam-cau tRNA 6595368..6595439//Trnam-cau tRNA 6914696..6914767	-159.411	0.00104176	34	0
TTAGTATCCCCGCCTGT	17	Trnad-guc tRNA 6120242..6120313//Trnad-guc tRNA complement(8384663..8384734)//Trnad-guc tRNA 4449661..4449732//Trnad-guc tRNA 9853389..9853460//Trnad-guc tRNA 12839391..12839462	-158.207	2.39463e-06	687.5	1.5
GAGGTGGCCGAGAGGT	16	Trnas-gcu tRNA 2707121..2707202	-157.39	0.00514242	33	0
TGAGGGTCCAGGGTT	15	Trnak-uuu tRNA 4356706..4356778//Trnak-uuu tRNA 4356871..4356943//Trnak-uuu tRNA complement(5239604..5239676)//Trnak-uuu tRNA complement(5257093..5257165)//Trnak-uuu tRNA 6862419..6862491//Trnak-uuu tRNA complement(8230100..8230172)	-155.765	0.00809945	32	0
GGCAGCGTGGCCGAGCGGTC	20	Trnal-uag tRNA complement(9124524..9124603)	-154.421	3.61097e-08	3786	11.25
GCAGTCGTGGCCGAGTGGTT	20	Trnas-aga tRNA 4003978..4004059//Trnas-aga tRNA complement(5249752..5249833)//Trnas-aga tRNA complement(8588153..8588234)//Trnas-aga tRNA complement(3073499..3073580)//Trnas-aga tRNA 6208621..6208702	-154.082	0.00134102	34.5	0
GCGAAGGTCGCGGGT	15	Trnai-aau tRNA complement(25755363..25755436)//Trnai-aau tRNA 5294764..5294837//Trnai-aau tRNA 6850364..6850437//Trnai-aau tRNA complement(1693776..1693849)	-153.62	0.000895334	33.5	0
AACCGGGGATTGTGGGTTC	19	Trnar-ccu tRNA 16952438..16952510//Trnar-ccu tRNA 1829084..1829156//Trnar-ccu tRNA 1985496..1985568//Trnar-ccu tRNA complement(1434251..1434323)	-153.512	0.000105572	33	0
GTGGAAGCGTGCTGGG	16	Trnam-cau tRNA 18436131..18436202//Trnam-cau tRNA 6012989..6013060//Trnam-cau tRNA complement(6013266..6013337)//Trnam-cau tRNA 6013765..6013836//Trnam-cau tRNA 6595368..6595439//Trnam-cau tRNA 6914696..6914767	-152.751	0.000462194	33	0
CCCCGGTTCGATCCC	15	Trnav-aac tRNA 736742..736814//Trnav-aac tRNA 754439..754511//Trnav-aac tRNA complement(7561422..7561494)//Trnav-aac tRNA 6355395..6355467//Trnav-cac tRNA 9856728..9856800//Trnav-cac tRNA complement(6639198..6639270)//Trnaf-gaa tRNA complement(1278895..1278967)//Trnav-cac tRNA complement(8271941..8272013)	-152.407	7.29933e-05	33.5	0
GGGATATAGCTCAGTGGTAGAGCATTCGACTGC	33	Trnac-gca tRNA 6608879..6608950	-152.369	0.00692166	34.5	0
GCCTCTTTAGCTCAGTGGTAGAGCACTGGTCTC	33	Trnat-cgu tRNA 4059670..4059741	-152.052	0.00086823	34.5	0
GGTAGCGTGGCCGAGCGGTC	20	Trnal-aag tRNA 1632943..1633024//Trnal-aag tRNA 6203340..6203421	-151.635	1.01607e-05	308.5	0.75
TCGATCCCGGGCGGA	15	Trnav-aac tRNA 736742..736814//Trnav-aac tRNA 754439..754511//Trnav-aac tRNA complement(7561422..7561494)//Trnav-aac tRNA complement(7561917..7561989)//Trnav-aac tRNA 6355395..6355467//Trnav-cac tRNA 9856728..9856800//Trnav-cac tRNA complement(6639198..6639270)//Trnav-cac tRNA complement(8271941..8272013)	-151.517	0.000130889	33	0
GTCAGGATGGCCGAGCGGT	19	Trnal-caa tRNA complement(join(6638700..6638734,6638785..6638822))//Trnal-caa tRNA join(11767640..11767677,11767717..11767761)//Trnal-cag tRNA 496334..496416	-150.367	1.20977e-08	129	0.25
AAACCGGGGATTGTGGGTTC	20	Trnar-ccu tRNA 16952438..16952510//Trnar-ccu tRNA 1829084..1829156//Trnar-ccu tRNA 1985496..1985568//Trnar-ccu tRNA complement(1434251..1434323)	-149.753	1.45181e-14	313	0.75
GGGGGTATAGCTCAGTGGTAGAGC	24	Trnac-gca tRNA 2626705..2626776//Trnac-gca tRNA 6426104..6426175	-149.546	0.00063836	33.5	0
GAAACCACGCTCTGCT	16	Trnam-cau tRNA 18436131..18436202//Trnam-cau tRNA 6012989..6013060//Trnam-cau tRNA complement(6013266..6013337)//Trnam-cau tRNA 6013765..6013836//Trnam-cau tRNA 6595368..6595439//Trnam-cau tRNA 6914696..6914767	-149.411	0.00089967	32	0
TCCCGGGTTCAAATCCCGGAGGGGC	25	Trnap-ugg tRNA complement(4416537..4416608)	-148.993	0.00158215	31.5	0
AGTTCGATCCCGGGCGGA	18	Trnav-aac tRNA complement(7561917..7561989)	-144.432	0.00136751	31	0
GCCCGGATAGCTCAGTCGGTAGAGCATCAGAC	32	Trnak-uuu tRNA 4356871..4356943//Trnak-uuu tRNA complement(5239604..5239676)	-142.623	3.03435e-11	171185	576
CGCGCAGGTTCGAATCCTG	19	Trnas-uga tRNA 13177490..13177571	-142.391	0.0022387	31	0
TGGTTAGCACTCTGGACT	18	Trnaq-uug tRNA 8742939..8743010//Trnaq-cug tRNA complement(8750290..8750361)//Trnaq-uug tRNA complement(8750453..8750524)//Trnaq-cug tRNA complement(13136158..13136229)//Trnaq-uug tRNA complement(11223493..11223564)//Trnaq-cug tRNA complement(2804907..2804978)	-141.967	0.000145289	31	0
AAATCTCGGTGGGAC	15	Trnaq-uug tRNA 8742939..8743010//Trnaq-cug tRNA complement(8750290..8750361)//Trnaq-cug tRNA 9123909..9123980//Trnaq-cug tRNA complement(13136158..13136229)//Trnaq-uug tRNA complement(11223493..11223564)//Trnaq-cug tRNA complement(2804907..2804978)	-141.867	0.000832952	30	0
GAATCCCTCCGGAGC	15	Trnat-agu tRNA 6417440..6417513	-140.719	0.00548137	30	0
CGATCCTCACCCGGG	15	Trnam-cau tRNA 999726..999798//Trnam-cau tRNA 3673566..3673638//Trnam-cau tRNA 1434926..1434998	-140.27	0.00207263	30	0
CGATACCCGGCGCCT	15	Trnaa-agc tRNA 4566057..4566129//Trnaa-agc tRNA 4585063..4585135//Trnaa-agc tRNA 9052900..9052972//Trnaa-agc tRNA 6416909..6416981	-138.291	0.000948871	139	0.25
GAAGGTCGCGGGTTCGAT	18	Trnai-aau tRNA complement(25755363..25755436)//Trnai-aau tRNA 5294764..5294837//Trnai-aau tRNA 6850364..6850437//Trnai-aau tRNA complement(1693776..1693849)	-138.214	0.00112396	30	0
GCGGAAGGTCCCCGGTTCGATCCCGGGCGGAAACA	35	Trnav-aac tRNA 736742..736814//Trnav-aac tRNA 754439..754511//Trnav-aac tRNA complement(7561422..7561494)//Trnav-aac tRNA 6355395..6355467	-137.078	2.44492e-08	119	0.25
CAAATCTCGGTGGGACCT	18	Trnaq-uug tRNA 8742939..8743010//Trnaq-cug tRNA complement(8750290..8750361)//Trnaq-cug tRNA 9123909..9123980//Trnaq-cug tRNA complement(13136158..13136229)//Trnaq-uug tRNA complement(11223493..11223564)//Trnaq-cug tRNA complement(2804907..2804978)	-135.447	0.00352906	171.5	0.5
GGGGGTATAGCTCAGTGGTAGAGCATTCGACTGC	34	Trnac-gca tRNA 2626705..2626776//Trnac-gca tRNA 6426104..6426175	-134.871	6.13224e-08	346334	1060.75
TCCCCGGTTCAATCCCGGGTTTCGGCA	27	Trnaf-gaa tRNA 1116731..1116803//Trnaf-gaa tRNA 13935304..13935376	-134.216	0.00140969	30.5	0
CTAGGGGTATGATTCTCGCT	20	Trnap-ugg tRNA complement(12050065..12050136)//Trnap-agg tRNA 9728000..9728071//Trnap-ugg tRNA 5806456..5806527//Trnap-ugg tRNA 5806876..5806947//Trnap-agg tRNA complement(1441522..1441593)//Trnap-cgg tRNA complement(2717259..2717330)//Trnap-agg tRNA 6410096..6410167//Trnap-cgg tRNA complement(6415093..6415164)//Trnap-agg tRNA 6415825..6415896	-134.1	0.000970743	180.5	0.5
AAGTCTCGGTGGAACCT	17	Trnaq-cug tRNA complement(8751244..8751315)//Trnaq-uug tRNA complement(8751401..8751472)	-133.637	0.0055327	28.5	0
GCACGCGTGGGTTCG	15	Trnas-gcu tRNA 5895294..5895375//Trnas-gcu tRNA complement(9853973..9854054)//Trnas-gcu tRNA 608670..608751//Trnas-gcu tRNA 2707121..2707202	-133.633	0.00100085	29	0
TCGGTAGAGCATCAGAC	17	Trnak-uuu tRNA 4356706..4356778//Trnak-uuu tRNA 4356871..4356943//Trnak-uuu tRNA complement(5239604..5239676)//Trnak-uuu tRNA complement(5257093..5257165)//Trnak-uuu tRNA 6862419..6862491//Trnak-uuu tRNA complement(8230100..8230172)	-131.567	2.43356e-07	108	0.25
AAACAGGAGATCGGGGGTTC	20	Trnat-agu tRNA 6208959..6209032	-131.309	0.00222906	30	0
CGGATAGCTCAGTCGGTAGAGCATCAGAC	29	Trnak-uuu tRNA 4356871..4356943//Trnak-uuu tRNA complement(5239604..5239676)	-128.676	4.99092e-07	5036.5	19.5
GATTCCCCGTCGGGGAG	17	Trnad-guc tRNA 5288425..5288496//Trnad-guc tRNA 9853389..9853460//Trnad-guc tRNA 12839391..12839462	-128.402	1.05323e-06	111.5	0.25
CAGGAGGCTCGGGTTCGATT	20	Trnae-cuc tRNA 5032010..5032081//Trnae-uuc tRNA complement(5295609..5295680)//Trnae-uuc tRNA 6813429..6813500//Trnae-uuc tRNA 6816695..6816766//Trnae-uuc tRNA 6818872..6818943//Trnae-cuc tRNA 6819387..6819458//Trnae-cuc tRNA 6851522..6851593//Trnae-uuc tRNA 6853691..6853762//Trnae-uuc tRNA 6853919..6853990//Trnae-cuc tRNA complement(6065634..6065705)	-128.396	6.7501e-08	329.5	1
GGTTCCATGGTGTAATGGTCAGCACTCTGGACT	33	Trnaq-cug tRNA complement(8751244..8751315)	-128.316	0.00554101	29	0
GTGGTCAGTATCCCCGCCT	19	Trnad-guc tRNA 5288425..5288496//Trnad-guc tRNA complement(8385464..8385535)//Trnad-guc tRNA 1513226..1513297	-126.206	0.00663222	28	0
CACGCGGGCGGCCCGG	16	Trnag-gcc tRNA 3868479..3868549//Trnag-gcc tRNA complement(3942264..3942334)//Trnag-gcc tRNA complement(3944144..3944214)//Trnag-gcc tRNA complement(3944520..3944590)//Trnag-gcc tRNA complement(8382694..8382764)//Trnag-gcc tRNA complement(8383312..8383382)	-125.431	8.15304e-07	2103	8.75
GCCTGGATAGCTCAGTCGGTAGAGCATCAGACTTTT	36	Trnak-uuu tRNA 4356706..4356778//Trnak-uuu tRNA complement(5257093..5257165)//Trnak-uuu tRNA 6862419..6862491//Trnak-uuu tRNA complement(8230100..8230172)	-124.683	1.12972e-05	110.5	0.25
ACGCGGGAGACCGGGG	16	Trnad-guc tRNA 5288425..5288496//Trnad-guc tRNA 6120242..6120313//Trnad-guc tRNA complement(8384663..8384734)//Trnad-guc tRNA complement(8385464..8385535)//Trnad-guc tRNA 1513226..1513297//Trnad-guc tRNA 4449661..4449732//Trnad-guc tRNA 9853389..9853460//Trnad-guc tRNA 12839391..12839462	-124.543	1.51602e-05	104	0.25
GTCCCCGGTTCAAACC	16	Trnac-gca tRNA 2626705..2626776//Trnac-gca tRNA 6608879..6608950//Trnac-gca tRNA 6426104..6426175	-123.745	0.00231534	27.5	0
GGCAGCGTGGCCGAGC	16	Trnal-uag tRNA complement(9124524..9124603)	-123.239	9.36257e-20	2437.5	7.5
TCCCCGGTTCGATCCCGGGCGGA	23	Trnav-aac tRNA 736742..736814//Trnav-aac tRNA 754439..754511//Trnav-aac tRNA complement(7561422..7561494)//Trnav-aac tRNA 6355395..6355467//Trnav-cac tRNA 9856728..9856800//Trnav-cac tRNA complement(6639198..6639270)//Trnav-cac tRNA complement(8271941..8272013)	-122.547	0.00185514	27.5	0
GTCCCCGGTTCGATCCCG	18	Trnav-aac tRNA 736742..736814//Trnav-aac tRNA 754439..754511//Trnav-aac tRNA complement(7561422..7561494)//Trnav-aac tRNA 6355395..6355467//Trnav-cac tRNA 9856728..9856800//Trnav-cac tRNA complement(6639198..6639270)//Trnaf-gaa tRNA complement(1278895..1278967)//Trnav-cac tRNA complement(8271941..8272013)	-122.066	0.00282176	27	0
GCCCGGATAGCTCAGT	16	Trnak-uuu tRNA 4356871..4356943//Trnak-uuu tRNA complement(5239604..5239676)	-122.049	0.00611739	27	0
ACACGCACAAGGTCCCCGGT	20	Trnav-cac tRNA 9856728..9856800//Trnav-cac tRNA complement(6639198..6639270)//Trnav-cac tRNA complement(8271941..8272013)	-121.029	9.22765e-05	362	1
CCACGCGGGCGGCCCGGGTT	20	Trnag-gcc tRNA 3868479..3868549//Trnag-gcc tRNA complement(3942264..3942334)//Trnag-gcc tRNA complement(3944144..3944214)//Trnag-gcc tRNA complement(3944520..3944590)//Trnag-gcc tRNA complement(8382694..8382764)//Trnag-gcc tRNA complement(8383312..8383382)	-120.498	0.000296822	25.5	0
TCGATTCCCCGCCGGG	16	Trnad-guc tRNA 6120242..6120313//Trnad-guc tRNA complement(8385464..8385535)//Trnad-guc tRNA 1513226..1513297	-119.432	0.000297729	27	0
CGATTCCCGGTACCG	15	Trnae-cuc tRNA 5032010..5032081//Trnae-uuc tRNA complement(5295609..5295680)//Trnae-uuc tRNA 6813429..6813500//Trnae-uuc tRNA 6816695..6816766//Trnae-uuc tRNA 6818872..6818943//Trnae-cuc tRNA 6819387..6819458//Trnae-cuc tRNA 6851522..6851593//Trnae-uuc tRNA 6853691..6853762//Trnae-uuc tRNA 6853919..6853990//Trnae-cuc tRNA complement(6638144..6638215)//Trnae-cuc tRNA complement(6065634..6065705)	-118.692	3.37862e-09	3601.5	14.25
AAATCTCGGTGGAACC	16	Trnaq-uug tRNA complement(8750453..8750524)//Trnaq-uug tRNA complement(8750616..8750687)	-118.619	1.51573e-08	172	0.5
GACTCCGTGGCGCAACGGTAGCGCGTCTGACTCC	34	Trnaw-cca tRNA complement(8423431..8423502)//Trnaw-cca tRNA 13466965..13467036//Trnaw-cca tRNA 6204724..6204795//Trnaw-cca tRNA 6208100..6208171	-118.245	0.0033045	151.5	0.5
CGCGTGGGTTCGAATCCCA	19	Trnas-gcu tRNA 5895294..5895375//Trnas-gcu tRNA complement(9853973..9854054)//Trnas-gcu tRNA 608670..608751//Trnas-gcu tRNA 2707121..2707202	-114.02	0.00145016	24.5	0
CATTCTTGCGACCCGGGTT	19	Trnag-ccc tRNA 8011858..8011928	-113.956	2.72206e-06	96	0.25
ATGCCCGGCGCCTCCA	16	Trnaa-agc tRNA complement(4383422..4383494)//Trnaa-agc tRNA 9053208..9053280//Trnaa-agc tRNA 9054034..9054106	-112.03	0.000123361	110	0.25
AGGAGGCTCGGGTTCGAT	18	Trnae-cuc tRNA 5032010..5032081//Trnae-uuc tRNA complement(5295609..5295680)//Trnae-uuc tRNA 6813429..6813500//Trnae-uuc tRNA 6816695..6816766//Trnae-uuc tRNA 6818872..6818943//Trnae-cuc tRNA 6819387..6819458//Trnae-cuc tRNA 6851522..6851593//Trnae-uuc tRNA 6853691..6853762//Trnae-uuc tRNA 6853919..6853990//Trnae-cuc tRNA complement(6065634..6065705)	-111.938	9.97825e-09	921.5	3.75
GGGGGCGTAGCTCAGATGG	19	Trnaa-agc tRNA complement(4383422..4383494)//Trnaa-agc tRNA 4566057..4566129//Trnaa-agc tRNA 4585063..4585135//Trnaa-agc tRNA 9052900..9052972//Trnaa-agc tRNA 9053208..9053280//Trnaa-agc tRNA 9054034..9054106//Trnaa-agc tRNA 6416909..6416981	-110.883	4.07022e-13	345.5	1.25
CCCCGGTTCGATCCCG	16	Trnav-aac tRNA 736742..736814//Trnav-aac tRNA 754439..754511//Trnav-aac tRNA complement(7561422..7561494)//Trnav-aac tRNA 6355395..6355467//Trnav-cac tRNA 9856728..9856800//Trnav-cac tRNA complement(6639198..6639270)//Trnaf-gaa tRNA complement(1278895..1278967)//Trnav-cac tRNA complement(8271941..8272013)	-108.678	0.00744414	23.5	0
GGAAGGTCCCCGGTTC	16	Trnav-aac tRNA 736742..736814//Trnav-aac tRNA 754439..754511//Trnav-aac tRNA complement(7561422..7561494)//Trnav-aac tRNA 6355395..6355467	-108.209	3.00592e-06	88.5	0.25
AGGAGATCGAGGGTT	15	Trnat-agu tRNA complement(9727266..9727339)//Trnat-agu tRNA complement(17729859..17729932)//Trnat-agu tRNA 6417440..6417513//Trnat-agu tRNA complement(6429716..6429789)	-106.447	6.16188e-10	1124	4.75
ACGCGGGAGACCGGGGTT	18	Trnad-guc tRNA 5288425..5288496//Trnad-guc tRNA 6120242..6120313//Trnad-guc tRNA complement(8384663..8384734)//Trnad-guc tRNA complement(8385464..8385535)//Trnad-guc tRNA 1513226..1513297//Trnad-guc tRNA 4449661..4449732//Trnad-guc tRNA 9853389..9853460//Trnad-guc tRNA 12839391..12839462	-106.158	0.00145912	23	0
AATCCAGCGATCCGAGT	17	Trnaq-cug tRNA complement(326361..326432)//Trnaq-uug tRNA 8742939..8743010//Trnaq-cug tRNA complement(8750290..8750361)//Trnaq-uug tRNA complement(8750453..8750524)//Trnaq-uug tRNA complement(8750616..8750687)//Trnaq-cug tRNA complement(8751244..8751315)//Trnaq-uug tRNA complement(8751401..8751472)//Trnaq-cug tRNA 9123909..9123980//Trnaq-cug tRNA complement(13136158..13136229)//Trnaq-uug tRNA com…	-104.748	0.00183706	23.5	0
GGGGTATAGCTCAGTGGTAGAGCATTCGACTGC	33	Trnac-gca tRNA 2626705..2626776//Trnac-gca tRNA 6426104..6426175	-104.531	1.36055e-05	475.5	1.5
TCAGTATCCCCGCCTG	16	Trnad-guc tRNA 5288425..5288496//Trnad-guc tRNA complement(8385464..8385535)//Trnad-guc tRNA 1513226..1513297	-103.574	0.00338769	22	0
AAATCCCGGAGGGGCC	16	Trnap-ugg tRNA complement(4416537..4416608)	-102.78	0.00405444	22	0
CCTTCGATAGCTCAGT	16	Trnay-gua tRNA join(8749626..8749662,8749687..8749722)//Trnay-gua tRNA complement(join(2495539..2495574,2495600..2495636))//Trnay-gua tRNA complement(join(12173830..12173865,12173885..12173921))//Trnay-gua tRNA complement(join(11257135..11257170,11257211..11257247))//Trnay-gua tRNA complement(join(11257826..11257861,11257892..11257928))	-102.629	5.2942e-07	153.5	0.5
AGCACTCTGGACTCTGAA	18	Trnaq-cug tRNA complement(326361..326432)//Trnaq-cug tRNA complement(8750290..8750361)//Trnaq-cug tRNA complement(8751244..8751315)//Trnaq-cug tRNA 9123909..9123980//Trnaq-cug tRNA complement(13136158..13136229)//Trnaq-cug tRNA complement(2804907..2804978)	-102.319	2.34316e-05	81.5	0.25
GGCAGCGTGGCCGAGCGGT	19	Trnal-uag tRNA complement(9124524..9124603)	-100.55	5.22829e-09	216	0.75
GAAGGTCCCCGGTTCGATCCCGGGC	25	Trnav-aac tRNA 736742..736814//Trnav-aac tRNA 754439..754511//Trnav-aac tRNA complement(7561422..7561494)//Trnav-aac tRNA 6355395..6355467	-99.8446	0.00980328	21	0
CGGATAGCTCAGTCGGTAGAGCATCAGACTTTT	33	Trnak-uuu tRNA 4356871..4356943//Trnak-uuu tRNA complement(5239604..5239676)	-99.0148	0.00114772	143.5	0.5
AACGCGAAGGTCGCGGGTT	19	Trnai-aau tRNA complement(25755363..25755436)//Trnai-aau tRNA 5294764..5294837//Trnai-aau tRNA 6850364..6850437//Trnai-aau tRNA complement(1693776..1693849)	-98.3261	0.00822654	21.5	0
TAGCTCAGTCGGTAGAGCATCAGAC	25	Trnak-uuu tRNA 4356706..4356778//Trnak-uuu tRNA 4356871..4356943//Trnak-uuu tRNA complement(5239604..5239676)//Trnak-uuu tRNA complement(5257093..5257165)//Trnak-uuu tRNA 6862419..6862491//Trnak-uuu tRNA complement(8230100..8230172)	-97.6541	5.71911e-05	473	2
TAAACCGGGGATTGTGGGT	19	Trnar-ccu tRNA 16952438..16952510//Trnar-ccu tRNA 1829084..1829156//Trnar-ccu tRNA 1985496..1985568//Trnar-ccu tRNA complement(1434251..1434323)	-95.849	0.00429118	21	0
AGAGGTCCCCGGTTC	15	Trnac-gca tRNA 2626705..2626776//Trnac-gca tRNA 6608879..6608950//Trnac-gca tRNA 6426104..6426175	-95.4923	0.00480841	79.5	0.25
GTCAGGATGGCCGAGCGGTC	20	Trnal-caa tRNA complement(join(6638700..6638734,6638785..6638822))//Trnal-caa tRNA join(11767640..11767677,11767717..11767761)//Trnal-cag tRNA 496334..496416	-95.109	7.48893e-08	137.5	0.5
TCCCCAGTGGCGCAA	15	Trnai-uau tRNA join(4712066..4712103,4712124..4712159)	-95.0517	0.00811214	21	0
CGGGTTCGATTCCCGGTACCGGA	23	Trnae-cuc tRNA 5032010..5032081//Trnae-uuc tRNA complement(5295609..5295680)//Trnae-uuc tRNA 6813429..6813500//Trnae-uuc tRNA 6816695..6816766//Trnae-uuc tRNA 6818872..6818943//Trnae-cuc tRNA 6819387..6819458//Trnae-cuc tRNA 6851522..6851593//Trnae-uuc tRNA 6853691..6853762//Trnae-uuc tRNA 6853919..6853990//Trnae-cuc tRNA complement(6638144..6638215)//Trnae-cuc tRNA complement(6065634..6065705)	-92.669	1.59234e-05	483	1.75
GGTTCCATGGTGTAATGGTCAGCACTCTGGACTC	34	Trnaq-cug tRNA complement(8751244..8751315)	-92.0204	6.11183e-05	629	3
AAACAGGAGATCGAGGGT	18	Trnat-agu tRNA complement(9727266..9727339)//Trnat-agu tRNA complement(17729859..17729932)//Trnat-agu tRNA 6417440..6417513//Trnat-agu tRNA complement(6429716..6429789)	-89.4123	6.00394e-07	184.5	0.75
ATAGCTCAGTCGGTAGAGCATCAGAC	26	Trnak-uuu tRNA 4356706..4356778//Trnak-uuu tRNA 4356871..4356943//Trnak-uuu tRNA complement(5239604..5239676)//Trnak-uuu tRNA complement(5257093..5257165)//Trnak-uuu tRNA 6862419..6862491//Trnak-uuu tRNA complement(8230100..8230172)	-88.5204	8.96423e-05	390	2
TAGTGGTTAGTATCCCCGCCT	21	Trnad-guc tRNA 6120242..6120313//Trnad-guc tRNA complement(8384663..8384734)//Trnad-guc tRNA 4449661..4449732//Trnad-guc tRNA 9853389..9853460//Trnad-guc tRNA 12839391..12839462	-88.0319	0.00718359	19.5	0
TCCGGTATGGTCTAGTGGC	19	Trnae-cuc tRNA 5032010..5032081//Trnae-uuc tRNA complement(5295609..5295680)//Trnae-uuc tRNA 6813429..6813500//Trnae-uuc tRNA 6816695..6816766//Trnae-uuc tRNA 6818872..6818943//Trnae-cuc tRNA 6819387..6819458//Trnae-cuc tRNA 6851522..6851593//Trnae-uuc tRNA 6853691..6853762//Trnae-uuc tRNA 6853919..6853990//Trnae-cuc tRNA complement(6638144..6638215)//Trnae-cuc tRNA complement(6065634..6065705)	-87.7332	3.43519e-20	6534	30
CGATCCCGGGCGGAAACA	18	Trnav-aac tRNA 736742..736814//Trnav-aac tRNA 754439..754511//Trnav-aac tRNA complement(7561422..7561494)//Trnav-aac tRNA complement(7561917..7561989)//Trnav-aac tRNA 6355395..6355467//Trnav-cac tRNA 9856728..9856800//Trnav-cac tRNA complement(6639198..6639270)//Trnav-cac tRNA complement(8271941..8272013)	-87.1382	0.00650328	90	0.25
CCACGCGGGCGGCCCGGGT	19	Trnag-gcc tRNA 3868479..3868549//Trnag-gcc tRNA complement(3942264..3942334)//Trnag-gcc tRNA complement(3944144..3944214)//Trnag-gcc tRNA complement(3944520..3944590)//Trnag-gcc tRNA complement(8382694..8382764)//Trnag-gcc tRNA complement(8383312..8383382)	-87.0651	2.79287e-05	324	1.5
ACCCAGGCGGCCCGGGTT	18	Trnae-cuc tRNA complement(6638144..6638215)	-86.7217	0.00361309	19	0
CCCGGTTCGATCCCG	15	Trnav-aac tRNA 736742..736814//Trnav-aac tRNA 754439..754511//Trnav-aac tRNA complement(7561422..7561494)//Trnav-aac tRNA 6355395..6355467//Trnav-cac tRNA 9856728..9856800//Trnav-cac tRNA complement(6639198..6639270)//Trnaf-gaa tRNA complement(1278895..1278967)//Trnav-cac tRNA complement(8271941..8272013)	-85.5744	0.00544708	19	0
AACCGGGGATTGTGGGTTCGAG	22	Trnar-ccu tRNA 16952438..16952510//Trnar-ccu tRNA 1829084..1829156//Trnar-ccu tRNA 1985496..1985568//Trnar-ccu tRNA complement(1434251..1434323)	-84.6147	0.00926309	18.5	0
GATCCCGGGCGGAAACA	17	Trnav-aac tRNA 736742..736814//Trnav-aac tRNA 754439..754511//Trnav-aac tRNA complement(7561422..7561494)//Trnav-aac tRNA complement(7561917..7561989)//Trnav-aac tRNA 6355395..6355467//Trnav-cac tRNA 9856728..9856800//Trnav-cac tRNA complement(6639198..6639270)//Trnav-cac tRNA complement(8271941..8272013)	-83.3547	0.000430097	68.5	0.25
CAGGAGGCTCGGGTTCGAT	19	Trnae-cuc tRNA 5032010..5032081//Trnae-uuc tRNA complement(5295609..5295680)//Trnae-uuc tRNA 6813429..6813500//Trnae-uuc tRNA 6816695..6816766//Trnae-uuc tRNA 6818872..6818943//Trnae-cuc tRNA 6819387..6819458//Trnae-cuc tRNA 6851522..6851593//Trnae-uuc tRNA 6853691..6853762//Trnae-uuc tRNA 6853919..6853990//Trnae-cuc tRNA complement(6065634..6065705)	-82.9755	0.00141527	340.5	2
GCCCGGATAGCTCAGTCGGTAGAGCATCAGA	31	Trnak-uuu tRNA 4356871..4356943//Trnak-uuu tRNA complement(5239604..5239676)	-82.9295	1.92463e-08	168.5	0.75
GGTATAGCTCAGTGGTAGAGCATTCGACTGC	31	Trnac-gca tRNA 2626705..2626776//Trnac-gca tRNA 6426104..6426175	-82.8629	0.00282882	74.5	0.25
GGGGGTGTAACTCAGTGGTAGAGTGTCCGCTTC	33	Trnaa-cgc tRNA 13834600..13834671	-82.6017	0.00525116	69	0.25
AGGAGGCTCGGGTTCGATT	19	Trnae-cuc tRNA 5032010..5032081//Trnae-uuc tRNA complement(5295609..5295680)//Trnae-uuc tRNA 6813429..6813500//Trnae-uuc tRNA 6816695..6816766//Trnae-uuc tRNA 6818872..6818943//Trnae-cuc tRNA 6819387..6819458//Trnae-cuc tRNA 6851522..6851593//Trnae-uuc tRNA 6853691..6853762//Trnae-uuc tRNA 6853919..6853990//Trnae-cuc tRNA complement(6065634..6065705)	-82.173	1.39457e-06	642	3.5
TCGTGGGTTCGAGCCCCACGTTGGGC	26	Trnak-cuu tRNA complement(341432..341504)//Trnak-cuu tRNA complement(4293623..4293695)//Trnak-cuu tRNA complement(4348706..4348778)//Trnak-cuu tRNA complement(6595728..6595800)//Trnak-cuu tRNA complement(9851782..9851854)//Trnak-cuu tRNA complement(6707977..6708049)	-81.9376	0.00704508	17.5	0
AGGAGGCTCGGGTTCGATTCCCGGT	25	Trnae-cuc tRNA 5032010..5032081//Trnae-uuc tRNA complement(5295609..5295680)//Trnae-uuc tRNA 6813429..6813500//Trnae-uuc tRNA 6816695..6816766//Trnae-uuc tRNA 6818872..6818943//Trnae-cuc tRNA 6819387..6819458//Trnae-cuc tRNA 6851522..6851593//Trnae-uuc tRNA 6853691..6853762//Trnae-uuc tRNA 6853919..6853990//Trnae-cuc tRNA complement(6065634..6065705)	-81.2556	1.0174e-05	448.5	2.5
GGCTCAGTGGTCTAGGGGTATGATTCTCGCTTT	33	Trnap-ugg tRNA complement(12050065..12050136)//Trnap-ugg tRNA 5806456..5806527//Trnap-ugg tRNA 5806876..5806947	-80.219	7.30737e-05	210.5	1
GGAGGCTCGGGTTCGATTCCCGGT	24	Trnae-cuc tRNA 5032010..5032081//Trnae-uuc tRNA complement(5295609..5295680)//Trnae-uuc tRNA 6813429..6813500//Trnae-uuc tRNA 6816695..6816766//Trnae-uuc tRNA 6818872..6818943//Trnae-cuc tRNA 6819387..6819458//Trnae-cuc tRNA 6851522..6851593//Trnae-uuc tRNA 6853691..6853762//Trnae-uuc tRNA 6853919..6853990//Trnae-cuc tRNA complement(6065634..6065705)	-80.0685	4.38737e-06	557.5	3
TTCGATCCCGGGCGG	15	Trnav-aac tRNA 736742..736814//Trnav-aac tRNA 754439..754511//Trnav-aac tRNA complement(7561422..7561494)//Trnav-aac tRNA complement(7561917..7561989)//Trnav-aac tRNA 6355395..6355467//Trnav-cac tRNA 9856728..9856800//Trnav-cac tRNA complement(6639198..6639270)//Trnav-cac tRNA complement(8271941..8272013)	-79.7238	2.39463e-06	71.5	0.25
CAGTTCGATCCCGGGC	16	Trnav-aac tRNA complement(7561917..7561989)	-78.3254	0.00649089	17	0
GGAAGCGTGCTGGGCCC	17	Trnam-cau tRNA 18436131..18436202//Trnam-cau tRNA 6012989..6013060//Trnam-cau tRNA complement(6013266..6013337)//Trnam-cau tRNA 6013765..6013836//Trnam-cau tRNA 6595368..6595439//Trnam-cau tRNA 6914696..6914767	-77.461	0.000295762	64	0.25
AAATCCCGGCTGAGCCC	17	Trnap-ugg tRNA complement(12050065..12050136)//Trnap-ugg tRNA 5806456..5806527//Trnap-ugg tRNA 5806876..5806947	-77.2556	1.24402e-06	557	3.25
AATCTCGGTGGGACCT	16	Trnaq-uug tRNA 8742939..8743010//Trnaq-cug tRNA complement(8750290..8750361)//Trnaq-cug tRNA 9123909..9123980//Trnaq-cug tRNA complement(13136158..13136229)//Trnaq-uug tRNA complement(11223493..11223564)//Trnaq-cug tRNA complement(2804907..2804978)	-76.3915	2.36015e-05	614	4
AGGAGATCGGGGGTT	15	Trnat-agu tRNA 6208959..6209032	-75.9254	0.00534196	16	0
ACACGCAGAAGGTCGCCGGT	20	Trnav-uac tRNA 7814686..7814758//Trnav-uac tRNA complement(9820392..9820464)	-75.24	1.78959e-05	67	0.25
CGATTCCCCGCCGGGG	16	Trnad-guc tRNA 6120242..6120313//Trnad-guc tRNA complement(8385464..8385535)//Trnad-guc tRNA 1513226..1513297	-74.3559	0.000112561	103	0.5
GCCTCTTTAGCTCAGTGGTAGAGCACTGGTCTCGT	35	Trnat-cgu tRNA 4059670..4059741	-74.0126	0.00638492	63.5	0.25
GTCGGTAGAGCATCAGAC	18	Trnak-uuu tRNA 4356706..4356778//Trnak-uuu tRNA 4356871..4356943//Trnak-uuu tRNA complement(5239604..5239676)//Trnak-uuu tRNA complement(5257093..5257165)//Trnak-uuu tRNA 6862419..6862491//Trnak-uuu tRNA complement(8230100..8230172)	-71.3476	1.92463e-08	1063	6.75
CAAATCTCGGTGGGACC	17	Trnaq-uug tRNA 8742939..8743010//Trnaq-cug tRNA complement(8750290..8750361)//Trnaq-cug tRNA 9123909..9123980//Trnaq-cug tRNA complement(13136158..13136229)//Trnaq-uug tRNA complement(11223493..11223564)//Trnaq-cug tRNA complement(2804907..2804978)	-71.2276	0.00160076	208	1.25
TTCCAAGCAGTTGATCCGGGTT	22	Trnag-ucc tRNA 9157618..9157689//Trnag-ucc tRNA 9157784..9157855//Trnag-ucc tRNA 9157950..9158021//Trnag-ucc tRNA 9158306..9158377	-71.1023	0.000821531	63	0.25
GCCTCCGTGGCGCAA	15	Trnan-guu tRNA 8422836..8422909//Trnan-guu tRNA 12256145..12256218//Trnan-guu tRNA complement(17730863..17730936)//Trnan-guu tRNA 9851355..9851428//Trnan-guu tRNA complement(2701668..2701741)	-70.8688	6.51356e-05	60.5	0.25
AAATCCCGGCTGAGCC	16	Trnap-ugg tRNA complement(12050065..12050136)//Trnap-ugg tRNA 5806456..5806527//Trnap-ugg tRNA 5806876..5806947	-70.4059	3.35573e-05	98.5	0.5
GCGGGAGACCGGGGTTCGATTCCCC	25	Trnad-guc tRNA 5288425..5288496//Trnad-guc tRNA 6120242..6120313//Trnad-guc tRNA complement(8384663..8384734)//Trnad-guc tRNA complement(8385464..8385535)//Trnad-guc tRNA 1513226..1513297//Trnad-guc tRNA 4449661..4449732//Trnad-guc tRNA 9853389..9853460//Trnad-guc tRNA 12839391..12839462	-69.1588	0.000719406	55.5	0.25
GGATGGCCGAGCGGTC	16	Trnal-caa tRNA complement(join(6638700..6638734,6638785..6638822))//Trnal-caa tRNA join(11767640..11767677,11767717..11767761)//Trnal-cag tRNA 496334..496416	-69.1168	0.00343958	127	0.75
TAAACCGGGGATTGTGGGTTC	21	Trnar-ccu tRNA 16952438..16952510//Trnar-ccu tRNA 1829084..1829156//Trnar-ccu tRNA 1985496..1985568//Trnar-ccu tRNA complement(1434251..1434323)	-68.6063	5.14769e-05	59	0.25
AGGAGGTCCCGGGTTC	16	Trnap-ugg tRNA complement(4416537..4416608)	-68.1284	4.654e-05	210.5	1.25
CAGTCGGTAGAGCATCAGACTTTT	24	Trnak-uuu tRNA 4356706..4356778//Trnak-uuu tRNA 4356871..4356943//Trnak-uuu tRNA complement(5239604..5239676)//Trnak-uuu tRNA complement(5257093..5257165)//Trnak-uuu tRNA 6862419..6862491//Trnak-uuu tRNA complement(8230100..8230172)	-67.6712	0.00534196	188.5	1
TCAGTATCCCCGCCTGT	17	Trnad-guc tRNA 5288425..5288496//Trnad-guc tRNA complement(8385464..8385535)//Trnad-guc tRNA 1513226..1513297	-66.7271	4.68358e-06	380	2
CGAAACCACGCTCTGCT	17	Trnam-cau tRNA 18436131..18436202//Trnam-cau tRNA 6012989..6013060//Trnam-cau tRNA complement(6013266..6013337)//Trnam-cau tRNA 6013765..6013836//Trnam-cau tRNA 6595368..6595439//Trnam-cau tRNA 6914696..6914767	-66.4091	0.00445096	54	0.25
CGGAGGCGTGGGTTC	15	Trnal-aag tRNA 1632943..1633024//Trnal-aag tRNA 6203340..6203421	-65.2625	9.23753e-06	54	0.25
CGGTAGAGCATCAGAC	16	Trnak-uuu tRNA 4356706..4356778//Trnak-uuu tRNA 4356871..4356943//Trnak-uuu tRNA complement(5239604..5239676)//Trnak-uuu tRNA complement(5257093..5257165)//Trnak-uuu tRNA 6862419..6862491//Trnak-uuu tRNA complement(8230100..8230172)	-64.8321	1.3699e-06	131.5	0.75
GGGGGCGTAGCTCAGA	16	Trnaa-agc tRNA complement(4383422..4383494)//Trnaa-agc tRNA 4566057..4566129//Trnaa-agc tRNA 4585063..4585135//Trnaa-agc tRNA 9052900..9052972//Trnaa-agc tRNA 9053208..9053280//Trnaa-agc tRNA 9054034..9054106//Trnaa-agc tRNA 6416909..6416981	-64.7681	2.95959e-08	805	5.75
GGGGATGTAGCTCAGT	16	Trnaa-ugc tRNA complement(9123397..9123468)//Trnaa-ugc tRNA complement(9132093..9132164)//Trnaa-ugc tRNA 14154565..14154636	-63.2851	0.00897974	14	0
ATCCCGGCCGGAACC	15	Trnav-uac tRNA complement(9820392..9820464)	-63.159	7.93191e-05	155	1
GGCAGCGTGGCCGAG	15	Trnal-uag tRNA complement(9124524..9124603)	-62.1081	7.01545e-05	216.5	1.5
CACCCAGGCGGCCCGG	16	Trnae-cuc tRNA complement(6638144..6638215)	-59.8342	1.41771e-05	49.5	0.25
AGCAGAGTGGCGCAGTGGAAGCGTGCTGGGCCCAT	35	Trnam-cau tRNA 18436131..18436202//Trnam-cau tRNA 6012989..6013060//Trnam-cau tRNA 6013765..6013836//Trnam-cau tRNA 6595368..6595439//Trnam-cau tRNA 6914696..6914767	-59.7959	0.000233313	58	0.25
GCAGCCGTGGCCGAGT	16	Trnas-cga tRNA 2094643..2094724	-59.0867	4.99092e-07	114.5	0.75
GTAGAATGCTCGCCTGC	17	Trnag-gcc tRNA 3868479..3868549//Trnag-gcc tRNA complement(3942264..3942334)//Trnag-gcc tRNA complement(3944144..3944214)//Trnag-gcc tRNA complement(3944520..3944590)//Trnag-gcc tRNA complement(8382694..8382764)//Trnag-gcc tRNA complement(8383312..8383382)	-58.7321	0.000333288	1181	9.75
GCCTCCATAGCTCAGGGGTTAGAGCACTGGTCT	33	Trnat-ugu tRNA complement(9624936..9625008)//Trnat-ugu tRNA complement(9630217..9630289)//Trnat-ugu tRNA 2926943..2927015	-58.2976	0.000827426	48	0.25
GGTCCCATGGTGTAATGGTTAGCACTCTGGACT	33	Trnaq-uug tRNA 8742939..8743010//Trnaq-cug tRNA complement(8750290..8750361)//Trnaq-cug tRNA complement(13136158..13136229)//Trnaq-uug tRNA complement(11223493..11223564)//Trnaq-cug tRNA complement(2804907..2804978)	-58.0915	0.000590941	117.5	0.75
AGCAGAGTGGCGCAGTGGAAGCGTGCTG	28	Trnam-cau tRNA 18436131..18436202//Trnam-cau tRNA 6012989..6013060//Trnam-cau tRNA 6013765..6013836//Trnam-cau tRNA 6595368..6595439//Trnam-cau tRNA 6914696..6914767	-57.6288	5.41929e-06	207	1.25
AGCAGAGTGGCGCAGTGGAAGCGTGCTGGGC	31	Trnam-cau tRNA 18436131..18436202//Trnam-cau tRNA 6012989..6013060//Trnam-cau tRNA 6013765..6013836//Trnam-cau tRNA 6595368..6595439//Trnam-cau tRNA 6914696..6914767	-56.2622	6.01827e-06	58801.5	472.25
CGAGAGGTACCGGGA	15	Trnaa-agc tRNA complement(4383422..4383494)//Trnaa-agc tRNA 4566057..4566129//Trnaa-agc tRNA 4585063..4585135//Trnaa-agc tRNA 9052900..9052972//Trnaa-agc tRNA 9053208..9053280//Trnaa-agc tRNA 9054034..9054106//Trnaa-agc tRNA 6416909..6416981	-55.7793	0.000269832	46.5	0.25
GGTTCCATGGTGTAATGGTTAGCACTCTGGACT	33	Trnaq-uug tRNA complement(8750453..8750524)	-55.7492	0.00125924	44.5	0.25
TCAGTCGGTAGAGCATCAGACTTTT	25	Trnak-uuu tRNA 4356706..4356778//Trnak-uuu tRNA 4356871..4356943//Trnak-uuu tRNA complement(5239604..5239676)//Trnak-uuu tRNA complement(5257093..5257165)//Trnak-uuu tRNA 6862419..6862491//Trnak-uuu tRNA complement(8230100..8230172)	-55.5769	0.000395396	186.5	1.25
ATACCTGGCTTTCACCCAGGAGGCTCGGGT	30	Trnae-uuc tRNA complement(5295609..5295680)//Trnae-uuc tRNA 6813429..6813500//Trnae-uuc tRNA 6816695..6816766//Trnae-uuc tRNA 6818872..6818943//Trnae-uuc tRNA 6853691..6853762//Trnae-uuc tRNA 6853919..6853990	-53.7948	0.000907198	81.5	0.5
GCGGGAGACCGGGGT	15	Trnad-guc tRNA 5288425..5288496//Trnad-guc tRNA 6120242..6120313//Trnad-guc tRNA complement(8384663..8384734)//Trnad-guc tRNA complement(8385464..8385535)//Trnad-guc tRNA 1513226..1513297//Trnad-guc tRNA 4449661..4449732//Trnad-guc tRNA 9853389..9853460//Trnad-guc tRNA 12839391..12839462	-53.4969	1.64142e-06	107	0.75
ATAGCTCAGTCGGTAGAGCATCAGACTTTT	30	Trnak-uuu tRNA 4356706..4356778//Trnak-uuu tRNA 4356871..4356943//Trnak-uuu tRNA complement(5239604..5239676)//Trnak-uuu tRNA complement(5257093..5257165)//Trnak-uuu tRNA 6862419..6862491//Trnak-uuu tRNA complement(8230100..8230172)	-52.7385	0.000223935	79.5	0.5
GTTCAGTGGTAGAATGCTCGCCTGC	25	Trnag-gcc tRNA 3868479..3868549//Trnag-gcc tRNA complement(3942264..3942334)//Trnag-gcc tRNA complement(3944144..3944214)//Trnag-gcc tRNA complement(3944520..3944590)//Trnag-gcc tRNA complement(8382694..8382764)//Trnag-gcc tRNA complement(8383312..8383382)	-52.6941	0.00505164	109	0.75
GGCAGCGTGGCCGAGCGGTCT	21	Trnal-uag tRNA complement(9124524..9124603)	-52.346	0.000297729	44	0.25
GCATCGGTAGTTCAGTGGTAGAATGCTCGCTTG	33	Trnag-gcc tRNA complement(5166713..5166783)	-52.0593	7.81675e-07	4048	39.25
AATCTCGGTGGAACCT	16	Trnaq-uug tRNA complement(8750453..8750524)//Trnaq-uug tRNA complement(8750616..8750687)	-50.8986	0.000735809	43	0.25
GGTCCCATGGTGTAATGGTTAGCACTCTGGACTCT	35	Trnaq-cug tRNA complement(8750290..8750361)//Trnaq-cug tRNA complement(13136158..13136229)//Trnaq-cug tRNA complement(2804907..2804978)	-49.6742	0.00019094	154.5	1.25
GCCAGGTTGGCCGAGCGGTC	20	Trnal-uaa tRNA complement(28799518..28799601)//Trnal-uaa tRNA complement(16176210..16176293)//Trnal-uaa tRNA 18058276..18058359	-48.9127	8.67013e-08	256.5	2
CCTTCGATAGCTCAG	15	Trnay-gua tRNA join(8749626..8749662,8749687..8749722)//Trnay-gua tRNA complement(join(2495539..2495574,2495600..2495636))//Trnay-gua tRNA complement(join(12173830..12173865,12173885..12173921))//Trnay-gua tRNA complement(join(11257135..11257170,11257211..11257247))//Trnay-gua tRNA complement(join(11257826..11257861,11257892..11257928))	-48.5869	3.04859e-08	7891.5	62.5
TCCGGTATGGTCTAGTGGCTAGGATACCTGGCTT	34	Trnae-uuc tRNA complement(5295609..5295680)//Trnae-uuc tRNA 6813429..6813500//Trnae-uuc tRNA 6816695..6816766//Trnae-uuc tRNA 6818872..6818943//Trnae-uuc tRNA 6853691..6853762//Trnae-uuc tRNA 6853919..6853990	-48.0742	4.68358e-06	231	2
TCGGTAGAGCATCAGACT	18	Trnak-uuu tRNA 4356706..4356778//Trnak-uuu tRNA 4356871..4356943//Trnak-uuu tRNA complement(5239604..5239676)//Trnak-uuu tRNA complement(5257093..5257165)//Trnak-uuu tRNA 6862419..6862491//Trnak-uuu tRNA complement(8230100..8230172)	-48.0646	1.78969e-08	158.5	1.25
TCAAATCCCGGACGAGC	17	Trnap-agg tRNA 9728000..9728071//Trnap-cgg tRNA complement(2004932..2005003)//Trnap-agg tRNA complement(1441522..1441593)//Trnap-cgg tRNA complement(2717259..2717330)//Trnap-agg tRNA 6410096..6410167//Trnap-cgg tRNA complement(6415093..6415164)//Trnap-agg tRNA 6415825..6415896	-47.0797	0.0043485	43.5	0.25
CTAGGGGTATGATTCTCGCTT	21	Trnap-ugg tRNA complement(12050065..12050136)//Trnap-agg tRNA 9728000..9728071//Trnap-ugg tRNA 5806456..5806527//Trnap-ugg tRNA 5806876..5806947//Trnap-agg tRNA complement(1441522..1441593)//Trnap-cgg tRNA complement(2717259..2717330)//Trnap-agg tRNA 6410096..6410167//Trnap-cgg tRNA complement(6415093..6415164)//Trnap-agg tRNA 6415825..6415896	-46.8634	0.00145326	259.5	2
CACGCGGGAGACCGGG	16	Trnad-guc tRNA 5288425..5288496//Trnad-guc tRNA 6120242..6120313//Trnad-guc tRNA complement(8384663..8384734)//Trnad-guc tRNA complement(8385464..8385535)//Trnad-guc tRNA 1513226..1513297//Trnad-guc tRNA 4449661..4449732//Trnad-guc tRNA 9853389..9853460//Trnad-guc tRNA 12839391..12839462	-46.833	0.00358425	38	0.25
CAGTGGTAGAATGCTCGCCTGC	22	Trnag-gcc tRNA 3868479..3868549//Trnag-gcc tRNA complement(3942264..3942334)//Trnag-gcc tRNA complement(3944144..3944214)//Trnag-gcc tRNA complement(3944520..3944590)//Trnag-gcc tRNA complement(8382694..8382764)//Trnag-gcc tRNA complement(8383312..8383382)	-46.6483	0.00981051	102	0.75
GCATCGGTAGTTCAGTGGTAGAATGC	26	Trnag-gcc tRNA complement(5166713..5166783)	-45.6555	0.000101188	199	2
AAATCCCGGACGAGCC	16	Trnap-agg tRNA 9728000..9728071//Trnap-cgg tRNA complement(2004932..2005003)//Trnap-agg tRNA complement(1441522..1441593)//Trnap-cgg tRNA complement(2717259..2717330)//Trnap-agg tRNA 6410096..6410167//Trnap-cgg tRNA complement(6415093..6415164)//Trnap-agg tRNA 6415825..6415896	-44.964	0.000254804	289	3
TAGTGGTCAGTATCCCCGCC	20	Trnad-guc tRNA 5288425..5288496//Trnad-guc tRNA complement(8385464..8385535)//Trnad-guc tRNA 1513226..1513297	-44.8832	0.0033045	36.5	0.25
GGTTCCCAATTGGGAGC	17	Trnal-uaa tRNA complement(28799518..28799601)	-44.8749	0.00182265	39.5	0.25
GGGGATATAGCTCAGTGGTAGAGCATTCGACTGC	34	Trnac-gca tRNA 6608879..6608950	-44.7314	0.000257019	33471.5	315
TCCCCGGTTCAAACCCG	17	Trnac-gca tRNA 2626705..2626776//Trnac-gca tRNA 6608879..6608950//Trnac-gca tRNA 6426104..6426175	-44.5281	0.00117891	37	0.25
GAGTGGCGCAGTGGAAGCGTGCTGGGC	27	Trnam-cau tRNA 18436131..18436202//Trnam-cau tRNA 6012989..6013060//Trnam-cau tRNA 6013765..6013836//Trnam-cau tRNA 6595368..6595439//Trnam-cau tRNA 6914696..6914767	-44.2459	0.00111726	36	0.25
ATCCCGGGCGGAAACA	16	Trnav-aac tRNA 736742..736814//Trnav-aac tRNA 754439..754511//Trnav-aac tRNA complement(7561422..7561494)//Trnav-aac tRNA complement(7561917..7561989)//Trnav-aac tRNA 6355395..6355467//Trnav-cac tRNA 9856728..9856800//Trnav-cac tRNA complement(6639198..6639270)//Trnav-cac tRNA complement(8271941..8272013)	-43.7918	0.00141527	37.5	0.25
GGAAGCGTGCTGGGCC	16	Trnam-cau tRNA 18436131..18436202//Trnam-cau tRNA 6012989..6013060//Trnam-cau tRNA complement(6013266..6013337)//Trnam-cau tRNA 6013765..6013836//Trnam-cau tRNA 6595368..6595439//Trnam-cau tRNA 6914696..6914767	-43.485	0.000554012	84.5	0.75
CCCGGGTTCGATTCCC	16	Trnag-gcc tRNA 3868479..3868549//Trnag-gcc tRNA complement(3942264..3942334)//Trnag-gcc tRNA complement(3944144..3944214)//Trnag-gcc tRNA complement(3944520..3944590)//Trnag-gcc tRNA complement(5166713..5166783)//Trnag-gcc tRNA complement(8382694..8382764)//Trnag-gcc tRNA complement(8383312..8383382)//Trnae-cuc tRNA complement(6638144..6638215)//Trnag-ccc tRNA 8011858..8011928	-43.3142	0.000808941	36	0.25
GGAGGTCCCGGGTTC	15	Trnap-ugg tRNA complement(4416537..4416608)	-42.9944	0.00523249	35	0.25
GGTAGAATGCTCGCCTGC	18	Trnag-gcc tRNA 3868479..3868549//Trnag-gcc tRNA complement(3942264..3942334)//Trnag-gcc tRNA complement(3944144..3944214)//Trnag-gcc tRNA complement(3944520..3944590)//Trnag-gcc tRNA complement(8382694..8382764)//Trnag-gcc tRNA complement(8383312..8383382)	-42.5969	0.000301114	121.5	1
AACCGGGGATTGTGGGT	17	Trnar-ccu tRNA 16952438..16952510//Trnar-ccu tRNA 1829084..1829156//Trnar-ccu tRNA 1985496..1985568//Trnar-ccu tRNA complement(1434251..1434323)	-42.0303	4.33403e-05	64.5	0.5
GGGGGTGTAACTCAGTGGTAGAGTGTCTGCT	31	Trnaa-cgc tRNA 7005451..7005522//Trnaa-cgc tRNA 8232112..8232183	-41.9325	4.47797e-05	162	1.5
TCTGAGGGTCCAGGGTTCGAGTCCCTGTTCGGGCG	35	Trnak-uuu tRNA 4356706..4356778//Trnak-uuu tRNA 4356871..4356943//Trnak-uuu tRNA complement(5239604..5239676)//Trnak-uuu tRNA complement(5257093..5257165)//Trnak-uuu tRNA 6862419..6862491//Trnak-uuu tRNA complement(8230100..8230172)	-41.326	0.00055663	105.5	1
CGGGCGGCCCGGGTT	15	Trnag-gcc tRNA 3868479..3868549//Trnag-gcc tRNA complement(3942264..3942334)//Trnag-gcc tRNA complement(3944144..3944214)//Trnag-gcc tRNA complement(3944520..3944590)//Trnag-gcc tRNA complement(8382694..8382764)//Trnag-gcc tRNA complement(8383312..8383382)	-40.729	0.000506823	33	0.25
AGAGGTCCCGGGTTC	15	Trnap-ugg tRNA complement(12050065..12050136)//Trnap-agg tRNA 9728000..9728071//Trnap-ugg tRNA 5806456..5806527//Trnap-ugg tRNA 5806876..5806947//Trnap-cgg tRNA complement(2004932..2005003)//Trnap-agg tRNA complement(1441522..1441593)//Trnap-cgg tRNA complement(2717259..2717330)//Trnap-agg tRNA 6410096..6410167//Trnap-cgg tRNA complement(6415093..6415164)//Trnap-agg tRNA 6415825..6415896	-40.6995	0.00104176	119.5	1.25
GCTAGGTTGGCCGAGCGGT	19	Trnal-uaa tRNA 9117379..9117461	-39.9167	0.00158215	34.5	0.25
CGAGAGGTCCCCGGT	15	Trnac-gca tRNA 2626705..2626776//Trnac-gca tRNA 6608879..6608950//Trnac-gca tRNA 6426104..6426175	-39.6169	0.00185514	55	0.5
CACGCGGGAGACCGGGG	17	Trnad-guc tRNA 5288425..5288496//Trnad-guc tRNA 6120242..6120313//Trnad-guc tRNA complement(8384663..8384734)//Trnad-guc tRNA complement(8385464..8385535)//Trnad-guc tRNA 1513226..1513297//Trnad-guc tRNA 4449661..4449732//Trnad-guc tRNA 9853389..9853460//Trnad-guc tRNA 12839391..12839462	-39.446	1.59234e-05	83	0.75
AGCGTGGGTTCGAACC	16	Trnal-uaa tRNA complement(28799518..28799601)//Trnal-uaa tRNA 9117379..9117461//Trnal-uaa tRNA complement(16176210..16176293)//Trnal-uaa tRNA 18058276..18058359	-38.6368	0.00985275	31	0.25
GGCCCATTAGCTCAGTAGGTTAGAGCGTCGTGCT	34	Trnai-aau tRNA complement(25755363..25755436)//Trnai-aau tRNA 5269379..5269452//Trnai-aau tRNA 14445647..14445720	-38.4046	0.0093029	31.5	0.25
ACGCAGAAGGTCGCCGGT	18	Trnav-uac tRNA 7814686..7814758//Trnav-uac tRNA complement(9820392..9820464)	-38.3104	0.00090967	33.5	0.25
GCGATGGTGGTGTAATGGTGAGCATAGTTGCCTTC	35	Trnag-ucc tRNA complement(8015060..8015131)	-37.5341	0.00876993	33	0.25
GTGGTAGAATGCTCGCCTGC	20	Trnag-gcc tRNA 3868479..3868549//Trnag-gcc tRNA complement(3942264..3942334)//Trnag-gcc tRNA complement(3944144..3944214)//Trnag-gcc tRNA complement(3944520..3944590)//Trnag-gcc tRNA complement(8382694..8382764)//Trnag-gcc tRNA complement(8383312..8383382)	-37.3462	0.00018813	570	6.5
TTCGATCCCGGGCGGAA	17	Trnav-aac tRNA 736742..736814//Trnav-aac tRNA 754439..754511//Trnav-aac tRNA complement(7561422..7561494)//Trnav-aac tRNA complement(7561917..7561989)//Trnav-aac tRNA 6355395..6355467//Trnav-cac tRNA 9856728..9856800//Trnav-cac tRNA complement(6639198..6639270)//Trnav-cac tRNA complement(8271941..8272013)	-37.3342	0.00328265	30	0.25
GCCTCCGTGGCGCAATCGGC	20	Trnan-guu tRNA 8422836..8422909//Trnan-guu tRNA complement(17730863..17730936)//Trnan-guu tRNA 9851355..9851428//Trnan-guu tRNA complement(2701668..2701741)	-37.0018	1.74208e-08	463.5	4.75
CAAATCCCGGCTGAGCCC	18	Trnap-ugg tRNA complement(12050065..12050136)//Trnap-ugg tRNA 5806456..5806527//Trnap-ugg tRNA 5806876..5806947	-36.7043	0.000788179	71.5	0.75
GTGGTCAGTATCCCCGCC	18	Trnad-guc tRNA 5288425..5288496//Trnad-guc tRNA complement(8385464..8385535)//Trnad-guc tRNA 1513226..1513297	-36.6503	0.00909005	30.5	0.25
ATACCTGGCTCTCACCCAGGAGGCTCGGGT	30	Trnae-cuc tRNA 5032010..5032081//Trnae-cuc tRNA 6819387..6819458//Trnae-cuc tRNA 6851522..6851593//Trnae-cuc tRNA complement(6065634..6065705)	-36.6495	6.14971e-05	141.5	1.5
GTCAGGATGGCCGAGC	16	Trnal-caa tRNA complement(join(6638700..6638734,6638785..6638822))//Trnal-caa tRNA join(11767640..11767677,11767717..11767761)//Trnal-cag tRNA 496334..496416	-36.3628	8.71885e-06	18706.5	287.5
AGCAGAGTGGCGCAGTGGAAGCGTGCTGGGCC	32	Trnam-cau tRNA 18436131..18436202//Trnam-cau tRNA 6012989..6013060//Trnam-cau tRNA 6013765..6013836//Trnam-cau tRNA 6595368..6595439//Trnam-cau tRNA 6914696..6914767	-35.6498	3.71978e-05	3242.5	39.5
TATAGCTCAGTGGTAGAGCATTCGACTGC	29	Trnac-gca tRNA 2626705..2626776//Trnac-gca tRNA 6608879..6608950//Trnac-gca tRNA 6426104..6426175	-35.5882	0.000836235	105	1
AGCAGAGTGGCGCAGTGGAAGCGTGCTGGG	30	Trnam-cau tRNA 18436131..18436202//Trnam-cau tRNA 6012989..6013060//Trnam-cau tRNA 6013765..6013836//Trnam-cau tRNA 6595368..6595439//Trnam-cau tRNA 6914696..6914767	-35.4831	1.68426e-05	54	0.5
CGAATCCTGGTCACGGC	17	Trnah-gug tRNA 12812316..12812387//Trnah-gug tRNA 12033549..12033620//Trnah-gug tRNA 2713991..2714062//Trnah-gug tRNA 1433601..1433672//Trnah-gug tRNA complement(1623358..1623429)	-35.4752	0.00019094	68.5	0.75
GGTTCGATCCCGGGC	15	Trnav-aac tRNA 736742..736814//Trnav-aac tRNA 754439..754511//Trnav-aac tRNA complement(7561422..7561494)//Trnav-aac tRNA 6355395..6355467//Trnav-cac tRNA 9856728..9856800//Trnav-cac tRNA complement(6639198..6639270)//Trnav-cac tRNA complement(8271941..8272013)	-35.4741	0.000449668	1350.5	20.5
GAATCCTGGTCACGGC	16	Trnah-gug tRNA 12812316..12812387//Trnah-gug tRNA 12033549..12033620//Trnah-gug tRNA 2713991..2714062//Trnah-gug tRNA 1433601..1433672//Trnah-gug tRNA complement(1623358..1623429)	-34.8428	0.000178735	109	1.25
GCGATGGTGGTGTAATGGTCAGCATAGTTGCCT	33	Trnag-ucc tRNA 9157784..9157855//Trnag-ucc tRNA 9157950..9158021//Trnag-ucc tRNA 9158306..9158377	-34.4231	5.78791e-05	9271.5	120.25
GCTAGGTTGGCCGAGC	16	Trnal-uaa tRNA 9117379..9117461	-34.3739	5.47331e-06	5359	78.25
GCCGTGATCGTCTAGTGGTTAGGACCCTACGTTGTG	36	Trnah-gug tRNA 12812316..12812387//Trnah-gug tRNA 12033549..12033620//Trnah-gug tRNA 2713991..2714062//Trnah-gug tRNA 1433601..1433672//Trnah-gug tRNA complement(1623358..1623429)	-34.253	0.000188437	225.5	2.75
TCCGGTATGGTCTAGTGGCTAGGATACCTGGC	32	Trnae-cuc tRNA 5032010..5032081//Trnae-uuc tRNA complement(5295609..5295680)//Trnae-uuc tRNA 6813429..6813500//Trnae-uuc tRNA 6816695..6816766//Trnae-uuc tRNA 6818872..6818943//Trnae-cuc tRNA 6819387..6819458//Trnae-cuc tRNA 6851522..6851593//Trnae-uuc tRNA 6853691..6853762//Trnae-uuc tRNA 6853919..6853990//Trnae-cuc tRNA complement(6638144..6638215)//Trnae-cuc tRNA complement(6065634..6065705)	-34.2128	1.21615e-05	509	5.5
GCGAGAGGTCCCGGGTTCAAATCCCGGCTGAGCCC	35	Trnap-ugg tRNA complement(12050065..12050136)//Trnap-ugg tRNA 5806456..5806527//Trnap-ugg tRNA 5806876..5806947	-33.9713	0.00799206	89	0.75
GAAGCGTGCTGGGCC	15	Trnam-cau tRNA 18436131..18436202//Trnam-cau tRNA 6012989..6013060//Trnam-cau tRNA complement(6013266..6013337)//Trnam-cau tRNA 6013765..6013836//Trnam-cau tRNA 6595368..6595439//Trnam-cau tRNA 6914696..6914767	-33.6457	0.000297981	217	3
AGCAGAGTGGCGCAGTGGAAGCGTGCTGGGCCC	33	Trnam-cau tRNA 18436131..18436202//Trnam-cau tRNA 6012989..6013060//Trnam-cau tRNA 6013765..6013836//Trnam-cau tRNA 6595368..6595439//Trnam-cau tRNA 6914696..6914767	-33.5462	7.47873e-06	4498	60.5
CGCCTGCCACGCGGGCGGCCCGGGT	25	Trnag-gcc tRNA 3868479..3868549//Trnag-gcc tRNA complement(3942264..3942334)//Trnag-gcc tRNA complement(3944144..3944214)//Trnag-gcc tRNA complement(3944520..3944590)//Trnag-gcc tRNA complement(8382694..8382764)//Trnag-gcc tRNA complement(8383312..8383382)	-33.4808	0.00235174	28	0.25
TTAGCACTCTGGACTC	16	Trnaq-cug tRNA complement(8750290..8750361)//Trnaq-cug tRNA complement(13136158..13136229)//Trnaq-cug tRNA complement(2804907..2804978)	-33.421	0.000516413	28.5	0.25
GCTAGGTTGGCCGAG	15	Trnal-uaa tRNA 9117379..9117461	-33.1785	9.11071e-07	232.5	3
GCAGTGGAAGCGTGCTGGGC	20	Trnam-cau tRNA 18436131..18436202//Trnam-cau tRNA 6012989..6013060//Trnam-cau tRNA complement(6013266..6013337)//Trnam-cau tRNA 6013765..6013836//Trnam-cau tRNA 6595368..6595439//Trnam-cau tRNA 6914696..6914767	-33.1782	0.000457821	68.5	0.75
TCCTCGTTAGTATAGTGGTTAGTATCCCCGCCT	33	Trnad-guc tRNA complement(8384663..8384734)//Trnad-guc tRNA 4449661..4449732	-32.5795	1.33341e-06	102822	1493
CGATTCCCCGCCGGG	15	Trnad-guc tRNA 6120242..6120313//Trnad-guc tRNA complement(8385464..8385535)//Trnad-guc tRNA 1513226..1513297	-31.8795	0.00104332	60.5	0.75
GTTTCCGTAGTGTAGTGGTTATCACGTGTGCTTC	34	Trnav-cac tRNA 9856728..9856800//Trnav-cac tRNA complement(6639198..6639270)//Trnav-cac tRNA complement(8271941..8272013)	-31.7899	0.000217549	475.5	5.75
AAATCCCGGACGAGC	15	Trnap-agg tRNA 9728000..9728071//Trnap-cgg tRNA complement(2004932..2005003)//Trnap-agg tRNA complement(1441522..1441593)//Trnap-cgg tRNA complement(2717259..2717330)//Trnap-agg tRNA 6410096..6410167//Trnap-cgg tRNA complement(6415093..6415164)//Trnap-agg tRNA 6415825..6415896	-31.7473	0.00871898	110	1.5
GCGGAAGGTCCCCGGT	16	Trnav-aac tRNA 736742..736814//Trnav-aac tRNA 754439..754511//Trnav-aac tRNA complement(7561422..7561494)//Trnav-aac tRNA 6355395..6355467	-31.7167	0.00289173	27.5	0.25
GGTCTCATGGTGTAATGGCTAGCACTCTGGACT	33	Trnaq-cug tRNA 9123909..9123980	-31.3525	0.00314764	96.5	1.25
GCGATGGTGGTGTAATGGTGAGCATAGTTGCCT	33	Trnag-ucc tRNA complement(8015060..8015131)	-31.3233	2.87781e-07	320.5	4.5
GCGATGGTGGTGTAATGGTCAGCATA	26	Trnag-ucc tRNA 9157784..9157855//Trnag-ucc tRNA 9157950..9158021//Trnag-ucc tRNA 9158306..9158377	-31.1542	0.00297029	398.5	6.25
GGGGGTGTAACTCAGT	16	Trnaa-cgc tRNA 13834600..13834671//Trnaa-cgc tRNA 7005451..7005522//Trnaa-cgc tRNA 8232112..8232183	-31.0951	1.09278e-05	205.5	2.5
CAGTGGAAGCGTGCTGGGC	19	Trnam-cau tRNA 18436131..18436202//Trnam-cau tRNA 6012989..6013060//Trnam-cau tRNA complement(6013266..6013337)//Trnam-cau tRNA 6013765..6013836//Trnam-cau tRNA 6595368..6595439//Trnam-cau tRNA 6914696..6914767	-30.9273	0.00114241	81	1
GCGAGAGGTCCCGGGT	16	Trnap-ugg tRNA complement(12050065..12050136)//Trnap-agg tRNA 9728000..9728071//Trnap-ugg tRNA 5806456..5806527//Trnap-ugg tRNA 5806876..5806947//Trnap-cgg tRNA complement(2004932..2005003)//Trnap-agg tRNA complement(1441522..1441593)//Trnap-cgg tRNA complement(2717259..2717330)//Trnap-agg tRNA 6410096..6410167//Trnap-cgg tRNA complement(6415093..6415164)//Trnap-agg tRNA 6415825..6415896	-30.8969	0.00285999	103.5	1.5
CCCGGATAGCTCAGTCGGTAGAGCATCAGAC	31	Trnak-uuu tRNA 4356871..4356943//Trnak-uuu tRNA complement(5239604..5239676)	-30.504	1.62213e-06	163	2
TGAAAGTCCTGGGTTC	16	Trnaa-cgc tRNA 7005451..7005522//Trnaa-cgc tRNA 8232112..8232183	-30.3896	0.00285713	211	3.25
CCGGTATGGTCTAGTGGC	18	Trnae-cuc tRNA 5032010..5032081//Trnae-uuc tRNA complement(5295609..5295680)//Trnae-uuc tRNA 6813429..6813500//Trnae-uuc tRNA 6816695..6816766//Trnae-uuc tRNA 6818872..6818943//Trnae-cuc tRNA 6819387..6819458//Trnae-cuc tRNA 6851522..6851593//Trnae-uuc tRNA 6853691..6853762//Trnae-uuc tRNA 6853919..6853990//Trnae-cuc tRNA complement(6638144..6638215)//Trnae-cuc tRNA complement(6065634..6065705)	-30.157	0.00822654	24	0.25
GCATCGGTAGTTCAGTGGTAGAATGCTCGCTT	32	Trnag-gcc tRNA complement(5166713..5166783)	-30.0885	0.000138776	8072.5	142.5
GCCGTGATCGTCTAGTGGTTAGGACCCTACGTT	33	Trnah-gug tRNA 12812316..12812387//Trnah-gug tRNA 12033549..12033620//Trnah-gug tRNA 2713991..2714062//Trnah-gug tRNA 1433601..1433672//Trnah-gug tRNA complement(1623358..1623429)	-30.068	0.00055663	17543.5	259
AGAAGGTCGCCGGTT	15	Trnav-uac tRNA 7814686..7814758//Trnav-uac tRNA complement(9820392..9820464)	-29.7128	0.000334175	215.5	3.5
CCGGATAGCTCAGTCGGTAGAGCATCAGAC	30	Trnak-uuu tRNA 4356871..4356943//Trnak-uuu tRNA complement(5239604..5239676)	-29.502	0.00372905	60	0.75
GCATCGGTAGTTCAGTGGTAGAATGCTCGCTTGC	34	Trnag-gcc tRNA complement(5166713..5166783)	-29.0987	0.00194695	267.5	4.5
GCATCGGTGGTTCAGTGGTAGAATGCTCGCCTGC	34	Trnag-gcc tRNA 3868479..3868549//Trnag-gcc tRNA complement(3942264..3942334)//Trnag-gcc tRNA complement(3944144..3944214)//Trnag-gcc tRNA complement(3944520..3944590)//Trnag-gcc tRNA complement(8382694..8382764)//Trnag-gcc tRNA complement(8383312..8383382)	-28.9783	3.24882e-05	187046	2703.25
GCGATGGTGGTGTAATGGTGAGCATAGTTGCC	32	Trnag-ucc tRNA complement(8015060..8015131)	-28.169	0.00330503	101	1.5
TAGCTCAGTCGGTAGAGCATCAGACTTTT	29	Trnak-uuu tRNA 4356706..4356778//Trnak-uuu tRNA 4356871..4356943//Trnak-uuu tRNA complement(5239604..5239676)//Trnak-uuu tRNA complement(5257093..5257165)//Trnak-uuu tRNA 6862419..6862491//Trnak-uuu tRNA complement(8230100..8230172)	-27.8222	0.00165714	80	1
GCCAGGTTGGCCGAGC	16	Trnal-uaa tRNA complement(28799518..28799601)//Trnal-uaa tRNA complement(16176210..16176293)//Trnal-uaa tRNA 18058276..18058359	-27.6065	0.000213305	2613	48.5
TCGATTCCCCGTCGGG	16	Trnad-guc tRNA 5288425..5288496//Trnad-guc tRNA 9853389..9853460//Trnad-guc tRNA 12839391..12839462	-27.2455	0.00328887	53.5	0.75
CGATTCCCGGTACCGGAA	18	Trnae-cuc tRNA 5032010..5032081//Trnae-uuc tRNA complement(5295609..5295680)//Trnae-uuc tRNA 6813429..6813500//Trnae-uuc tRNA 6816695..6816766//Trnae-uuc tRNA 6818872..6818943//Trnae-cuc tRNA 6819387..6819458//Trnae-cuc tRNA 6851522..6851593//Trnae-uuc tRNA 6853691..6853762//Trnae-uuc tRNA 6853919..6853990//Trnae-cuc tRNA complement(6638144..6638215)//Trnae-cuc tRNA complement(6065634..6065705)	-26.4636	0.00927002	22	0.25
GCACTGCTGGTGTAGTGGTATCATGCAAGATTC	33	Trnag-ccc tRNA 8011858..8011928	-25.5935	7.89203e-05	3052.5	49.5
TCAGTGGTAGAATGCTCGCCTGC	23	Trnag-gcc tRNA 3868479..3868549//Trnag-gcc tRNA complement(3942264..3942334)//Trnag-gcc tRNA complement(3944144..3944214)//Trnag-gcc tRNA complement(3944520..3944590)//Trnag-gcc tRNA complement(8382694..8382764)//Trnag-gcc tRNA complement(8383312..8383382)	-25.5805	0.00980328	116	1.75
GGGGGTATAGCTCAGTGGTAGAGCATTCGACTG	33	Trnac-gca tRNA 2626705..2626776//Trnac-gca tRNA 6426104..6426175	-25.2578	0.00224352	50852.5	857.25
GATTCCCCGCCGGGG	15	Trnad-guc tRNA 6120242..6120313//Trnad-guc tRNA complement(8385464..8385535)//Trnad-guc tRNA 1513226..1513297	-24.9973	0.00116071	35	0.5
GGTCTCATGGTGTAATGGCTAGCACTCTGGACTCT	35	Trnaq-cug tRNA 9123909..9123980	-24.9891	0.00114855	750	13.5
CACGCGGGCGGCCCG	15	Trnag-gcc tRNA 3868479..3868549//Trnag-gcc tRNA complement(3942264..3942334)//Trnag-gcc tRNA complement(3944144..3944214)//Trnag-gcc tRNA complement(3944520..3944590)//Trnag-gcc tRNA complement(8382694..8382764)//Trnag-gcc tRNA complement(8383312..8383382)	-24.8458	0.000122917	4389.5	101.5
TCCGGTATGGTCTAGTGG	18	Trnae-cuc tRNA 5032010..5032081//Trnae-uuc tRNA complement(5295609..5295680)//Trnae-uuc tRNA 6813429..6813500//Trnae-uuc tRNA 6816695..6816766//Trnae-uuc tRNA 6818872..6818943//Trnae-cuc tRNA 6819387..6819458//Trnae-cuc tRNA 6851522..6851593//Trnae-uuc tRNA 6853691..6853762//Trnae-uuc tRNA 6853919..6853990//Trnae-cuc tRNA complement(6638144..6638215)//Trnae-cuc tRNA complement(6065634..6065705)	-24.7606	4.75576e-09	388	6
ATAGTGGTCAGTATCCCCGCCTGT	24	Trnad-guc tRNA 5288425..5288496//Trnad-guc tRNA complement(8385464..8385535)//Trnad-guc tRNA 1513226..1513297	-24.2086	0.00785925	34	0.5
GCGATGGTGGTGTAATGGTCAGCATAGTTGCC	32	Trnag-ucc tRNA 9157784..9157855//Trnag-ucc tRNA 9157950..9158021//Trnag-ucc tRNA 9158306..9158377	-23.9745	0.000463397	6013	121
AGAGGTACCGGGATC	15	Trnaa-agc tRNA complement(4383422..4383494)//Trnaa-agc tRNA 4566057..4566129//Trnaa-agc tRNA 4585063..4585135//Trnaa-agc tRNA 9052900..9052972//Trnaa-agc tRNA 9053208..9053280//Trnaa-agc tRNA 9054034..9054106//Trnaa-agc tRNA 6416909..6416981	-23.5813	0.00188271	58.5	1
CTAGCTCAGTCGGTAGAGCATGAGACT	27	Trnak-cuu tRNA complement(341432..341504)//Trnak-cuu tRNA complement(4293623..4293695)//Trnak-cuu tRNA complement(4348706..4348778)//Trnak-cuu tRNA complement(6595728..6595800)//Trnak-cuu tRNA complement(9851782..9851854)//Trnak-cuu tRNA complement(6707977..6708049)	-23.579	0.000640999	71.5	1
CTGAATCCAGCGATCCGAGT	20	Trnaq-cug tRNA complement(326361..326432)//Trnaq-cug tRNA complement(8750290..8750361)//Trnaq-cug tRNA complement(8751244..8751315)//Trnaq-cug tRNA 9123909..9123980//Trnaq-cug tRNA complement(13136158..13136229)//Trnaq-cug tRNA complement(2804907..2804978)	-23.5341	6.45074e-05	225	3.75
GCCCGGATAGCTCAGTCGGTAGAGC	25	Trnak-uuu tRNA 4356871..4356943//Trnak-uuu tRNA complement(5239604..5239676)	-23.3824	0.00525116	20	0.25
GTGATCGTCTAGTGGTTAGGACCCTACGTT	30	Trnah-gug tRNA 12812316..12812387//Trnah-gug tRNA 12033549..12033620//Trnah-gug tRNA 2713991..2714062//Trnah-gug tRNA 1433601..1433672//Trnah-gug tRNA complement(1623358..1623429)	-23.0568	0.000488673	54.5	0.75
GGGGGTATAGCTCAGTGGTAGAGCATTCGACT	32	Trnac-gca tRNA 2626705..2626776//Trnac-gca tRNA 6426104..6426175	-22.9662	0.000114013	130916	3103.5
GCCTGGATAGCTCAGTCGGTAGAGCATCAGAC	32	Trnak-uuu tRNA 4356706..4356778//Trnak-uuu tRNA complement(5257093..5257165)//Trnak-uuu tRNA 6862419..6862491//Trnak-uuu tRNA complement(8230100..8230172)	-22.6625	0.0013102	10856.5	244
ACGCGGGAGACCGGG	15	Trnad-guc tRNA 5288425..5288496//Trnad-guc tRNA 6120242..6120313//Trnad-guc tRNA complement(8384663..8384734)//Trnad-guc tRNA complement(8385464..8385535)//Trnad-guc tRNA 1513226..1513297//Trnad-guc tRNA 4449661..4449732//Trnad-guc tRNA 9853389..9853460//Trnad-guc tRNA 12839391..12839462	-22.3923	0.0045039	33.5	0.5
CAGTGGTAGAATGCTCGCCTGCC	23	Trnag-gcc tRNA 3868479..3868549//Trnag-gcc tRNA complement(3942264..3942334)//Trnag-gcc tRNA complement(3944144..3944214)//Trnag-gcc tRNA complement(3944520..3944590)//Trnag-gcc tRNA complement(8382694..8382764)//Trnag-gcc tRNA complement(8383312..8383382)	-22.3647	0.00990225	112	2
TATAGCTCAGTGGTAGAGCATTCGACT	27	Trnac-gca tRNA 2626705..2626776//Trnac-gca tRNA 6608879..6608950//Trnac-gca tRNA 6426104..6426175	-22.2991	9.66648e-08	233.5	4
TCAGTGGTAGAATGCTCGCCTGCC	24	Trnag-gcc tRNA 3868479..3868549//Trnag-gcc tRNA complement(3942264..3942334)//Trnag-gcc tRNA complement(3944144..3944214)//Trnag-gcc tRNA complement(3944520..3944590)//Trnag-gcc tRNA complement(8382694..8382764)//Trnag-gcc tRNA complement(8383312..8383382)	-22.1302	0.00326864	99.5	1.75
TAGTGGTCAGTATCCCCGCCT	21	Trnad-guc tRNA 5288425..5288496//Trnad-guc tRNA complement(8385464..8385535)//Trnad-guc tRNA 1513226..1513297	-21.9928	0.000679224	45	0.75
ATAGCTCAGTGGTAGAGCATTCGACT	26	Trnac-gca tRNA 2626705..2626776//Trnac-gca tRNA 6608879..6608950//Trnac-gca tRNA 6426104..6426175	-21.6796	0.00717672	745	17.25
CCACGCGGGCGGCCCGGG	18	Trnag-gcc tRNA 3868479..3868549//Trnag-gcc tRNA complement(3942264..3942334)//Trnag-gcc tRNA complement(3944144..3944214)//Trnag-gcc tRNA complement(3944520..3944590)//Trnag-gcc tRNA complement(8382694..8382764)//Trnag-gcc tRNA complement(8383312..8383382)	-21.3443	0.0042184	30.5	0.5
TCAAATCTCGGTGGGACC	18	Trnaq-uug tRNA 8742939..8743010//Trnaq-cug tRNA complement(8750290..8750361)//Trnaq-cug tRNA 9123909..9123980//Trnaq-cug tRNA complement(13136158..13136229)//Trnaq-uug tRNA complement(11223493..11223564)//Trnaq-cug tRNA complement(2804907..2804978)	-21.2937	0.000568999	31	0.5
GCCCGGCTAGCTCAGTCGGTAGAGCATGAGACTCTT	36	Trnak-cuu tRNA complement(341432..341504)//Trnak-cuu tRNA complement(4293623..4293695)//Trnak-cuu tRNA complement(4348706..4348778)//Trnak-cuu tRNA complement(6595728..6595800)//Trnak-cuu tRNA complement(9851782..9851854)//Trnak-cuu tRNA complement(6707977..6708049)	-21.1435	0.000907198	688.5	11.25
GGGGGCGTAGCTCAGATGGTAGAGCGCTCGCTT	33	Trnaa-agc tRNA complement(4383422..4383494)//Trnaa-agc tRNA 4566057..4566129//Trnaa-agc tRNA 4585063..4585135//Trnaa-agc tRNA 9052900..9052972//Trnaa-agc tRNA 9053208..9053280//Trnaa-agc tRNA 9054034..9054106//Trnaa-agc tRNA 6416909..6416981	-21.1036	0.000141051	377.5	7.75
CGATTCCCGGCCATCG	16	Trnag-ucc tRNA 9157618..9157689//Trnag-ucc tRNA 9157784..9157855//Trnag-ucc tRNA 9157950..9158021//Trnag-ucc tRNA 9158306..9158377//Trnag-ucc tRNA complement(8015060..8015131)	-21.0617	0.00809945	17	0.25
AGTTAATGAACTTGAATA	18	tRNA-Ser tRNA 12201..12267	-20.7111	0.000172537	75.5	1.25
CCAGGAGGCTCGGGT	15	Trnae-cuc tRNA 5032010..5032081//Trnae-uuc tRNA complement(5295609..5295680)//Trnae-uuc tRNA 6813429..6813500//Trnae-uuc tRNA 6816695..6816766//Trnae-uuc tRNA 6818872..6818943//Trnae-cuc tRNA 6819387..6819458//Trnae-cuc tRNA 6851522..6851593//Trnae-uuc tRNA 6853691..6853762//Trnae-uuc tRNA 6853919..6853990//Trnae-cuc tRNA complement(6065634..6065705)	-20.1291	0.000550253	39	0.75
ACGCGGAAGGTCCCCGGTTCGATCCCGGGCGGAAACA	37	Trnav-aac tRNA 736742..736814//Trnav-aac tRNA 754439..754511//Trnav-aac tRNA complement(7561422..7561494)//Trnav-aac tRNA 6355395..6355467	-19.7403	0.00749025	50.5	1
CCTTCGATAGCTCAGTTGG	19	Trnay-gua tRNA join(8749626..8749662,8749687..8749722)//Trnay-gua tRNA complement(join(2495539..2495574,2495600..2495636))//Trnay-gua tRNA complement(join(12173830..12173865,12173885..12173921))//Trnay-gua tRNA complement(join(11257135..11257170,11257211..11257247))//Trnay-gua tRNA complement(join(11257826..11257861,11257892..11257928))	-19.3581	8.8998e-07	40.5	0.75
GCCCGGATAGCTCAG	15	Trnak-uuu tRNA 4356871..4356943//Trnak-uuu tRNA complement(5239604..5239676)	-19.3213	0.00534196	510.5	13
CCGGTTCGATCCCGGGC	17	Trnav-aac tRNA 736742..736814//Trnav-aac tRNA 754439..754511//Trnav-aac tRNA complement(7561422..7561494)//Trnav-aac tRNA 6355395..6355467//Trnav-cac tRNA 9856728..9856800//Trnav-cac tRNA complement(6639198..6639270)//Trnav-cac tRNA complement(8271941..8272013)	-19.2499	0.00138097	89.5	1.75
GCAGTCGTGGCCGAGT	16	Trnas-aga tRNA 4003978..4004059//Trnas-aga tRNA complement(5249752..5249833)//Trnas-aga tRNA complement(8588153..8588234)//Trnas-aga tRNA complement(3073499..3073580)//Trnas-aga tRNA 6208621..6208702	-18.7956	1.56311e-08	355.5	7.5
TCCGGTATGGTCTAGTGGCTAGGATACCTGGCT	33	Trnae-cuc tRNA 5032010..5032081//Trnae-uuc tRNA complement(5295609..5295680)//Trnae-uuc tRNA 6813429..6813500//Trnae-uuc tRNA 6816695..6816766//Trnae-uuc tRNA 6818872..6818943//Trnae-cuc tRNA 6819387..6819458//Trnae-cuc tRNA 6851522..6851593//Trnae-uuc tRNA 6853691..6853762//Trnae-uuc tRNA 6853919..6853990//Trnae-cuc tRNA complement(6638144..6638215)//Trnae-cuc tRNA complement(6065634..6065705)	-18.7296	3.23178e-06	2962.5	69.75
GAATGCTCGCCTGCC	15	Trnag-gcc tRNA 3868479..3868549//Trnag-gcc tRNA complement(3942264..3942334)//Trnag-gcc tRNA complement(3944144..3944214)//Trnag-gcc tRNA complement(3944520..3944590)//Trnag-gcc tRNA complement(8382694..8382764)//Trnag-gcc tRNA complement(8383312..8383382)	-18.6727	0.00383031	89	2
AGAATGCTCGCCTGC	15	Trnag-gcc tRNA 3868479..3868549//Trnag-gcc tRNA complement(3942264..3942334)//Trnag-gcc tRNA complement(3944144..3944214)//Trnag-gcc tRNA complement(3944520..3944590)//Trnag-gcc tRNA complement(8382694..8382764)//Trnag-gcc tRNA complement(8383312..8383382)	-18.6159	0.000276336	48.5	1
GCGATGGTGGTGTAATGGTTAGCATAGTTGCCT	33	Trnag-ucc tRNA 9157618..9157689	-18.4307	3.16446e-05	516	11.5
GGGGGTATAGCTCAGTGGTAGAGCATTCGAC	31	Trnac-gca tRNA 2626705..2626776//Trnac-gca tRNA 6426104..6426175	-18.2448	0.000444565	447.5	12
TCCTCGGTAGTATAGTGGTTAGTATCCCCGCC	32	Trnad-guc tRNA 6120242..6120313	-18.165	0.00104029	24032.5	726.5
GAGAGGTACCGGGATC	16	Trnaa-agc tRNA complement(4383422..4383494)//Trnaa-agc tRNA 4566057..4566129//Trnaa-agc tRNA 4585063..4585135//Trnaa-agc tRNA 9052900..9052972//Trnaa-agc tRNA 9053208..9053280//Trnaa-agc tRNA 9054034..9054106//Trnaa-agc tRNA 6416909..6416981	-17.8161	0.00650328	34.5	0.75
GCAGTCGTGGCCGAGTG	17	Trnas-aga tRNA 4003978..4004059//Trnas-aga tRNA complement(5249752..5249833)//Trnas-aga tRNA complement(8588153..8588234)//Trnas-aga tRNA complement(3073499..3073580)//Trnas-aga tRNA 6208621..6208702	-17.8016	0.00831152	40	0.75
TCCTCGATAGTATAGTGGTTAGTATCCCCGCCT	33	Trnad-guc tRNA 9853389..9853460//Trnad-guc tRNA 12839391..12839462	-17.8011	6.8952e-05	43623.5	1085.25
AGTTAATGAACTTGAATAAGTATA	24	tRNA-Ser tRNA 12201..12267	-17.7988	0.00359166	92.5	1.5
GACTCCGTGGCGCAAC	16	Trnaw-cca tRNA complement(8423431..8423502)//Trnaw-cca tRNA 13466965..13467036//Trnaw-cca tRNA 6204724..6204795//Trnaw-cca tRNA 6208100..6208171	-17.6747	0.0045039	70	1.75
TCAAATCCCGGACGAGCCC	19	Trnap-agg tRNA 9728000..9728071//Trnap-cgg tRNA complement(2004932..2005003)//Trnap-agg tRNA complement(1441522..1441593)//Trnap-cgg tRNA complement(2717259..2717330)//Trnap-agg tRNA 6410096..6410167//Trnap-cgg tRNA complement(6415093..6415164)//Trnap-agg tRNA 6415825..6415896	-17.5943	0.00328265	25	0.5
GCACTGCTGGTGTAGTGGTATCATGCAAGATTCC	34	Trnag-ccc tRNA 8011858..8011928	-17.5442	0.00411115	1501	36
AATCCAGCGATCCGAGTTC	19	Trnaq-cug tRNA complement(326361..326432)//Trnaq-uug tRNA 8742939..8743010//Trnaq-cug tRNA complement(8750290..8750361)//Trnaq-uug tRNA complement(8750453..8750524)//Trnaq-uug tRNA complement(8750616..8750687)//Trnaq-cug tRNA complement(8751244..8751315)//Trnaq-uug tRNA complement(8751401..8751472)//Trnaq-cug tRNA 9123909..9123980//Trnaq-cug tRNA complement(13136158..13136229)//Trnaq-uug tRNA com…	-17.0777	9.22765e-05	136.5	3.25
GCGATGGTGGTGTAATGGTCAGCATAGTTGCCTT	34	Trnag-ucc tRNA 9157784..9157855//Trnag-ucc tRNA 9157950..9158021//Trnag-ucc tRNA 9158306..9158377	-16.7898	0.00265849	1840	39.25
TCCGGTATGGTCTAGTGGCTAGGATACCTGGCTCT	35	Trnae-cuc tRNA 5032010..5032081//Trnae-cuc tRNA 6819387..6819458//Trnae-cuc tRNA 6851522..6851593//Trnae-cuc tRNA complement(6638144..6638215)//Trnae-cuc tRNA complement(6065634..6065705)	-16.6726	0.00361309	1224	32
AGAGGTCCGTGGATC	15	Trnam-cau tRNA 18436131..18436202//Trnam-cau tRNA 6012989..6013060//Trnam-cau tRNA complement(6013266..6013337)//Trnam-cau tRNA 6013765..6013836//Trnam-cau tRNA 6595368..6595439//Trnam-cau tRNA 6914696..6914767	-16.5062	0.00124204	44.5	1
TCCTCGGTAGTATAGTGGTCAGTATCCCCGCC	32	Trnad-guc tRNA complement(8385464..8385535)//Trnad-guc tRNA 1513226..1513297	-16.4363	0.000843654	144002	4835.25
GGGGTATAGCTCAGTGGTAGAGCATTCGACT	31	Trnac-gca tRNA 2626705..2626776//Trnac-gca tRNA 6426104..6426175	-16.2507	0.000188437	170	4.75
GCAGCCGTGGCCGAG	15	Trnas-cga tRNA 2094643..2094724	-16.0813	0.00370473	86	2.5
GTTCGATCCCGGGCGGA	17	Trnav-aac tRNA 736742..736814//Trnav-aac tRNA 754439..754511//Trnav-aac tRNA complement(7561422..7561494)//Trnav-aac tRNA complement(7561917..7561989)//Trnav-aac tRNA 6355395..6355467//Trnav-cac tRNA 9856728..9856800//Trnav-cac tRNA complement(6639198..6639270)//Trnav-cac tRNA complement(8271941..8272013)	-16.0215	0.00449393	42.5	1
TCCTCGTTAGTATAGTGGTTAGTATCCCCGCC	32	Trnad-guc tRNA complement(8384663..8384734)//Trnad-guc tRNA 4449661..4449732	-15.7682	7.6498e-05	13984	475.5
GAAGCGTGCTGGGCCC	16	Trnam-cau tRNA 18436131..18436202//Trnam-cau tRNA 6012989..6013060//Trnam-cau tRNA complement(6013266..6013337)//Trnam-cau tRNA 6013765..6013836//Trnam-cau tRNA 6595368..6595439//Trnam-cau tRNA 6914696..6914767	-15.4022	0.000180914	378.5	11.25
GTTTCCGTAGTGTAGTGGTTATCACGTGTGCTT	33	Trnav-cac tRNA 9856728..9856800//Trnav-cac tRNA complement(6639198..6639270)//Trnav-cac tRNA complement(8271941..8272013)	-15.1535	0.000205665	239	6.5
TCCTCGGTAGTATAGTGGTTAGTATCCCCGCCT	33	Trnad-guc tRNA 6120242..6120313	-15.0921	6.04308e-05	114008	3405.5
AAACAGGAGATCGAGGGTTC	20	Trnat-agu tRNA complement(9727266..9727339)//Trnat-agu tRNA complement(17729859..17729932)//Trnat-agu tRNA 6417440..6417513//Trnat-agu tRNA complement(6429716..6429789)	-14.7133	0.00177446	85	2.5
CGGATAGCTCAGTCGGTAGAGCATCAGACTTT	32	Trnak-uuu tRNA 4356871..4356943//Trnak-uuu tRNA complement(5239604..5239676)	-14.6527	0.00134102	49.5	1.25
CCTTCGATAGCTCAGTTGGTAGAGCGGTGGACT	33	Trnay-gua tRNA join(8749626..8749662,8749687..8749722)//Trnay-gua tRNA complement(join(2495539..2495574,2495600..2495636))//Trnay-gua tRNA complement(join(12173830..12173865,12173885..12173921))//Trnay-gua tRNA complement(join(11257135..11257170,11257211..11257247))//Trnay-gua tRNA complement(join(11257826..11257861,11257892..11257928))	-14.5449	0.00161368	243.5	7.75
AGTTAATGAACTTGAATAAGT	21	tRNA-Ser tRNA 12201..12267	-13.9439	0.00527789	64.5	1.75
TCAGTCGGTAGAGCATCAGA	20	Trnak-uuu tRNA 4356706..4356778//Trnak-uuu tRNA 4356871..4356943//Trnak-uuu tRNA complement(5239604..5239676)//Trnak-uuu tRNA complement(5257093..5257165)//Trnak-uuu tRNA 6862419..6862491//Trnak-uuu tRNA complement(8230100..8230172)	-13.5492	0.00778876	35.5	1
GGTAGAGCATTCGACTGC	18	Trnac-gca tRNA 2626705..2626776//Trnac-gca tRNA 6608879..6608950//Trnac-gca tRNA 6426104..6426175	-13.4792	0.000119185	56	1.5
GCCTGGATAGCTCAGTCGGTAGAGCATCAGACT	33	Trnak-uuu tRNA 4356706..4356778//Trnak-uuu tRNA complement(5257093..5257165)//Trnak-uuu tRNA 6862419..6862491//Trnak-uuu tRNA complement(8230100..8230172)	-13.2945	0.000529027	2867.5	105.75
GGAGATCGAGGGTTC	15	Trnat-agu tRNA complement(9727266..9727339)//Trnat-agu tRNA complement(17729859..17729932)//Trnat-agu tRNA 6417440..6417513//Trnat-agu tRNA complement(6429716..6429789)	-13.2368	0.000132642	99	3
TCCGGTATGGTCTAGTGGCTAGGATACCTGGCTC	34	Trnae-cuc tRNA 5032010..5032081//Trnae-cuc tRNA 6819387..6819458//Trnae-cuc tRNA 6851522..6851593//Trnae-cuc tRNA complement(6638144..6638215)//Trnae-cuc tRNA complement(6065634..6065705)	-13.1331	0.00291005	1132	40
GGTAGAGCATCAGAC	15	Trnak-uuu tRNA 4356706..4356778//Trnak-uuu tRNA 4356871..4356943//Trnak-uuu tRNA complement(5239604..5239676)//Trnak-uuu tRNA complement(5257093..5257165)//Trnak-uuu tRNA 6862419..6862491//Trnak-uuu tRNA complement(8230100..8230172)	-12.9441	0.00289628	42	1.25
GCCCGGATAGCTCAGTCGGTAGAGCATCAGACTTT	35	Trnak-uuu tRNA 4356871..4356943//Trnak-uuu tRNA complement(5239604..5239676)	-12.7038	0.00377675	1376.5	53.5
TAGCTCAGTGGTAGAGCATTCGACT	25	Trnac-gca tRNA 2626705..2626776//Trnac-gca tRNA 6608879..6608950//Trnac-gca tRNA 6426104..6426175	-12.4001	0.00105435	888	34.25
GCTAGGTTGGCCGAGCGG	18	Trnal-uaa tRNA 9117379..9117461	-12.3385	0.00566011	216	7.75
TGGTAGAGCATTCGACTGC	19	Trnac-gca tRNA 2626705..2626776//Trnac-gca tRNA 6608879..6608950//Trnac-gca tRNA 6426104..6426175	-12.2004	0.000195007	250.5	8
GGTGGTTCAGTGGTAGAATGCTCGCCT	27	Trnag-gcc tRNA 3868479..3868549//Trnag-gcc tRNA complement(3942264..3942334)//Trnag-gcc tRNA complement(3944144..3944214)//Trnag-gcc tRNA complement(3944520..3944590)//Trnag-gcc tRNA complement(8382694..8382764)//Trnag-gcc tRNA complement(8383312..8383382)	-12.0177	0.00124204	584	22.5
ATCCTCACCCGGGGC	15	Trnam-cau tRNA 999726..999798//Trnam-cau tRNA 3673566..3673638//Trnam-cau tRNA 1434926..1434998	-11.638	0.00647758	24	0.75
GGGGGTGTAACTCAGTGGTAGAGT	24	Trnaa-cgc tRNA 13834600..13834671//Trnaa-cgc tRNA 7005451..7005522//Trnaa-cgc tRNA 8232112..8232183	-11.6318	0.00769822	87	3
TCCTCGGTAGTATAGTGGTCAGTATCCCCGCCT	33	Trnad-guc tRNA complement(8385464..8385535)//Trnad-guc tRNA 1513226..1513297	-11.3979	0.000617127	522532	20302
GCCCGGATAGCTCAGTCGGTAGAGCATCAGACT	33	Trnak-uuu tRNA 4356871..4356943//Trnak-uuu tRNA complement(5239604..5239676)	-11.277	0.00256418	18792	830.5
TCCTCGGTAGTATAGTGGTCAGTAT	25	Trnad-guc tRNA complement(8385464..8385535)//Trnad-guc tRNA 1513226..1513297	-11.2667	0.0014042	60.5	2
TCCTCGGTAGTATAGTGGTCAGTATCCCCGCCTGT	35	Trnad-guc tRNA complement(8385464..8385535)//Trnad-guc tRNA 1513226..1513297	-11.1691	0.00296979	14433.5	670.5
GGCAGCGTGGCCGAGCGG	18	Trnal-uag tRNA complement(9124524..9124603)	-11.1589	0.00807158	205	8.5
GTCGGTAGAGCATCA	15	Trnak-uuu tRNA 4356706..4356778//Trnak-uuu tRNA 4356871..4356943//Trnak-uuu tRNA complement(5239604..5239676)//Trnak-uuu tRNA complement(5257093..5257165)//Trnak-uuu tRNA 6862419..6862491//Trnak-uuu tRNA complement(8230100..8230172)	-11.1123	0.0071561	46.5	1.75
GGGGATGTAGCTCAGTGG	18	Trnaa-ugc tRNA complement(9123397..9123468)//Trnaa-ugc tRNA complement(9132093..9132164)//Trnaa-ugc tRNA 14154565..14154636	-11.0171	2.34316e-05	683	25.5
GTTTCCGTGGTGTAGTGGTTATCACATCCGCCT	33	Trnav-aac tRNA 736742..736814//Trnav-aac tRNA 754439..754511//Trnav-aac tRNA complement(7561422..7561494)//Trnav-aac tRNA complement(7561917..7561989)//Trnav-aac tRNA 6355395..6355467//Trnav-aac tRNA complement(2210142..2210214)//Trnav-aac tRNA complement(4989543..4989615)	-10.7819	2.34316e-05	175.5	6.5
TTCGATCCCGGGCGGA	16	Trnav-aac tRNA 736742..736814//Trnav-aac tRNA 754439..754511//Trnav-aac tRNA complement(7561422..7561494)//Trnav-aac tRNA complement(7561917..7561989)//Trnav-aac tRNA 6355395..6355467//Trnav-cac tRNA 9856728..9856800//Trnav-cac tRNA complement(6639198..6639270)//Trnav-cac tRNA complement(8271941..8272013)	-10.6319	0.00861662	69	2.75
TCCTCGGTAGTATAGTGGTCAGTATCCCCGC	31	Trnad-guc tRNA complement(8385464..8385535)//Trnad-guc tRNA 1513226..1513297	-9.98296	0.000444565	489.5	25
GCATCGGTGGTTCAGTGGTAGAATGCTCGCCTGCC	35	Trnag-gcc tRNA 3868479..3868549//Trnag-gcc tRNA complement(3942264..3942334)//Trnag-gcc tRNA complement(3944144..3944214)//Trnag-gcc tRNA complement(3944520..3944590)//Trnag-gcc tRNA complement(8382694..8382764)//Trnag-gcc tRNA complement(8383312..8383382)	-9.50667	0.00526369	94165.5	4380.25
TCCTCGATAGTATAGTGGTCAGTATCCCCGCCT	33	Trnad-guc tRNA 5288425..5288496	-9.31697	0.00201061	12325.5	595.5
TCAGTGGTAGAGCATTCGACT	21	Trnac-gca tRNA 2626705..2626776//Trnac-gca tRNA 6608879..6608950//Trnac-gca tRNA 6426104..6426175	-9.27348	0.00241234	391	20.5
GGGGATATAGCTCAGTGGTAGAGCATTCGAC	31	Trnac-gca tRNA 6608879..6608950	-9.00694	0.00203525	66	2.75
GTTTCCGTAGTGTAGTGGTTATCACGTGTGCT	32	Trnav-cac tRNA 9856728..9856800//Trnav-cac tRNA complement(6639198..6639270)//Trnav-cac tRNA complement(8271941..8272013)	-8.96388	0.00312981	533.5	28.75
GCCCGGATAGCTCAGTCGG	19	Trnak-uuu tRNA 4356871..4356943//Trnak-uuu tRNA complement(5239604..5239676)	-8.75889	0.00279997	263	11.75
CCCGGATAGCTCAGTCGGTAGAGCATCAGACT	32	Trnak-uuu tRNA 4356871..4356943//Trnak-uuu tRNA complement(5239604..5239676)	-8.43412	0.00449393	33	1.5
TCCGGTATGGTCTAGT	16	Trnae-cuc tRNA 5032010..5032081//Trnae-uuc tRNA complement(5295609..5295680)//Trnae-uuc tRNA 6813429..6813500//Trnae-uuc tRNA 6816695..6816766//Trnae-uuc tRNA 6818872..6818943//Trnae-cuc tRNA 6819387..6819458//Trnae-cuc tRNA 6851522..6851593//Trnae-uuc tRNA 6853691..6853762//Trnae-uuc tRNA 6853919..6853990//Trnae-cuc tRNA complement(6638144..6638215)//Trnae-cuc tRNA complement(6065634..6065705)	-8.18488	0.00304771	817	48.25
GTTTCCGTAGTGTAG	15	Trnav-cac tRNA 9856728..9856800//Trnav-cac tRNA complement(6639198..6639270)//Trnav-cac tRNA complement(8271941..8272013)	-8.15164	0.00431408	55	2.75
TGAATCCAGCGATCCGAGT	19	Trnaq-cug tRNA complement(326361..326432)//Trnaq-uug tRNA 8742939..8743010//Trnaq-cug tRNA complement(8750290..8750361)//Trnaq-uug tRNA complement(8750453..8750524)//Trnaq-uug tRNA complement(8750616..8750687)//Trnaq-cug tRNA complement(8751244..8751315)//Trnaq-uug tRNA complement(8751401..8751472)//Trnaq-cug tRNA 9123909..9123980//Trnaq-cug tRNA complement(13136158..13136229)//Trnaq-uug tRNA com…	-7.9612	0.00647758	652.5	32
TCCTCGATAGTATAGTGGTTAGTATCCCCGCCTGTC	36	Trnad-guc tRNA 9853389..9853460//Trnad-guc tRNA 12839391..12839462	-7.67981	0.00281797	2384	139.25
GGGGATGTAGCTCAGTGGT	19	Trnaa-ugc tRNA complement(9123397..9123468)//Trnaa-ugc tRNA complement(9132093..9132164)//Trnaa-ugc tRNA 14154565..14154636	-7.57209	0.000635964	187.5	10.25
TCCTCGGTAGTATAGTGGTTAGTATCCCCGC	31	Trnad-guc tRNA 6120242..6120313	-7.00005	0.00568759	72.5	4.5
GCCTGGATAGCTCAGTCGG	19	Trnak-uuu tRNA 4356706..4356778//Trnak-uuu tRNA complement(5257093..5257165)//Trnak-uuu tRNA 6862419..6862491//Trnak-uuu tRNA complement(8230100..8230172)	-5.3007	0.000136163	175	12
TCCTCGGTAGTATAGTGGTCAGTATCC	27	Trnad-guc tRNA complement(8385464..8385535)//Trnad-guc tRNA 1513226..1513297	6.65685	3.98984e-05	55.5	119
TCCTCGGTAGTATAGTGGTCAGTATCCCC	29	Trnad-guc tRNA complement(8385464..8385535)//Trnad-guc tRNA 1513226..1513297	10.0647	6.06764e-06	274	1185.5
GTTCGATTCCCGGTACCGGAA	21	Trnae-cuc tRNA 5032010..5032081//Trnae-uuc tRNA complement(5295609..5295680)//Trnae-uuc tRNA 6813429..6813500//Trnae-uuc tRNA 6816695..6816766//Trnae-uuc tRNA 6818872..6818943//Trnae-cuc tRNA 6819387..6819458//Trnae-cuc tRNA 6851522..6851593//Trnae-uuc tRNA 6853691..6853762//Trnae-uuc tRNA 6853919..6853990//Trnae-cuc tRNA complement(6638144..6638215)//Trnae-cuc tRNA complement(6065634..6065705)	16.9971	0.0079582	2.5	12.25
CCGTGATCGTCTAGTGG	17	Trnah-gug tRNA 12812316..12812387//Trnah-gug tRNA 12033549..12033620//Trnah-gug tRNA 2713991..2714062//Trnah-gug tRNA 1433601..1433672//Trnah-gug tRNA complement(1623358..1623429)	17.0309	0.00337227	90.5	751.25
TCCTCGATAGTATAGTGGTTAGTATCCC	28	Trnad-guc tRNA 9853389..9853460//Trnad-guc tRNA 12839391..12839462	17.9235	0.0022387	17.5	142
TCCTCGGTAGTATAGTGGTTAGTATCCC	28	Trnad-guc tRNA 6120242..6120313	19.0727	0.00352114	171	1676.75
TCCTCGGTAGTATAGTGGTCAGTATCCC	28	Trnad-guc tRNA complement(8385464..8385535)//Trnad-guc tRNA 1513226..1513297	24.6266	0.000126957	666.5	8188.75
TCCTCGATAGTATAGTGGTCAGTATCCCC	29	Trnad-guc tRNA 5288425..5288496	26.4259	0.000504828	3	32
TCCGGTATGGTCTAGTGGCTAGGATA	26	Trnae-cuc tRNA 5032010..5032081//Trnae-uuc tRNA complement(5295609..5295680)//Trnae-uuc tRNA 6813429..6813500//Trnae-uuc tRNA 6816695..6816766//Trnae-uuc tRNA 6818872..6818943//Trnae-cuc tRNA 6819387..6819458//Trnae-cuc tRNA 6851522..6851593//Trnae-uuc tRNA 6853691..6853762//Trnae-uuc tRNA 6853919..6853990//Trnae-cuc tRNA complement(6638144..6638215)//Trnae-cuc tRNA complement(6065634..6065705)	26.9649	1.57008e-06	24.5	165.25
CTAGGATACCTGGCTTTCACCC	22	Trnae-uuc tRNA complement(5295609..5295680)//Trnae-uuc tRNA 6813429..6813500//Trnae-uuc tRNA 6816695..6816766//Trnae-uuc tRNA 6818872..6818943//Trnae-uuc tRNA 6853691..6853762//Trnae-uuc tRNA 6853919..6853990	36.1975	0.0056129	1	13
TCCGGTATGGTCTAGTGGCTAGG	23	Trnae-cuc tRNA 5032010..5032081//Trnae-uuc tRNA complement(5295609..5295680)//Trnae-uuc tRNA 6813429..6813500//Trnae-uuc tRNA 6816695..6816766//Trnae-uuc tRNA 6818872..6818943//Trnae-cuc tRNA 6819387..6819458//Trnae-cuc tRNA 6851522..6851593//Trnae-uuc tRNA 6853691..6853762//Trnae-uuc tRNA 6853919..6853990//Trnae-cuc tRNA complement(6638144..6638215)//Trnae-cuc tRNA complement(6065634..6065705)	49.1087	0.00416305	1	13
AAATAAAGCTAACAGG	16	tRNA-Met tRNA 221..286	51.0834	0.00392035	1.5	30
TCCTCGATAGTATAGTGGTCAGTATCCC	28	Trnad-guc tRNA 5288425..5288496	55.1564	0.000298169	3.5	90.75
TCCGGTATGGTCTAGTGGCTAGGATACC	28	Trnae-cuc tRNA 5032010..5032081//Trnae-uuc tRNA complement(5295609..5295680)//Trnae-uuc tRNA 6813429..6813500//Trnae-uuc tRNA 6816695..6816766//Trnae-uuc tRNA 6818872..6818943//Trnae-cuc tRNA 6819387..6819458//Trnae-cuc tRNA 6851522..6851593//Trnae-uuc tRNA 6853691..6853762//Trnae-uuc tRNA 6853919..6853990//Trnae-cuc tRNA complement(6638144..6638215)//Trnae-cuc tRNA complement(6065634..6065705)	56.0723	2.17904e-08	9	125.5
ACTTTAACTCTAGATTCATAAATA	24	tRNA-Ser tRNA 116..178	106.383	0.00973764	0	8.75
ATACCCTGTCGATAA	15	tRNA-Met tRNA 221..286	111.944	0.0060891	0.5	36
GGCTCGGGTTCGATTCC	17	Trnae-cuc tRNA 5032010..5032081//Trnae-uuc tRNA complement(5295609..5295680)//Trnae-uuc tRNA 6813429..6813500//Trnae-uuc tRNA 6816695..6816766//Trnae-uuc tRNA 6818872..6818943//Trnae-cuc tRNA 6819387..6819458//Trnae-cuc tRNA 6851522..6851593//Trnae-uuc tRNA 6853691..6853762//Trnae-uuc tRNA 6853919..6853990//Trnae-cuc tRNA complement(6065634..6065705)	120.407	0.00966638	0	10
TAGGATACCTGGCTTTCACCCA	22	Trnae-uuc tRNA complement(5295609..5295680)//Trnae-uuc tRNA 6813429..6813500//Trnae-uuc tRNA 6816695..6816766//Trnae-uuc tRNA 6818872..6818943//Trnae-uuc tRNA 6853691..6853762//Trnae-uuc tRNA 6853919..6853990	125.041	0.000537728	0.5	20.75
CTAGGATACCTGGCTTTCACCCA	23	Trnae-uuc tRNA complement(5295609..5295680)//Trnae-uuc tRNA 6813429..6813500//Trnae-uuc tRNA 6816695..6816766//Trnae-uuc tRNA 6818872..6818943//Trnae-uuc tRNA 6853691..6853762//Trnae-uuc tRNA 6853919..6853990	151.906	0.00611739	0	10
TAGGATACCTGGCTCTCACCCA	22	Trnae-cuc tRNA 5032010..5032081//Trnae-cuc tRNA 6819387..6819458//Trnae-cuc tRNA 6851522..6851593//Trnae-cuc tRNA complement(6638144..6638215)//Trnae-cuc tRNA complement(6065634..6065705)	177.182	4.37286e-05	0.5	32.25
TGGTTAGCACTCTGGACTTTGAATCCAGC	29	Trnaq-uug tRNA 8742939..8743010//Trnaq-uug tRNA complement(8750453..8750524)//Trnaq-uug tRNA complement(11223493..11223564)	198.778	0.000298169	0.5	30
CTAACTTTAACTCTAGATTC	20	tRNA-Ser tRNA 116..178	268.559	0.00386546	0	22.75
ATACCCTGTCGATAAA	16	tRNA-Met tRNA 221..286	269.865	0.00459372	0.5	82.5
TGGTCAGCACTCTGGACTCTGAATCCAGC	29	Trnaq-cug tRNA complement(8751244..8751315)	270.733	0.00769822	0	14.25
GCTTCTAACTTTAACTCTAGATT	23	tRNA-Ser tRNA 116..178	288.037	0.0010563	0.5	82.5
ACTTTAACTCTAGAT	15	tRNA-Ser tRNA 116..178	293.499	0.000300775	0.5	88.5
ACTTTAACTCTAGATTCATAAATAATC	27	tRNA-Ser tRNA 116..178	320.387	0.00327939	0	28.25
TTCTAACTTTAACTCTAGAT	20	tRNA-Ser tRNA 116..178	331.963	0.000876331	0	27.5
TGGTTAGCACTCTGGACTCTGAATCCAGC	29	Trnaq-cug tRNA complement(8750290..8750361)//Trnaq-cug tRNA complement(13136158..13136229)//Trnaq-cug tRNA complement(2804907..2804978)	341.154	0.00717672	0	15.75
TCGGTAGAGCATGAGACTCTTAATCTC	27	Trnak-cuu tRNA complement(341432..341504)//Trnak-cuu tRNA complement(4293623..4293695)//Trnak-cuu tRNA complement(4348706..4348778)//Trnak-cuu tRNA complement(6595728..6595800)//Trnak-cuu tRNA complement(9851782..9851854)//Trnak-cuu tRNA complement(6707977..6708049)	344.69	4.79879e-06	0	24.75
ACTTTAACTCTAGATT	16	tRNA-Ser tRNA 116..178	344.98	0.00695503	0	30.75
TGGCTAGCACTCTGGACTCTGAATCCAGCGA	31	Trnaq-cug tRNA 9123909..9123980	371.622	0.00176228	0	19.75
AGCTTCTAACTTTAACTCTAGA	22	tRNA-Ser tRNA 116..178	459.927	0.00486311	0	39.25
GCTTCTAACTTTAACTCTAGAT	22	tRNA-Ser tRNA 116..178	475.179	0.000206806	0.5	139.25
CTAACTTTAACTCTAGAT	18	tRNA-Ser tRNA 116..178	487.104	0.000123353	0.5	137.5
CGGCTAGCACTCTGGACTCTGAATCCAGC	29	Trnaq-cug tRNA complement(326361..326432)	507.742	0.000519863	0.5	83
CTAACTTTAACTCTAGA	17	tRNA-Ser tRNA 116..178	514.582	0.000140724	0.5	147.75
CTTCTAACTTTAACTCTAGAT	21	tRNA-Ser tRNA 116..178	524.871	0.000603775	0	45.25
CGGCTAGCACTCTGGACTCTGAATCCAGCG	30	Trnaq-cug tRNA complement(326361..326432)	702.813	0.00160996	0	32
TGGCTAGCACTCTGGACTCTGAATCCAG	28	Trnaq-cug tRNA 9123909..9123980	744.982	0.00051827	0	39.25
TCGGTAGAGCATGAGACTCTTAATCTCA	28	Trnak-cuu tRNA complement(341432..341504)//Trnak-cuu tRNA complement(4293623..4293695)//Trnak-cuu tRNA complement(4348706..4348778)//Trnak-cuu tRNA complement(6595728..6595800)//Trnak-cuu tRNA complement(9851782..9851854)//Trnak-cuu tRNA complement(6707977..6708049)	865.645	9.61793e-06	0	46.5
AATGGCTAGCACTCTGGACTCTGAATCCAGCG	32	Trnaq-cug tRNA 9123909..9123980	1255.62	0.00723194	0	34.5
CTTCTAACTTTAACTCTAGA	20	tRNA-Ser tRNA 116..178	1442.42	0.000148749	0	122.5
ACTTTAACTCTAGATTC	17	tRNA-Ser tRNA 116..178	1836.12	0.000336101	0	162.5
GCTTCTAACTTTAACTCTAGA	21	tRNA-Ser tRNA 116..178	1943.51	0.000232558	0	171.5
TCCGGTATGGTCTAGTGGCTAGGATAC	27	Trnae-cuc tRNA 5032010..5032081//Trnae-uuc tRNA complement(5295609..5295680)//Trnae-uuc tRNA 6813429..6813500//Trnae-uuc tRNA 6816695..6816766//Trnae-uuc tRNA 6818872..6818943//Trnae-cuc tRNA 6819387..6819458//Trnae-cuc tRNA 6851522..6851593//Trnae-uuc tRNA 6853691..6853762//Trnae-uuc tRNA 6853919..6853990//Trnae-cuc tRNA complement(6638144..6638215)//Trnae-cuc tRNA complement(6065634..6065705)	3041.17	2.78598e-17	0.5	546.75
TGGCTAGCACTCTGGACTCTGAATCCAGC	29	Trnaq-cug tRNA 9123909..9123980	4201.03	2.58313e-08	1	1187
TGGCTAGCACTCTGGACTCTGAATCCAGCG	30	Trnaq-cug tRNA 9123909..9123980	5556.16	4.00712e-07	0.5	749
TCGGCTGTTAACCGAAAGGTTGGTGGTTC	29	Trnan-guu tRNA 8422836..8422909//Trnan-guu tRNA 12256145..12256218//Trnan-guu tRNA complement(17730863..17730936)//Trnan-guu tRNA 9851355..9851428//Trnan-guu tRNA complement(2701668..2701741)	16133.8	0.000537728	0	1522
					37	358

## Sheet: semen vs mated queen eggs
Feature ID	Small RNA - Length	Small RNA - Name	EDGE test: semen vs mated queen eggs, tagwise dispersions - Fold change	EDGE test: semen vs mated queen eggs, tagwise dispersions - FDR p-value correction	semen - Means	mated queen eggs - Means
ACGCGGGCGGCCCGGG	16	Trnag-gcc tRNA 3868479..3868549//Trnag-gcc tRNA complement(3942264..3942334)//Trnag-gcc tRNA complement(3944144..3944214)//Trnag-gcc tRNA complement(3944520..3944590)//Trnag-gcc tRNA complement(8382694..8382764)//Trnag-gcc tRNA complement(8383312..8383382)	-822675	6.80248e-46	181742	0
AGTGGAAGCGTGCTGGGC	18	Trnam-cau tRNA 18436131..18436202//Trnam-cau tRNA 6012989..6013060//Trnam-cau tRNA complement(6013266..6013337)//Trnam-cau tRNA 6013765..6013836//Trnam-cau tRNA 6595368..6595439//Trnam-cau tRNA 6914696..6914767	-292550	3.2265e-30	63001	0
ACGCGGGCGGCCCGGGT	17	Trnag-gcc tRNA 3868479..3868549//Trnag-gcc tRNA complement(3942264..3942334)//Trnag-gcc tRNA complement(3944144..3944214)//Trnag-gcc tRNA complement(3944520..3944590)//Trnag-gcc tRNA complement(8382694..8382764)//Trnag-gcc tRNA complement(8383312..8383382)	-220918	4.47229e-49	324872	0.25
AATCCCGGACGAGCCC	16	Trnap-agg tRNA 9728000..9728071//Trnap-cgg tRNA complement(2004932..2005003)//Trnap-agg tRNA complement(1441522..1441593)//Trnap-cgg tRNA complement(2717259..2717330)//Trnap-agg tRNA 6410096..6410167//Trnap-cgg tRNA complement(6415093..6415164)//Trnap-agg tRNA 6415825..6415896	-206324	1.71374e-21	43675	0
AAATCCCGGACGAGCCC	17	Trnap-agg tRNA 9728000..9728071//Trnap-cgg tRNA complement(2004932..2005003)//Trnap-agg tRNA complement(1441522..1441593)//Trnap-cgg tRNA complement(2717259..2717330)//Trnap-agg tRNA 6410096..6410167//Trnap-cgg tRNA complement(6415093..6415164)//Trnap-agg tRNA 6415825..6415896	-83044.8	5.62248e-23	122015	0.25
GAGAGGTACCGGGAT	15	Trnaa-agc tRNA complement(4383422..4383494)//Trnaa-agc tRNA 4566057..4566129//Trnaa-agc tRNA 4585063..4585135//Trnaa-agc tRNA 9052900..9052972//Trnaa-agc tRNA 9053208..9053280//Trnaa-agc tRNA 9054034..9054106//Trnaa-agc tRNA 6416909..6416981	-60604.2	9.97416e-10	13187	0
ACGCGGGCGGCCCGGGTT	18	Trnag-gcc tRNA 3868479..3868549//Trnag-gcc tRNA complement(3942264..3942334)//Trnag-gcc tRNA complement(3944144..3944214)//Trnag-gcc tRNA complement(3944520..3944590)//Trnag-gcc tRNA complement(8382694..8382764)//Trnag-gcc tRNA complement(8383312..8383382)	-58011	6.16922e-30	12528.5	0
GCGGGCGGCCCGGGTT	16	Trnag-gcc tRNA 3868479..3868549//Trnag-gcc tRNA complement(3942264..3942334)//Trnag-gcc tRNA complement(3944144..3944214)//Trnag-gcc tRNA complement(3944520..3944590)//Trnag-gcc tRNA complement(8382694..8382764)//Trnag-gcc tRNA complement(8383312..8383382)	-42463.9	2.06256e-20	9031.5	0
GTGGAAGCGTGCTGGGC	17	Trnam-cau tRNA 18436131..18436202//Trnam-cau tRNA 6012989..6013060//Trnam-cau tRNA complement(6013266..6013337)//Trnam-cau tRNA 6013765..6013836//Trnam-cau tRNA 6595368..6595439//Trnam-cau tRNA 6914696..6914767	-30761.2	9.75578e-17	6632.5	0
GATACCCGGCGCCTCCA	17	Trnaa-agc tRNA 4566057..4566129//Trnaa-agc tRNA 4585063..4585135//Trnaa-agc tRNA 9052900..9052972//Trnaa-agc tRNA 6416909..6416981	-27205.9	1.52958e-20	5885.5	0
CACGCGGGCGGCCCGGGTT	19	Trnag-gcc tRNA 3868479..3868549//Trnag-gcc tRNA complement(3942264..3942334)//Trnag-gcc tRNA complement(3944144..3944214)//Trnag-gcc tRNA complement(3944520..3944590)//Trnag-gcc tRNA complement(8382694..8382764)//Trnag-gcc tRNA complement(8383312..8383382)	-19734.6	3.42737e-15	4154.5	0
ACGCACAAGGTCCCCGGTT	19	Trnav-cac tRNA 9856728..9856800//Trnav-cac tRNA complement(6639198..6639270)//Trnav-cac tRNA complement(8271941..8272013)	-17216.6	1.30851e-09	3697.5	0
GAGAGGTCCCGGGTT	15	Trnap-ugg tRNA complement(12050065..12050136)//Trnap-agg tRNA 9728000..9728071//Trnap-ugg tRNA 5806456..5806527//Trnap-ugg tRNA 5806876..5806947//Trnap-cgg tRNA complement(2004932..2005003)//Trnap-agg tRNA complement(1441522..1441593)//Trnap-cgg tRNA complement(2717259..2717330)//Trnap-agg tRNA 6410096..6410167//Trnap-cgg tRNA complement(6415093..6415164)//Trnap-agg tRNA 6415825..6415896	-15820.4	1.36926e-11	3416.5	0
AAATCTCGGTGGGACC	16	Trnaq-uug tRNA 8742939..8743010//Trnaq-cug tRNA complement(8750290..8750361)//Trnaq-cug tRNA 9123909..9123980//Trnaq-cug tRNA complement(13136158..13136229)//Trnaq-uug tRNA complement(11223493..11223564)//Trnaq-cug tRNA complement(2804907..2804978)	-13618.4	3.52707e-18	2939	0
AACGCGAAGGTCGCGGGT	18	Trnai-aau tRNA complement(25755363..25755436)//Trnai-aau tRNA 5294764..5294837//Trnai-aau tRNA 6850364..6850437//Trnai-aau tRNA complement(1693776..1693849)	-10114	2.19996e-08	2345	0
GATTCCCGGTACCGGA	16	Trnae-cuc tRNA 5032010..5032081//Trnae-uuc tRNA complement(5295609..5295680)//Trnae-uuc tRNA 6813429..6813500//Trnae-uuc tRNA 6816695..6816766//Trnae-uuc tRNA 6818872..6818943//Trnae-cuc tRNA 6819387..6819458//Trnae-cuc tRNA 6851522..6851593//Trnae-uuc tRNA 6853691..6853762//Trnae-uuc tRNA 6853919..6853990//Trnae-cuc tRNA complement(6638144..6638215)//Trnae-cuc tRNA complement(6065634..6065705)	-10032.7	8.59959e-13	2238.5	0
GCGGGCGGCCCGGGT	15	Trnag-gcc tRNA 3868479..3868549//Trnag-gcc tRNA complement(3942264..3942334)//Trnag-gcc tRNA complement(3944144..3944214)//Trnag-gcc tRNA complement(3944520..3944590)//Trnag-gcc tRNA complement(8382694..8382764)//Trnag-gcc tRNA complement(8383312..8383382)	-9299.51	1.68432e-24	85587	1.75
CACGCGGGCGGCCCGGG	17	Trnag-gcc tRNA 3868479..3868549//Trnag-gcc tRNA complement(3942264..3942334)//Trnag-gcc tRNA complement(3944144..3944214)//Trnag-gcc tRNA complement(3944520..3944590)//Trnag-gcc tRNA complement(8382694..8382764)//Trnag-gcc tRNA complement(8383312..8383382)	-8360.42	8.09819e-13	32640.5	0.75
GGAAGCGTGCTGGGC	15	Trnam-cau tRNA 18436131..18436202//Trnam-cau tRNA 6012989..6013060//Trnam-cau tRNA complement(6013266..6013337)//Trnam-cau tRNA 6013765..6013836//Trnam-cau tRNA 6595368..6595439//Trnam-cau tRNA 6914696..6914767	-7492.15	2.65507e-10	1607.5	0
AAATCCCGGAGGGGC	15	Trnap-ugg tRNA complement(4416537..4416608)	-6841.09	8.70022e-16	1545	0
GCCGTGATCGTCTAGTGGTTAGGACCCTACGT	32	Trnah-gug tRNA 12812316..12812387//Trnah-gug tRNA 12033549..12033620//Trnah-gug tRNA 2713991..2714062//Trnah-gug tRNA 1433601..1433672//Trnah-gug tRNA complement(1623358..1623429)	-6739.22	2.1374e-27	462342	13.5
GATGCCCGGCGCCTCCA	17	Trnaa-agc tRNA complement(4383422..4383494)//Trnaa-agc tRNA 9053208..9053280//Trnaa-agc tRNA 9054034..9054106	-6596.63	4.85478e-15	1433	0
CGCGGGCGGCCCGGG	15	Trnag-gcc tRNA 3868479..3868549//Trnag-gcc tRNA complement(3942264..3942334)//Trnag-gcc tRNA complement(3944144..3944214)//Trnag-gcc tRNA complement(3944520..3944590)//Trnag-gcc tRNA complement(8382694..8382764)//Trnag-gcc tRNA complement(8383312..8383382)	-6453.13	1.17838e-14	1383	0
GATACCCGGCGCCTCC	16	Trnaa-agc tRNA 4566057..4566129//Trnaa-agc tRNA 4585063..4585135//Trnaa-agc tRNA 9052900..9052972//Trnaa-agc tRNA 6416909..6416981	-6091.61	3.36075e-14	1327	0
ATCCCGGGCGGAAAC	15	Trnav-aac tRNA 736742..736814//Trnav-aac tRNA 754439..754511//Trnav-aac tRNA complement(7561422..7561494)//Trnav-aac tRNA complement(7561917..7561989)//Trnav-aac tRNA 6355395..6355467//Trnav-cac tRNA 9856728..9856800//Trnav-cac tRNA complement(6639198..6639270)//Trnav-cac tRNA complement(8271941..8272013)	-5925.12	3.80424e-16	1316.5	0
GATCCCGGGCGGAAAC	16	Trnav-aac tRNA 736742..736814//Trnav-aac tRNA 754439..754511//Trnav-aac tRNA complement(7561422..7561494)//Trnav-aac tRNA complement(7561917..7561989)//Trnav-aac tRNA 6355395..6355467//Trnav-cac tRNA 9856728..9856800//Trnav-cac tRNA complement(6639198..6639270)//Trnav-cac tRNA complement(8271941..8272013)	-5831.03	5.9925e-09	1266.5	0
GAAAGGCCCCGGGTTCGATCCCCGGC	26	Trnaa-ugc tRNA complement(9123397..9123468)//Trnaa-ugc tRNA complement(9132093..9132164)//Trnaa-ugc tRNA 14154565..14154636	-5726.73	1.47534e-07	1225	0
AGTGGAAGCGTGCTGGGCC	19	Trnam-cau tRNA 18436131..18436202//Trnam-cau tRNA 6012989..6013060//Trnam-cau tRNA complement(6013266..6013337)//Trnam-cau tRNA 6013765..6013836//Trnam-cau tRNA 6595368..6595439//Trnam-cau tRNA 6914696..6914767	-5614.82	1.3511e-12	1216	0
CGATCCCGGGCGGAA	15	Trnav-aac tRNA 736742..736814//Trnav-aac tRNA 754439..754511//Trnav-aac tRNA complement(7561422..7561494)//Trnav-aac tRNA complement(7561917..7561989)//Trnav-aac tRNA 6355395..6355467//Trnav-cac tRNA 9856728..9856800//Trnav-cac tRNA complement(6639198..6639270)//Trnav-cac tRNA complement(8271941..8272013)	-5006.38	1.88919e-10	1075	0
GTCGGTAGAGCATCAGAC	18	Trnak-uuu tRNA 4356706..4356778//Trnak-uuu tRNA 4356871..4356943//Trnak-uuu tRNA complement(5239604..5239676)//Trnak-uuu tRNA complement(5257093..5257165)//Trnak-uuu tRNA 6862419..6862491//Trnak-uuu tRNA complement(8230100..8230172)	-4939.27	2.75617e-13	1063	0
CACCCAGGCGGCCCGGGT	18	Trnae-cuc tRNA complement(6638144..6638215)	-4699.8	8.70022e-16	1023.5	0
ACGCGGGCGGCCCGG	15	Trnag-gcc tRNA 3868479..3868549//Trnag-gcc tRNA complement(3942264..3942334)//Trnag-gcc tRNA complement(3944144..3944214)//Trnag-gcc tRNA complement(3944520..3944590)//Trnag-gcc tRNA complement(8382694..8382764)//Trnag-gcc tRNA complement(8383312..8383382)	-4608.58	3.72027e-12	17906	0.75
GAGAGGTCCCGGGTTC	16	Trnap-ugg tRNA complement(12050065..12050136)//Trnap-agg tRNA 9728000..9728071//Trnap-ugg tRNA 5806456..5806527//Trnap-ugg tRNA 5806876..5806947//Trnap-cgg tRNA complement(2004932..2005003)//Trnap-agg tRNA complement(1441522..1441593)//Trnap-cgg tRNA complement(2717259..2717330)//Trnap-agg tRNA 6410096..6410167//Trnap-cgg tRNA complement(6415093..6415164)//Trnap-agg tRNA 6415825..6415896	-4548.78	1.2422e-06	961.5	0
CGATTCCCGGGCAGT	15	Trnag-ccc tRNA 8011858..8011928	-4492.41	4.74368e-09	931.5	0
GGGGGCGTAGCTCAGATG	18	Trnaa-agc tRNA complement(4383422..4383494)//Trnaa-agc tRNA 4566057..4566129//Trnaa-agc tRNA 4585063..4585135//Trnaa-agc tRNA 9052900..9052972//Trnaa-agc tRNA 9053208..9053280//Trnaa-agc tRNA 9054034..9054106//Trnaa-agc tRNA 6416909..6416981	-4395.74	1.52338e-15	1009	0
CGATACCCGGCGCCTCCA	18	Trnaa-agc tRNA 4566057..4566129//Trnaa-agc tRNA 4585063..4585135//Trnaa-agc tRNA 9052900..9052972//Trnaa-agc tRNA 6416909..6416981	-4357.73	8.54611e-09	917.5	0
GATCCCGGGCGGAAA	15	Trnav-aac tRNA 736742..736814//Trnav-aac tRNA 754439..754511//Trnav-aac tRNA complement(7561422..7561494)//Trnav-aac tRNA complement(7561917..7561989)//Trnav-aac tRNA 6355395..6355467//Trnav-cac tRNA 9856728..9856800//Trnav-cac tRNA complement(6639198..6639270)//Trnav-cac tRNA complement(8271941..8272013)	-4327.63	2.20563e-07	948.5	0
ACACGCACAAGGTCCCCGGTT	21	Trnav-cac tRNA 9856728..9856800//Trnav-cac tRNA complement(6639198..6639270)//Trnav-cac tRNA complement(8271941..8272013)	-4310.47	1.28322e-10	910.5	0
AGGATGGCCGAGCGGTC	17	Trnal-caa tRNA complement(join(6638700..6638734,6638785..6638822))//Trnal-caa tRNA join(11767640..11767677,11767717..11767761)//Trnal-cag tRNA 496334..496416	-4302.06	5.59377e-07	891.5	0
AAATGTCCCCGGTTC	15	Trnaf-gaa tRNA 1116731..1116803//Trnaf-gaa tRNA 13935304..13935376//Trnaf-gaa tRNA complement(1278895..1278967)	-4266.09	1.88574e-05	910	0
GATGCCCGGCGCCTCC	16	Trnaa-agc tRNA complement(4383422..4383494)//Trnaa-agc tRNA 9053208..9053280//Trnaa-agc tRNA 9054034..9054106	-4185.43	4.66673e-11	907.5	0
CGATCCCGGGCGGAAAC	17	Trnav-aac tRNA 736742..736814//Trnav-aac tRNA 754439..754511//Trnav-aac tRNA complement(7561422..7561494)//Trnav-aac tRNA complement(7561917..7561989)//Trnav-aac tRNA 6355395..6355467//Trnav-cac tRNA 9856728..9856800//Trnav-cac tRNA complement(6639198..6639270)//Trnav-cac tRNA complement(8271941..8272013)	-4167.33	6.29918e-07	900.5	0
ACGCGGGCGCCCCGGGT	17	Trnag-gcc tRNA complement(5166713..5166783)	-4018.67	8.59959e-13	870.5	0
GATACCCGGCGCCTC	15	Trnaa-agc tRNA 4566057..4566129//Trnaa-agc tRNA 4585063..4585135//Trnaa-agc tRNA 9052900..9052972//Trnaa-agc tRNA 6416909..6416981	-4000.81	2.37593e-08	853	0
AAACCCGGGTGCCCC	15	Trnac-gca tRNA 2626705..2626776//Trnac-gca tRNA 6426104..6426175	-3949.65	2.44929e-16	850	0
AAACAGGAGATCGAGGGTT	19	Trnat-agu tRNA complement(9727266..9727339)//Trnat-agu tRNA complement(17729859..17729932)//Trnat-agu tRNA 6417440..6417513//Trnat-agu tRNA complement(6429716..6429789)	-3928.55	4.66842e-11	829	0
ATACCCGGCGCCTCCA	16	Trnaa-agc tRNA 4566057..4566129//Trnaa-agc tRNA 4585063..4585135//Trnaa-agc tRNA 9052900..9052972//Trnaa-agc tRNA 6416909..6416981	-3863.41	1.68706e-10	832.5	0
CTGAATCCAGCGATCCGAGTT	21	Trnaq-cug tRNA complement(326361..326432)//Trnaq-cug tRNA complement(8750290..8750361)//Trnaq-cug tRNA complement(8751244..8751315)//Trnaq-cug tRNA 9123909..9123980//Trnaq-cug tRNA complement(13136158..13136229)//Trnaq-cug tRNA complement(2804907..2804978)	-3598.66	0.000817076	744.5	0
CGGATAGCTCAGTCGGTAGAGCATCAGAC	29	Trnak-uuu tRNA 4356871..4356943//Trnak-uuu tRNA complement(5239604..5239676)	-3586.76	3.37862e-12	5036.5	0.25
TTAGTATCCCCGCCTGT	17	Trnad-guc tRNA 6120242..6120313//Trnad-guc tRNA complement(8384663..8384734)//Trnad-guc tRNA 4449661..4449732//Trnad-guc tRNA 9853389..9853460//Trnad-guc tRNA 12839391..12839462	-3224.1	2.82017e-08	687.5	0
AAATCTCGGTGGGACCT	17	Trnaq-uug tRNA 8742939..8743010//Trnaq-cug tRNA complement(8750290..8750361)//Trnaq-cug tRNA 9123909..9123980//Trnaq-cug tRNA complement(13136158..13136229)//Trnaq-uug tRNA complement(11223493..11223564)//Trnaq-cug tRNA complement(2804907..2804978)	-3161.93	2.15282e-08	4756	0.25
ATAGCTCAGTGGTAGAGCATTCGACTGC	28	Trnac-gca tRNA 2626705..2626776//Trnac-gca tRNA 6608879..6608950//Trnac-gca tRNA 6426104..6426175	-3143.05	4.44134e-06	727	0
GCCTCTTTAGCTCAGTGGTAGAGCACTGGTCT	32	Trnat-cgu tRNA 4059670..4059741	-3115.41	1.90714e-10	690	0
AGGAGGTCCCGGGTT	15	Trnap-ugg tRNA complement(4416537..4416608)	-3036.99	2.06852e-07	660	0
ACGCGAAGGTCGCGGGT	17	Trnai-aau tRNA complement(25755363..25755436)//Trnai-aau tRNA 5294764..5294837//Trnai-aau tRNA 6850364..6850437//Trnai-aau tRNA complement(1693776..1693849)	-3022.01	3.92491e-08	680	0
AATCTCGGTGGGACCT	16	Trnaq-uug tRNA 8742939..8743010//Trnaq-cug tRNA complement(8750290..8750361)//Trnaq-cug tRNA 9123909..9123980//Trnaq-cug tRNA complement(13136158..13136229)//Trnaq-uug tRNA complement(11223493..11223564)//Trnaq-cug tRNA complement(2804907..2804978)	-2878.85	5.78142e-08	614	0
TGAATCCAGCGATCCGAGTT	20	Trnaq-cug tRNA complement(326361..326432)//Trnaq-uug tRNA 8742939..8743010//Trnaq-cug tRNA complement(8750290..8750361)//Trnaq-uug tRNA complement(8750453..8750524)//Trnaq-uug tRNA complement(8750616..8750687)//Trnaq-cug tRNA complement(8751244..8751315)//Trnaq-uug tRNA complement(8751401..8751472)//Trnaq-cug tRNA 9123909..9123980//Trnaq-cug tRNA complement(13136158..13136229)//Trnaq-uug tRNA com…	-2697.02	1.06436e-08	576.5	0
AAATCCCGGCTGAGCCC	17	Trnap-ugg tRNA complement(12050065..12050136)//Trnap-ugg tRNA 5806456..5806527//Trnap-ugg tRNA 5806876..5806947	-2626.57	1.59251e-09	557	0
AATCTCGGTGGGACC	15	Trnaq-uug tRNA 8742939..8743010//Trnaq-cug tRNA complement(8750290..8750361)//Trnaq-cug tRNA 9123909..9123980//Trnaq-cug tRNA complement(13136158..13136229)//Trnaq-uug tRNA complement(11223493..11223564)//Trnaq-cug tRNA complement(2804907..2804978)	-2579.68	2.30945e-06	542	0
CGATCCCGGGCGGAAA	16	Trnav-aac tRNA 736742..736814//Trnav-aac tRNA 754439..754511//Trnav-aac tRNA complement(7561422..7561494)//Trnav-aac tRNA complement(7561917..7561989)//Trnav-aac tRNA 6355395..6355467//Trnav-cac tRNA 9856728..9856800//Trnav-cac tRNA complement(6639198..6639270)//Trnav-cac tRNA complement(8271941..8272013)	-2532.99	2.36161e-08	546	0
CAGGAGGCTCGGGTT	15	Trnae-cuc tRNA 5032010..5032081//Trnae-uuc tRNA complement(5295609..5295680)//Trnae-uuc tRNA 6813429..6813500//Trnae-uuc tRNA 6816695..6816766//Trnae-uuc tRNA 6818872..6818943//Trnae-cuc tRNA 6819387..6819458//Trnae-cuc tRNA 6851522..6851593//Trnae-uuc tRNA 6853691..6853762//Trnae-uuc tRNA 6853919..6853990//Trnae-cuc tRNA complement(6065634..6065705)	-2530.8	1.92428e-09	3768	0.25
AAACCGGGGATTGTGGGTTCGAGT	24	Trnar-ccu tRNA 16952438..16952510//Trnar-ccu tRNA 1829084..1829156//Trnar-ccu tRNA 1985496..1985568//Trnar-ccu tRNA complement(1434251..1434323)	-2528.62	4.19681e-08	567.5	0
AAATCTCGGTGGAACCT	17	Trnaq-uug tRNA complement(8750453..8750524)//Trnaq-uug tRNA complement(8750616..8750687)	-2379.36	3.02555e-11	520	0
AAACCGGGGATTGTGGGT	18	Trnar-ccu tRNA 16952438..16952510//Trnar-ccu tRNA 1829084..1829156//Trnar-ccu tRNA 1985496..1985568//Trnar-ccu tRNA complement(1434251..1434323)	-2378.13	6.20187e-10	527	0
GAAAGGCCCCGGGTT	15	Trnaa-ugc tRNA complement(9123397..9123468)//Trnaa-ugc tRNA complement(9132093..9132164)//Trnaa-ugc tRNA 14154565..14154636	-2376.77	1.77387e-09	522.5	0
CGGGTTCGATTCCCGGTACCGGA	23	Trnae-cuc tRNA 5032010..5032081//Trnae-uuc tRNA complement(5295609..5295680)//Trnae-uuc tRNA 6813429..6813500//Trnae-uuc tRNA 6816695..6816766//Trnae-uuc tRNA 6818872..6818943//Trnae-cuc tRNA 6819387..6819458//Trnae-cuc tRNA 6851522..6851593//Trnae-uuc tRNA 6853691..6853762//Trnae-uuc tRNA 6853919..6853990//Trnae-cuc tRNA complement(6638144..6638215)//Trnae-cuc tRNA complement(6065634..6065705)	-2287.9	1.19495e-08	483	0
AGTTCGATCCCGGGC	15	Trnav-aac tRNA complement(7561917..7561989)	-2266.2	2.4583e-07	486	0
TAGCTCAGTCGGTAGAGCATCAGAC	25	Trnak-uuu tRNA 4356706..4356778//Trnak-uuu tRNA 4356871..4356943//Trnak-uuu tRNA complement(5239604..5239676)//Trnak-uuu tRNA complement(5257093..5257165)//Trnak-uuu tRNA 6862419..6862491//Trnak-uuu tRNA complement(8230100..8230172)	-2191.14	9.27919e-07	473	0
GGTAGCGTGGCCGAG	15	Trnal-aag tRNA 1632943..1633024//Trnal-aag tRNA 6203340..6203421	-2180.28	2.79789e-14	3447.5	0.25
AGGAGGCTCGGGTTCGATTCCCGGT	25	Trnae-cuc tRNA 5032010..5032081//Trnae-uuc tRNA complement(5295609..5295680)//Trnae-uuc tRNA 6813429..6813500//Trnae-uuc tRNA 6816695..6816766//Trnae-uuc tRNA 6818872..6818943//Trnae-cuc tRNA 6819387..6819458//Trnae-cuc tRNA 6851522..6851593//Trnae-uuc tRNA 6853691..6853762//Trnae-uuc tRNA 6853919..6853990//Trnae-cuc tRNA complement(6065634..6065705)	-2076.61	1.03154e-07	448.5	0
GAAACCACGCTCTGC	15	Trnam-cau tRNA 18436131..18436202//Trnam-cau tRNA 6012989..6013060//Trnam-cau tRNA complement(6013266..6013337)//Trnam-cau tRNA 6013765..6013836//Trnam-cau tRNA 6595368..6595439//Trnam-cau tRNA 6914696..6914767	-2076.2	5.13854e-07	429.5	0
ACGCGGGAGACCGGGGT	17	Trnad-guc tRNA 5288425..5288496//Trnad-guc tRNA 6120242..6120313//Trnad-guc tRNA complement(8384663..8384734)//Trnad-guc tRNA complement(8385464..8385535)//Trnad-guc tRNA 1513226..1513297//Trnad-guc tRNA 4449661..4449732//Trnad-guc tRNA 9853389..9853460//Trnad-guc tRNA 12839391..12839462	-2007.12	9.94659e-08	443	0
CTGCCACGCGGGCGGCCCGGGTT	23	Trnag-gcc tRNA 3868479..3868549//Trnag-gcc tRNA complement(3942264..3942334)//Trnag-gcc tRNA complement(3944144..3944214)//Trnag-gcc tRNA complement(3944520..3944590)//Trnag-gcc tRNA complement(8382694..8382764)//Trnag-gcc tRNA complement(8383312..8383382)	-1884.77	2.61137e-08	397	0
AACAGGAGATCGAGGGTT	18	Trnat-agu tRNA complement(9727266..9727339)//Trnat-agu tRNA complement(17729859..17729932)//Trnat-agu tRNA 6417440..6417513//Trnat-agu tRNA complement(6429716..6429789)	-1826.62	6.77787e-06	379.5	0
AGTGGAAGCGTGCTGGG	17	Trnam-cau tRNA 18436131..18436202//Trnam-cau tRNA 6012989..6013060//Trnam-cau tRNA complement(6013266..6013337)//Trnam-cau tRNA 6013765..6013836//Trnam-cau tRNA 6595368..6595439//Trnam-cau tRNA 6914696..6914767	-1822.2	8.49652e-09	391.5	0
GGTAGCGTGGCCGAGC	16	Trnal-aag tRNA 1632943..1633024//Trnal-aag tRNA 6203340..6203421	-1813.34	2.77193e-25	7576	0.75
GGGGGCGTAGCTCAGATGGTAGAGCGCTCGCTT	33	Trnaa-agc tRNA complement(4383422..4383494)//Trnaa-agc tRNA 4566057..4566129//Trnaa-agc tRNA 4585063..4585135//Trnaa-agc tRNA 9052900..9052972//Trnaa-agc tRNA 9053208..9053280//Trnaa-agc tRNA 9054034..9054106//Trnaa-agc tRNA 6416909..6416981	-1809.87	7.63854e-10	377.5	0
ATAGCTCAGTCGGTAGAGCATCAGAC	26	Trnak-uuu tRNA 4356706..4356778//Trnak-uuu tRNA 4356871..4356943//Trnak-uuu tRNA complement(5239604..5239676)//Trnak-uuu tRNA complement(5257093..5257165)//Trnak-uuu tRNA 6862419..6862491//Trnak-uuu tRNA complement(8230100..8230172)	-1792.25	3.59389e-06	390	0
GAAAGTCCTGGGTTC	15	Trnaa-cgc tRNA 13834600..13834671//Trnaa-cgc tRNA 7005451..7005522//Trnaa-cgc tRNA 8232112..8232183	-1778.87	7.82371e-06	371	0
TCAGTATCCCCGCCTGT	17	Trnad-guc tRNA 5288425..5288496//Trnad-guc tRNA complement(8385464..8385535)//Trnad-guc tRNA 1513226..1513297	-1767.61	8.54611e-09	380	0
CACCCAGGCGGCCCGGG	17	Trnae-cuc tRNA complement(6638144..6638215)	-1702.14	4.15014e-12	374	0
ATACCCGGCGCCTCC	15	Trnaa-agc tRNA 4566057..4566129//Trnaa-agc tRNA 4585063..4585135//Trnaa-agc tRNA 9052900..9052972//Trnaa-agc tRNA 6416909..6416981	-1699.78	1.24493e-10	367.5	0
ACGCGGGCGCCCCGGG	16	Trnag-gcc tRNA complement(5166713..5166783)	-1699.53	1.07395e-11	371.5	0
CACGCGGGCGGCCCGGGT	18	Trnag-gcc tRNA 3868479..3868549//Trnag-gcc tRNA complement(3942264..3942334)//Trnag-gcc tRNA complement(3944144..3944214)//Trnag-gcc tRNA complement(3944520..3944590)//Trnag-gcc tRNA complement(8382694..8382764)//Trnag-gcc tRNA complement(8383312..8383382)	-1670.48	2.4962e-13	74907	9.25
CAGGAGGCTCGGGTTCGATT	20	Trnae-cuc tRNA 5032010..5032081//Trnae-uuc tRNA complement(5295609..5295680)//Trnae-uuc tRNA 6813429..6813500//Trnae-uuc tRNA 6816695..6816766//Trnae-uuc tRNA 6818872..6818943//Trnae-cuc tRNA 6819387..6819458//Trnae-cuc tRNA 6851522..6851593//Trnae-uuc tRNA 6853691..6853762//Trnae-uuc tRNA 6853919..6853990//Trnae-cuc tRNA complement(6065634..6065705)	-1603.12	4.50591e-09	329.5	0
AGGATACCTGGCTCTCACCCAGGCGGCCCGGGT	33	Trnae-cuc tRNA complement(6638144..6638215)	-1588.74	2.21478e-05	346	0
ATCCCGGTCGGAACC	15	Trnav-uac tRNA 7814686..7814758	-1579.71	2.19996e-08	345.5	0
GCCTCTTTAGCTCAGTGGTAGAGCACTGGTC	31	Trnat-cgu tRNA 4059670..4059741	-1560.55	2.37087e-08	346.5	0
CGAGAGGTCCCGGGT	15	Trnap-ugg tRNA complement(12050065..12050136)//Trnap-agg tRNA 9728000..9728071//Trnap-ugg tRNA 5806456..5806527//Trnap-ugg tRNA 5806876..5806947//Trnap-cgg tRNA complement(2004932..2005003)//Trnap-agg tRNA complement(1441522..1441593)//Trnap-cgg tRNA complement(2717259..2717330)//Trnap-agg tRNA 6410096..6410167//Trnap-cgg tRNA complement(6415093..6415164)//Trnap-agg tRNA 6415825..6415896	-1528.49	2.86755e-11	323.5	0
ACCCAGGCGGCCCGGGT	17	Trnae-cuc tRNA complement(6638144..6638215)	-1511.96	1.84822e-12	338.5	0
GCGATGGTGGTGTAATGGTGAGCATAGTTGCCT	33	Trnag-ucc tRNA complement(8015060..8015131)	-1440.32	8.53263e-11	320.5	0
AAACCGGGGATTGTGGGTTCGAG	23	Trnar-ccu tRNA 16952438..16952510//Trnar-ccu tRNA 1829084..1829156//Trnar-ccu tRNA 1985496..1985568//Trnar-ccu tRNA complement(1434251..1434323)	-1438.74	7.56909e-09	319.5	0
AAACCGGGGATTGTGGGTTC	20	Trnar-ccu tRNA 16952438..16952510//Trnar-ccu tRNA 1829084..1829156//Trnar-ccu tRNA 1985496..1985568//Trnar-ccu tRNA complement(1434251..1434323)	-1424.69	3.28561e-15	313	0
GGGGGCGTAGCTCAGAT	17	Trnaa-agc tRNA complement(4383422..4383494)//Trnaa-agc tRNA 4566057..4566129//Trnaa-agc tRNA 4585063..4585135//Trnaa-agc tRNA 9052900..9052972//Trnaa-agc tRNA 9053208..9053280//Trnaa-agc tRNA 9054034..9054106//Trnaa-agc tRNA 6416909..6416981	-1418.39	1.00674e-22	2128	0.25
GAGAGGTCCCCGGTT	15	Trnac-gca tRNA 2626705..2626776//Trnac-gca tRNA 6608879..6608950//Trnac-gca tRNA 6426104..6426175	-1413.33	2.87893e-07	309	0
GATTCCCGGTACCGG	15	Trnae-cuc tRNA 5032010..5032081//Trnae-uuc tRNA complement(5295609..5295680)//Trnae-uuc tRNA 6813429..6813500//Trnae-uuc tRNA 6816695..6816766//Trnae-uuc tRNA 6818872..6818943//Trnae-cuc tRNA 6819387..6819458//Trnae-cuc tRNA 6851522..6851593//Trnae-uuc tRNA 6853691..6853762//Trnae-uuc tRNA 6853919..6853990//Trnae-cuc tRNA complement(6638144..6638215)//Trnae-cuc tRNA complement(6065634..6065705)	-1398.9	1.73217e-10	313	0
CAGGATGGCCGAGCGGTC	18	Trnal-caa tRNA complement(join(6638700..6638734,6638785..6638822))//Trnal-caa tRNA join(11767640..11767677,11767717..11767761)//Trnal-cag tRNA 496334..496416	-1393.12	2.25267e-05	284.5	0
AAATCCCGGACGAGCC	16	Trnap-agg tRNA 9728000..9728071//Trnap-cgg tRNA complement(2004932..2005003)//Trnap-agg tRNA complement(1441522..1441593)//Trnap-cgg tRNA complement(2717259..2717330)//Trnap-agg tRNA 6410096..6410167//Trnap-cgg tRNA complement(6415093..6415164)//Trnap-agg tRNA 6415825..6415896	-1362.41	1.82903e-06	289	0
AATCCCGGCTGAGCCC	16	Trnap-ugg tRNA complement(12050065..12050136)//Trnap-ugg tRNA 5806456..5806527//Trnap-ugg tRNA 5806876..5806947	-1338.9	2.38601e-06	295	0
CTAGGGGTATGATTCTCGCTT	21	Trnap-ugg tRNA complement(12050065..12050136)//Trnap-agg tRNA 9728000..9728071//Trnap-ugg tRNA 5806456..5806527//Trnap-ugg tRNA 5806876..5806947//Trnap-agg tRNA complement(1441522..1441593)//Trnap-cgg tRNA complement(2717259..2717330)//Trnap-agg tRNA 6410096..6410167//Trnap-cgg tRNA complement(6415093..6415164)//Trnap-agg tRNA 6415825..6415896	-1248.36	9.55446e-06	259.5	0
TCCCCGGTTCAAACC	15	Trnac-gca tRNA 2626705..2626776//Trnac-gca tRNA 6608879..6608950//Trnac-gca tRNA 6426104..6426175	-1230.74	4.17325e-08	274	0
GCCGTGATCGTCTAGT	16	Trnah-gug tRNA 12812316..12812387//Trnah-gug tRNA 12033549..12033620//Trnah-gug tRNA 2713991..2714062//Trnah-gug tRNA 1433601..1433672//Trnah-gug tRNA complement(1623358..1623429)	-1185.47	1.88138e-07	261	0
TCCCCGGTTCGATCCC	16	Trnav-aac tRNA 736742..736814//Trnav-aac tRNA 754439..754511//Trnav-aac tRNA complement(7561422..7561494)//Trnav-aac tRNA 6355395..6355467//Trnav-cac tRNA 9856728..9856800//Trnav-cac tRNA complement(6639198..6639270)//Trnaf-gaa tRNA complement(1278895..1278967)//Trnav-cac tRNA complement(8271941..8272013)	-1163.02	3.19926e-10	256	0
CGAGAGGTACCGGGAT	16	Trnaa-agc tRNA complement(4383422..4383494)//Trnaa-agc tRNA 4566057..4566129//Trnaa-agc tRNA 4585063..4585135//Trnaa-agc tRNA 9052900..9052972//Trnaa-agc tRNA 9053208..9053280//Trnaa-agc tRNA 9054034..9054106//Trnaa-agc tRNA 6416909..6416981	-1154.29	6.4536e-06	246.5	0
CCTTCGATAGCTCAGTTGGTAGAGCGGTGGACT	33	Trnay-gua tRNA join(8749626..8749662,8749687..8749722)//Trnay-gua tRNA complement(join(2495539..2495574,2495600..2495636))//Trnay-gua tRNA complement(join(12173830..12173865,12173885..12173921))//Trnay-gua tRNA complement(join(11257135..11257170,11257211..11257247))//Trnay-gua tRNA complement(join(11257826..11257861,11257892..11257928))	-1149.08	5.03553e-08	243.5	0
AGTATCCCCGCCTGT	15	Trnad-guc tRNA 5288425..5288496//Trnad-guc tRNA 6120242..6120313//Trnad-guc tRNA complement(8384663..8384734)//Trnad-guc tRNA complement(8385464..8385535)//Trnad-guc tRNA 1513226..1513297//Trnad-guc tRNA 4449661..4449732//Trnad-guc tRNA 9853389..9853460//Trnad-guc tRNA 12839391..12839462	-1117.57	1.27919e-07	1669.5	0.25
GCCGTGATCGTCTAGTGGTTAGGACCCTACGTTG	34	Trnah-gug tRNA 12812316..12812387//Trnah-gug tRNA 12033549..12033620//Trnah-gug tRNA 2713991..2714062//Trnah-gug tRNA 1433601..1433672//Trnah-gug tRNA complement(1623358..1623429)	-1102.24	8.53263e-11	1638	0.25
CGAAACCACGCTCTGC	16	Trnam-cau tRNA 18436131..18436202//Trnam-cau tRNA 6012989..6013060//Trnam-cau tRNA complement(6013266..6013337)//Trnam-cau tRNA 6013765..6013836//Trnam-cau tRNA 6595368..6595439//Trnam-cau tRNA 6914696..6914767	-1071.23	2.25711e-05	220	0
GCTAGGTTGGCCGAG	15	Trnal-uaa tRNA 9117379..9117461	-1049.69	1.10902e-09	232.5	0
AATCCCGGACGAGCC	15	Trnap-agg tRNA 9728000..9728071//Trnap-cgg tRNA complement(2004932..2005003)//Trnap-agg tRNA complement(1441522..1441593)//Trnap-cgg tRNA complement(2717259..2717330)//Trnap-agg tRNA 6410096..6410167//Trnap-cgg tRNA complement(6415093..6415164)//Trnap-agg tRNA 6415825..6415896	-1048.58	9.57779e-06	221	0
TCCCCGGTTCGATCC	15	Trnav-aac tRNA 736742..736814//Trnav-aac tRNA 754439..754511//Trnav-aac tRNA complement(7561422..7561494)//Trnav-aac tRNA 6355395..6355467//Trnav-cac tRNA 9856728..9856800//Trnav-cac tRNA complement(6639198..6639270)//Trnaf-gaa tRNA complement(1278895..1278967)//Trnav-cac tRNA complement(8271941..8272013)	-1047.27	4.2223e-11	231.5	0
AGAAGGTCGCCGGTT	15	Trnav-uac tRNA 7814686..7814758//Trnav-uac tRNA complement(9820392..9820464)	-1030.46	7.45605e-07	215.5	0
GCGGGCGCCCCGGGT	15	Trnag-gcc tRNA complement(5166713..5166783)	-1023.26	3.69053e-08	222.5	0
GCCCGGATAGCTCAGTCGGTAGAGCATCAGAC	32	Trnak-uuu tRNA 4356871..4356943//Trnak-uuu tRNA complement(5239604..5239676)	-1004.44	4.91944e-18	171185	36.5
TATAGCTCAGTGGTAGAGCATTCGACT	27	Trnac-gca tRNA 2626705..2626776//Trnac-gca tRNA 6608879..6608950//Trnac-gca tRNA 6426104..6426175	-996.277	1.2522e-11	233.5	0
AGGAGGTCCCGGGTTC	16	Trnap-ugg tRNA complement(4416537..4416608)	-993.798	1.82431e-06	210.5	0
GGCTCAGTGGTCTAGGGGTATGATTCTCGCTTT	33	Trnap-ugg tRNA complement(12050065..12050136)//Trnap-ugg tRNA 5806456..5806527//Trnap-ugg tRNA 5806876..5806947	-992.097	5.94931e-06	210.5	0
TGAAAGTCCTGGGTTC	16	Trnaa-cgc tRNA 7005451..7005522//Trnaa-cgc tRNA 8232112..8232183	-979.093	2.45632e-05	211	0
GCCACGCGGGCGGCCCGGGTT	21	Trnag-gcc tRNA 3868479..3868549//Trnag-gcc tRNA complement(3942264..3942334)//Trnag-gcc tRNA complement(3944144..3944214)//Trnag-gcc tRNA complement(3944520..3944590)//Trnag-gcc tRNA complement(8382694..8382764)//Trnag-gcc tRNA complement(8383312..8383382)	-959.867	2.82977e-09	206.5	0
CACGCGGGCGCCCCGGGT	18	Trnag-gcc tRNA complement(5166713..5166783)	-929.666	4.19246e-08	196	0
GGAAGGTCCCCGGTT	15	Trnav-aac tRNA 736742..736814//Trnav-aac tRNA 754439..754511//Trnav-aac tRNA complement(7561422..7561494)//Trnav-aac tRNA 6355395..6355467	-921.139	1.37169e-07	201.5	0
GGTTCGATCCCGGGC	15	Trnav-aac tRNA 736742..736814//Trnav-aac tRNA 754439..754511//Trnav-aac tRNA complement(7561422..7561494)//Trnav-aac tRNA 6355395..6355467//Trnav-cac tRNA 9856728..9856800//Trnav-cac tRNA complement(6639198..6639270)//Trnav-cac tRNA complement(8271941..8272013)	-920.065	1.657e-08	1350.5	0.25
CGAAACCACGCTCTG	15	Trnam-cau tRNA 18436131..18436202//Trnam-cau tRNA 6012989..6013060//Trnam-cau tRNA complement(6013266..6013337)//Trnam-cau tRNA 6013765..6013836//Trnam-cau tRNA 6595368..6595439//Trnam-cau tRNA 6914696..6914767	-912.437	9.31232e-06	189	0
GCGAGAGGTACCGGGAT	17	Trnaa-agc tRNA complement(4383422..4383494)//Trnaa-agc tRNA 4566057..4566129//Trnaa-agc tRNA 4585063..4585135//Trnaa-agc tRNA 9052900..9052972//Trnaa-agc tRNA 9053208..9053280//Trnaa-agc tRNA 9054034..9054106//Trnaa-agc tRNA 6416909..6416981	-902.097	6.83709e-07	188.5	0
GGGGGTGTAACTCAGT	16	Trnaa-cgc tRNA 13834600..13834671//Trnaa-cgc tRNA 7005451..7005522//Trnaa-cgc tRNA 8232112..8232183	-883.744	6.40884e-09	205.5	0
TGCCACGCGGGCGGCCCGGGTT	22	Trnag-gcc tRNA 3868479..3868549//Trnag-gcc tRNA complement(3942264..3942334)//Trnag-gcc tRNA complement(3944144..3944214)//Trnag-gcc tRNA complement(3944520..3944590)//Trnag-gcc tRNA complement(8382694..8382764)//Trnag-gcc tRNA complement(8383312..8383382)	-879.067	1.33262e-06	184.5	0
CTAGGGGTATGATTCTCGCT	20	Trnap-ugg tRNA complement(12050065..12050136)//Trnap-agg tRNA 9728000..9728071//Trnap-ugg tRNA 5806456..5806527//Trnap-ugg tRNA 5806876..5806947//Trnap-agg tRNA complement(1441522..1441593)//Trnap-cgg tRNA complement(2717259..2717330)//Trnap-agg tRNA 6410096..6410167//Trnap-cgg tRNA complement(6415093..6415164)//Trnap-agg tRNA 6415825..6415896	-857.89	0.000325037	180.5	0
GCTCAGTGGTAGAGCATTCGACTGC	25	Trnac-gca tRNA 2626705..2626776//Trnac-gca tRNA 6608879..6608950//Trnac-gca tRNA 6426104..6426175	-844.409	0.000256555	196	0
CCTCGGTAGTATAGTGGTTAGTATCCCCGCCTGT	34	Trnad-guc tRNA 6120242..6120313	-821.086	1.69046e-06	175.5	0
CGATTCCCGGTACCGG	16	Trnae-cuc tRNA 5032010..5032081//Trnae-uuc tRNA complement(5295609..5295680)//Trnae-uuc tRNA 6813429..6813500//Trnae-uuc tRNA 6816695..6816766//Trnae-uuc tRNA 6818872..6818943//Trnae-cuc tRNA 6819387..6819458//Trnae-cuc tRNA 6851522..6851593//Trnae-uuc tRNA 6853691..6853762//Trnae-uuc tRNA 6853919..6853990//Trnae-cuc tRNA complement(6638144..6638215)//Trnae-cuc tRNA complement(6065634..6065705)	-820.128	4.52608e-07	176	0
TCAGTCGGTAGAGCATCAGACT	22	Trnak-uuu tRNA 4356706..4356778//Trnak-uuu tRNA 4356871..4356943//Trnak-uuu tRNA complement(5239604..5239676)//Trnak-uuu tRNA complement(5257093..5257165)//Trnak-uuu tRNA 6862419..6862491//Trnak-uuu tRNA complement(8230100..8230172)	-814.725	4.7241e-06	180.5	0
TCAGTCGGTAGAGCATCAGACTTTT	25	Trnak-uuu tRNA 4356706..4356778//Trnak-uuu tRNA 4356871..4356943//Trnak-uuu tRNA complement(5239604..5239676)//Trnak-uuu tRNA complement(5257093..5257165)//Trnak-uuu tRNA 6862419..6862491//Trnak-uuu tRNA complement(8230100..8230172)	-805.572	2.19825e-05	186.5	0
CAGTCGGTAGAGCATCAGACTTTT	24	Trnak-uuu tRNA 4356706..4356778//Trnak-uuu tRNA 4356871..4356943//Trnak-uuu tRNA complement(5239604..5239676)//Trnak-uuu tRNA complement(5257093..5257165)//Trnak-uuu tRNA 6862419..6862491//Trnak-uuu tRNA complement(8230100..8230172)	-805.558	0.000374139	188.5	0
GAATCCCTCCGGGGC	15	Trnat-agu tRNA complement(9727266..9727339)//Trnat-agu tRNA complement(17729859..17729932)//Trnat-agu tRNA complement(6429716..6429789)	-799.224	4.26023e-07	181	0
CACGCGGGAGACCGGGGT	18	Trnad-guc tRNA 5288425..5288496//Trnad-guc tRNA 6120242..6120313//Trnad-guc tRNA complement(8384663..8384734)//Trnad-guc tRNA complement(8385464..8385535)//Trnad-guc tRNA 1513226..1513297//Trnad-guc tRNA 4449661..4449732//Trnad-guc tRNA 9853389..9853460//Trnad-guc tRNA 12839391..12839462	-797.376	4.7352e-07	173	0
GCCGTGATCGTCTAGTGGTTAGGACCCTACGTT	33	Trnah-gug tRNA 12812316..12812387//Trnah-gug tRNA 12033549..12033620//Trnah-gug tRNA 2713991..2714062//Trnah-gug tRNA 1433601..1433672//Trnah-gug tRNA complement(1623358..1623429)	-789.955	1.17789e-10	17543.5	5.5
GTGGGTTCGAACCCC	15	Trnal-uaa tRNA complement(28799518..28799601)//Trnal-uaa tRNA 9117379..9117461//Trnal-uaa tRNA complement(16176210..16176293)//Trnal-uaa tRNA 18058276..18058359	-787.351	1.05139e-05	168.5	0
GTTTCCGTGGTGTAGTGGTTATCACATCCGCCT	33	Trnav-aac tRNA 736742..736814//Trnav-aac tRNA 754439..754511//Trnav-aac tRNA complement(7561422..7561494)//Trnav-aac tRNA complement(7561917..7561989)//Trnav-aac tRNA 6355395..6355467//Trnav-aac tRNA complement(2210142..2210214)//Trnav-aac tRNA complement(4989543..4989615)	-787.27	1.1011e-11	175.5	0
CAGTGGTAGAGCATTCGACT	20	Trnac-gca tRNA 2626705..2626776//Trnac-gca tRNA 6608879..6608950//Trnac-gca tRNA 6426104..6426175	-782.491	8.94849e-08	172	0
AGCGTGGCCGAGCGGTC	17	Trnal-aag tRNA 1632943..1633024//Trnal-uag tRNA complement(9124524..9124603)//Trnal-aag tRNA 6203340..6203421	-778.618	6.86666e-07	175	0
GCCCGGATAGCTCAGTCGGTAGAGCATCAGA	31	Trnak-uuu tRNA 4356871..4356943//Trnak-uuu tRNA complement(5239604..5239676)	-778.202	5.21092e-09	168.5	0
GAATCCCACCGCTGCC	16	Trnal-aag tRNA 1632943..1633024//Trnal-aag tRNA 6203340..6203421	-760.828	1.31544e-07	167.5	0
CGCGGGCGGCCCGGGTT	17	Trnag-gcc tRNA 3868479..3868549//Trnag-gcc tRNA complement(3942264..3942334)//Trnag-gcc tRNA complement(3944144..3944214)//Trnag-gcc tRNA complement(3944520..3944590)//Trnag-gcc tRNA complement(8382694..8382764)//Trnag-gcc tRNA complement(8383312..8383382)	-751.525	4.37009e-09	159.5	0
CGATGCCCGGCGCCTCCA	18	Trnaa-agc tRNA complement(4383422..4383494)//Trnaa-agc tRNA 9053208..9053280//Trnaa-agc tRNA 9054034..9054106	-749.634	8.2171e-05	157	0
TCGGTAGAGCATCAGACT	18	Trnak-uuu tRNA 4356706..4356778//Trnak-uuu tRNA 4356871..4356943//Trnak-uuu tRNA complement(5239604..5239676)//Trnak-uuu tRNA complement(5257093..5257165)//Trnak-uuu tRNA 6862419..6862491//Trnak-uuu tRNA complement(8230100..8230172)	-741.753	8.11244e-10	158.5	0
CCCGGATAGCTCAGTCGGTAGAGCATCAGAC	31	Trnak-uuu tRNA 4356871..4356943//Trnak-uuu tRNA complement(5239604..5239676)	-740.876	4.74368e-09	163	0
GATGGGCTATGCCCGC	16	Trnas-cga tRNA 1794976..1795057	-739.751	5.12675e-08	168.5	0
GAAGGTCCCCGGTTC	15	Trnav-aac tRNA 736742..736814//Trnav-aac tRNA 754439..754511//Trnav-aac tRNA complement(7561422..7561494)//Trnav-aac tRNA 6355395..6355467	-733.113	0.00104229	155.5	0
GACTCCGTGGCGCAACGGTAGCGCGTCTGACTCC	34	Trnaw-cca tRNA complement(8423431..8423502)//Trnaw-cca tRNA 13466965..13467036//Trnaw-cca tRNA 6204724..6204795//Trnaw-cca tRNA 6208100..6208171	-724.306	0.0011566	151.5	0
GGTCCCATGGTGTAATGGTTAGCACTCTGGACTCT	35	Trnaq-cug tRNA complement(8750290..8750361)//Trnaq-cug tRNA complement(13136158..13136229)//Trnaq-cug tRNA complement(2804907..2804978)	-712.518	1.55101e-05	154.5	0
ATCCCGGCCGGAACC	15	Trnav-uac tRNA complement(9820392..9820464)	-712.439	1.12225e-05	155	0
CGAATCCTGGTCACG	15	Trnah-gug tRNA 12812316..12812387//Trnah-gug tRNA 12033549..12033620//Trnah-gug tRNA 2713991..2714062//Trnah-gug tRNA 1433601..1433672//Trnah-gug tRNA complement(1623358..1623429)	-700.253	7.31201e-07	150	0
GGGGGTATAGCTCAGTGGTAGAGCATTCGACTG	33	Trnac-gca tRNA 2626705..2626776//Trnac-gca tRNA 6426104..6426175	-681.834	1.27428e-09	50852.5	17
ACCCAGGCGGCCCGGG	16	Trnae-cuc tRNA complement(6638144..6638215)	-677.19	9.87645e-09	149.5	0
AGAGGTACCGGGATCGAT	18	Trnaa-agc tRNA complement(4383422..4383494)//Trnaa-agc tRNA 4566057..4566129//Trnaa-agc tRNA 4585063..4585135//Trnaa-agc tRNA 9052900..9052972//Trnaa-agc tRNA 9053208..9053280//Trnaa-agc tRNA 9054034..9054106//Trnaa-agc tRNA 6416909..6416981	-676.749	0.00012944	144	0
CGATACCCGGCGCCT	15	Trnaa-agc tRNA 4566057..4566129//Trnaa-agc tRNA 4585063..4585135//Trnaa-agc tRNA 9052900..9052972//Trnaa-agc tRNA 6416909..6416981	-667.611	5.65826e-05	139	0
AGGAGGCTCGGGTTCGAT	18	Trnae-cuc tRNA 5032010..5032081//Trnae-uuc tRNA complement(5295609..5295680)//Trnae-uuc tRNA 6813429..6813500//Trnae-uuc tRNA 6816695..6816766//Trnae-uuc tRNA 6818872..6818943//Trnae-cuc tRNA 6819387..6819458//Trnae-cuc tRNA 6851522..6851593//Trnae-uuc tRNA 6853691..6853762//Trnae-uuc tRNA 6853919..6853990//Trnae-cuc tRNA complement(6065634..6065705)	-655.78	6.38271e-11	921.5	0.25
TGGTTCAGTGGTAGAATGCTCGCCT	25	Trnag-gcc tRNA 3868479..3868549//Trnag-gcc tRNA complement(3942264..3942334)//Trnag-gcc tRNA complement(3944144..3944214)//Trnag-gcc tRNA complement(3944520..3944590)//Trnag-gcc tRNA complement(8382694..8382764)//Trnag-gcc tRNA complement(8383312..8383382)	-643.918	1.00189e-06	148.5	0
AGAGGTCCGTGGATCGAAAC	20	Trnam-cau tRNA 18436131..18436202//Trnam-cau tRNA 6012989..6013060//Trnam-cau tRNA complement(6013266..6013337)//Trnam-cau tRNA 6013765..6013836//Trnam-cau tRNA 6595368..6595439//Trnam-cau tRNA 6914696..6914767	-633.928	0.000150239	134.5	0
CCTCGGTAGTATAGTGGTCAGTATCCCCGCCTG	33	Trnad-guc tRNA complement(8385464..8385535)//Trnad-guc tRNA 1513226..1513297	-629.397	6.18334e-06	132.5	0
GTCAGGATGGCCGAGCGGTC	20	Trnal-caa tRNA complement(join(6638700..6638734,6638785..6638822))//Trnal-caa tRNA join(11767640..11767677,11767717..11767761)//Trnal-cag tRNA 496334..496416	-624.408	5.78142e-08	137.5	0
AGAAGGTCGCCGGTTC	16	Trnav-uac tRNA 7814686..7814758//Trnav-uac tRNA complement(9820392..9820464)	-623.891	0.00014996	132.5	0
GAATCCTGGTCACGGCA	17	Trnah-gug tRNA 12812316..12812387//Trnah-gug tRNA 12033549..12033620//Trnah-gug tRNA 2713991..2714062//Trnah-gug tRNA 1433601..1433672//Trnah-gug tRNA complement(1623358..1623429)	-615.752	1.29965e-05	129	0
CGGATAGCTCAGTCGGTAGAGCATCAGACTTTT	33	Trnak-uuu tRNA 4356871..4356943//Trnak-uuu tRNA complement(5239604..5239676)	-615.678	0.000365442	143.5	0
CGGTAGAGCATCAGAC	16	Trnak-uuu tRNA 4356706..4356778//Trnak-uuu tRNA 4356871..4356943//Trnak-uuu tRNA complement(5239604..5239676)//Trnak-uuu tRNA complement(5257093..5257165)//Trnak-uuu tRNA 6862419..6862491//Trnak-uuu tRNA complement(8230100..8230172)	-613.164	3.71367e-07	131.5	0
GGATGGCCGAGCGGTC	16	Trnal-caa tRNA complement(join(6638700..6638734,6638785..6638822))//Trnal-caa tRNA join(11767640..11767677,11767717..11767761)//Trnal-cag tRNA 496334..496416	-608.89	0.000600435	127	0
GGCAGCGTGGCCGAGC	16	Trnal-uag tRNA complement(9124524..9124603)	-603.722	6.17675e-26	2437.5	0.75
TCAAATCCCGGACGAGCC	18	Trnap-agg tRNA 9728000..9728071//Trnap-cgg tRNA complement(2004932..2005003)//Trnap-agg tRNA complement(1441522..1441593)//Trnap-cgg tRNA complement(2717259..2717330)//Trnap-agg tRNA 6410096..6410167//Trnap-cgg tRNA complement(6415093..6415164)//Trnap-agg tRNA 6415825..6415896	-599.701	3.51612e-08	129.5	0
GCGGGAGACCGGGGTTCGATTCCCCGCCGGGGAG	34	Trnad-guc tRNA 6120242..6120313//Trnad-guc tRNA complement(8385464..8385535)//Trnad-guc tRNA 1513226..1513297	-595.141	1.0113e-05	2423	0.75
GTCAGGATGGCCGAGCGGT	19	Trnal-caa tRNA complement(join(6638700..6638734,6638785..6638822))//Trnal-caa tRNA join(11767640..11767677,11767717..11767761)//Trnal-cag tRNA 496334..496416	-580.647	2.61201e-08	129	0
GCGATGGTGGTGTAATGGTTAGCATAGTTG	30	Trnag-ucc tRNA 9157618..9157689	-567.96	0.000169997	130	0
CGATACCCGGCGCCTCC	17	Trnaa-agc tRNA 4566057..4566129//Trnaa-agc tRNA 4585063..4585135//Trnaa-agc tRNA 9052900..9052972//Trnaa-agc tRNA 6416909..6416981	-563.432	5.53893e-06	119.5	0
AGAGGTCCCGGGTTC	15	Trnap-ugg tRNA complement(12050065..12050136)//Trnap-agg tRNA 9728000..9728071//Trnap-ugg tRNA 5806456..5806527//Trnap-ugg tRNA 5806876..5806947//Trnap-cgg tRNA complement(2004932..2005003)//Trnap-agg tRNA complement(1441522..1441593)//Trnap-cgg tRNA complement(2717259..2717330)//Trnap-agg tRNA 6410096..6410167//Trnap-cgg tRNA complement(6415093..6415164)//Trnap-agg tRNA 6415825..6415896	-559.639	0.000102515	119.5	0
AAACCGGGGATTGTGGGTT	19	Trnar-ccu tRNA 16952438..16952510//Trnar-ccu tRNA 1829084..1829156//Trnar-ccu tRNA 1985496..1985568//Trnar-ccu tRNA complement(1434251..1434323)	-558.699	1.82548e-06	123	0
CGTGATCGTCTAGTGGTTAGGACCCTACGTT	31	Trnah-gug tRNA 12812316..12812387//Trnah-gug tRNA 12033549..12033620//Trnah-gug tRNA 2713991..2714062//Trnah-gug tRNA 1433601..1433672//Trnah-gug tRNA complement(1623358..1623429)	-554.488	3.057e-06	122.5	0
ACGCGTGGGTTCGAATCCCA	20	Trnas-gcu tRNA 5895294..5895375//Trnas-gcu tRNA complement(9853973..9854054)//Trnas-gcu tRNA 608670..608751//Trnas-gcu tRNA 2707121..2707202	-552.461	2.46819e-05	118.5	0
GGTCCCATGGTGTAATGGTTAGCACTCTGGACT	33	Trnaq-uug tRNA 8742939..8743010//Trnaq-cug tRNA complement(8750290..8750361)//Trnaq-cug tRNA complement(13136158..13136229)//Trnaq-uug tRNA complement(11223493..11223564)//Trnaq-cug tRNA complement(2804907..2804978)	-550.053	0.000102389	117.5	0
CACACGCACAAGGTCCCCGGTT	22	Trnav-cac tRNA 9856728..9856800//Trnav-cac tRNA complement(6639198..6639270)//Trnav-cac tRNA complement(8271941..8272013)	-549.257	6.86747e-05	114	0
GCAGCCGTGGCCGAGT	16	Trnas-cga tRNA 2094643..2094724	-543.785	1.21176e-07	114.5	0
CACGCGGGCGGCCCGG	16	Trnag-gcc tRNA 3868479..3868549//Trnag-gcc tRNA complement(3942264..3942334)//Trnag-gcc tRNA complement(3944144..3944214)//Trnag-gcc tRNA complement(3944520..3944590)//Trnag-gcc tRNA complement(8382694..8382764)//Trnag-gcc tRNA complement(8383312..8383382)	-541.203	4.74368e-09	2103	0.75
AAACCCGGGTGCCCCC	16	Trnac-gca tRNA 2626705..2626776//Trnac-gca tRNA 6426104..6426175	-540.992	1.62929e-05	114.5	0
GCGGAAGGTCCCCGGTTCGATCCCGGGCGGAAACA	35	Trnav-aac tRNA 736742..736814//Trnav-aac tRNA 754439..754511//Trnav-aac tRNA complement(7561422..7561494)//Trnav-aac tRNA 6355395..6355467	-529.415	5.4351e-08	119	0
AAAGGCCCCGGGTTCGATCCCCGGC	25	Trnaa-ugc tRNA complement(9123397..9123468)//Trnaa-ugc tRNA complement(9132093..9132164)//Trnaa-ugc tRNA 14154565..14154636	-526.728	8.07764e-05	112.5	0
AGCACTCTGGACTCTGA	17	Trnaq-cug tRNA complement(326361..326432)//Trnaq-cug tRNA complement(8750290..8750361)//Trnaq-cug tRNA complement(8751244..8751315)//Trnaq-cug tRNA 9123909..9123980//Trnaq-cug tRNA complement(13136158..13136229)//Trnaq-cug tRNA complement(2804907..2804978)	-525.02	0.000217339	107	0
GGCTCAGTGGTCTAGGGGTATGATTCTCGCT	31	Trnap-ugg tRNA complement(12050065..12050136)//Trnap-ugg tRNA 5806456..5806527//Trnap-ugg tRNA 5806876..5806947	-523.86	6.37477e-07	759	0.25
CCGTGATCGTCTAGTGGTTAGGACCCTACGTT	32	Trnah-gug tRNA 12812316..12812387//Trnah-gug tRNA 12033549..12033620//Trnah-gug tRNA 2713991..2714062//Trnah-gug tRNA 1433601..1433672//Trnah-gug tRNA complement(1623358..1623429)	-517.622	1.24483e-06	113	0
CGATACCCGGCGCCTC	16	Trnaa-agc tRNA 4566057..4566129//Trnaa-agc tRNA 4585063..4585135//Trnaa-agc tRNA 9052900..9052972//Trnaa-agc tRNA 6416909..6416981	-517.241	0.000225954	107	0
GAGGTCCGTGGATCGAAAC	19	Trnam-cau tRNA 18436131..18436202//Trnam-cau tRNA 6012989..6013060//Trnam-cau tRNA complement(6013266..6013337)//Trnam-cau tRNA 6013765..6013836//Trnam-cau tRNA 6595368..6595439//Trnam-cau tRNA 6914696..6914767	-511.702	6.2785e-05	109.5	0
AAATCCCGGAGGGGCCC	17	Trnap-ugg tRNA complement(4416537..4416608)	-511.228	6.23158e-06	109.5	0
AAATCCCGGACGAGC	15	Trnap-agg tRNA 9728000..9728071//Trnap-cgg tRNA complement(2004932..2005003)//Trnap-agg tRNA complement(1441522..1441593)//Trnap-cgg tRNA complement(2717259..2717330)//Trnap-agg tRNA 6410096..6410167//Trnap-cgg tRNA complement(6415093..6415164)//Trnap-agg tRNA 6415825..6415896	-509.523	0.000299063	110	0
GAATCCTGGTCACGGC	16	Trnah-gug tRNA 12812316..12812387//Trnah-gug tRNA 12033549..12033620//Trnah-gug tRNA 2713991..2714062//Trnah-gug tRNA 1433601..1433672//Trnah-gug tRNA complement(1623358..1623429)	-507.443	5.62628e-06	109	0
AGGAGATCGGGGGTTCGAAT	20	Trnat-agu tRNA 6208959..6209032	-507.147	0.000203808	111.5	0
TCGGTAGAGCATCAGAC	17	Trnak-uuu tRNA 4356706..4356778//Trnak-uuu tRNA 4356871..4356943//Trnak-uuu tRNA complement(5239604..5239676)//Trnak-uuu tRNA complement(5257093..5257165)//Trnak-uuu tRNA 6862419..6862491//Trnak-uuu tRNA complement(8230100..8230172)	-505.345	5.58474e-07	108	0
GATTCCCCGTCGGGGAG	17	Trnad-guc tRNA 5288425..5288496//Trnad-guc tRNA 9853389..9853460//Trnad-guc tRNA 12839391..12839462	-504.171	7.45605e-07	111.5	0
ATGCCCGGCGCCTCCA	16	Trnaa-agc tRNA complement(4383422..4383494)//Trnaa-agc tRNA 9053208..9053280//Trnaa-agc tRNA 9054034..9054106	-502.197	4.915e-06	110	0
TCAGTGGTAGAATGCTCGCCTGC	23	Trnag-gcc tRNA 3868479..3868549//Trnag-gcc tRNA complement(3942264..3942334)//Trnag-gcc tRNA complement(3944144..3944214)//Trnag-gcc tRNA complement(3944520..3944590)//Trnag-gcc tRNA complement(8382694..8382764)//Trnag-gcc tRNA complement(8383312..8383382)	-499.612	0.000206285	116	0
GCGAGAGGTCCCGGGT	16	Trnap-ugg tRNA complement(12050065..12050136)//Trnap-agg tRNA 9728000..9728071//Trnap-ugg tRNA 5806456..5806527//Trnap-ugg tRNA 5806876..5806947//Trnap-cgg tRNA complement(2004932..2005003)//Trnap-agg tRNA complement(1441522..1441593)//Trnap-cgg tRNA complement(2717259..2717330)//Trnap-agg tRNA 6410096..6410167//Trnap-cgg tRNA complement(6415093..6415164)//Trnap-agg tRNA 6415825..6415896	-494.978	0.000182212	103.5	0
GCGGGAGACCGGGGT	15	Trnad-guc tRNA 5288425..5288496//Trnad-guc tRNA 6120242..6120313//Trnad-guc tRNA complement(8384663..8384734)//Trnad-guc tRNA complement(8385464..8385535)//Trnad-guc tRNA 1513226..1513297//Trnad-guc tRNA 4449661..4449732//Trnad-guc tRNA 9853389..9853460//Trnad-guc tRNA 12839391..12839462	-491.425	4.34945e-07	107	0
CGATTCCCCGCCGGGG	16	Trnad-guc tRNA 6120242..6120313//Trnad-guc tRNA complement(8385464..8385535)//Trnad-guc tRNA 1513226..1513297	-488.989	3.17912e-05	103	0
TCTGAGGGTCCAGGGTTCGAGTCCCTGTTCGGGCG	35	Trnak-uuu tRNA 4356706..4356778//Trnak-uuu tRNA 4356871..4356943//Trnak-uuu tRNA complement(5239604..5239676)//Trnak-uuu tRNA complement(5257093..5257165)//Trnak-uuu tRNA 6862419..6862491//Trnak-uuu tRNA complement(8230100..8230172)	-484.4	9.0621e-05	105.5	0
TCGGGTTCGATTCCCGGTACCGGA	24	Trnae-cuc tRNA 5032010..5032081//Trnae-uuc tRNA complement(5295609..5295680)//Trnae-uuc tRNA 6813429..6813500//Trnae-uuc tRNA 6816695..6816766//Trnae-uuc tRNA 6818872..6818943//Trnae-cuc tRNA 6819387..6819458//Trnae-cuc tRNA 6851522..6851593//Trnae-uuc tRNA 6853691..6853762//Trnae-uuc tRNA 6853919..6853990//Trnae-cuc tRNA complement(6065634..6065705)	-483.75	0.000130363	104	0
CGATTCCCGGTACCG	15	Trnae-cuc tRNA 5032010..5032081//Trnae-uuc tRNA complement(5295609..5295680)//Trnae-uuc tRNA 6813429..6813500//Trnae-uuc tRNA 6816695..6816766//Trnae-uuc tRNA 6818872..6818943//Trnae-cuc tRNA 6819387..6819458//Trnae-cuc tRNA 6851522..6851593//Trnae-uuc tRNA 6853691..6853762//Trnae-uuc tRNA 6853919..6853990//Trnae-cuc tRNA complement(6638144..6638215)//Trnae-cuc tRNA complement(6065634..6065705)	-477.491	1.60797e-12	3601.5	1.5
ACGCGGGAGACCGGGG	16	Trnad-guc tRNA 5288425..5288496//Trnad-guc tRNA 6120242..6120313//Trnad-guc tRNA complement(8384663..8384734)//Trnad-guc tRNA complement(8385464..8385535)//Trnad-guc tRNA 1513226..1513297//Trnad-guc tRNA 4449661..4449732//Trnad-guc tRNA 9853389..9853460//Trnad-guc tRNA 12839391..12839462	-473.893	1.08746e-05	104	0
CTCGGTAGTATAGTGGTTAGTATCCCCGCCT	31	Trnad-guc tRNA 6120242..6120313	-470.175	0.000289674	106	0
TCCCCGGTTCGATCCCG	17	Trnav-aac tRNA 736742..736814//Trnav-aac tRNA 754439..754511//Trnav-aac tRNA complement(7561422..7561494)//Trnav-aac tRNA 6355395..6355467//Trnav-cac tRNA 9856728..9856800//Trnav-cac tRNA complement(6639198..6639270)//Trnaf-gaa tRNA complement(1278895..1278967)//Trnav-cac tRNA complement(8271941..8272013)	-467.233	8.99262e-07	102.5	0
GTTCAGTGGTAGAATGCTCGCCTGC	25	Trnag-gcc tRNA 3868479..3868549//Trnag-gcc tRNA complement(3942264..3942334)//Trnag-gcc tRNA complement(3944144..3944214)//Trnag-gcc tRNA complement(3944520..3944590)//Trnag-gcc tRNA complement(8382694..8382764)//Trnag-gcc tRNA complement(8383312..8383382)	-466.267	0.000837108	109	0
TTTATTTTAGTGTTTAAAGC	20	tRNA-Gln tRNA 296..358	-465.429	7.487e-05	100	0
GAGAGGTACCGGGATCGAT	19	Trnaa-agc tRNA complement(4383422..4383494)//Trnaa-agc tRNA 4566057..4566129//Trnaa-agc tRNA 4585063..4585135//Trnaa-agc tRNA 9052900..9052972//Trnaa-agc tRNA 9053208..9053280//Trnaa-agc tRNA 9054034..9054106//Trnaa-agc tRNA 6416909..6416981	-464.952	0.000258433	100.5	0
GGAGATCGAGGGTTC	15	Trnat-agu tRNA complement(9727266..9727339)//Trnat-agu tRNA complement(17729859..17729932)//Trnat-agu tRNA 6417440..6417513//Trnat-agu tRNA complement(6429716..6429789)	-464.819	2.51201e-08	99	0
ATAGCTCAGTGGTAGAGCATTCGACT	26	Trnac-gca tRNA 2626705..2626776//Trnac-gca tRNA 6608879..6608950//Trnac-gca tRNA 6426104..6426175	-464.56	1.79314e-06	745	0.25
GTATAGCTCAGTGGTAGAGCATTCGACTGC	30	Trnac-gca tRNA 2626705..2626776//Trnac-gca tRNA 6426104..6426175	-456.941	0.00168528	108	0
AAATCCCGGCTGAGCC	16	Trnap-ugg tRNA complement(12050065..12050136)//Trnap-ugg tRNA 5806456..5806527//Trnap-ugg tRNA 5806876..5806947	-455.326	8.75049e-06	98.5	0
AGGAGATCGAGGGTT	15	Trnat-agu tRNA complement(9727266..9727339)//Trnat-agu tRNA complement(17729859..17729932)//Trnat-agu tRNA 6417440..6417513//Trnat-agu tRNA complement(6429716..6429789)	-452.784	6.51757e-13	1124	0.5
TATAGCTCAGTGGTAGAGCATTCGACTGC	29	Trnac-gca tRNA 2626705..2626776//Trnac-gca tRNA 6608879..6608950//Trnac-gca tRNA 6426104..6426175	-450.269	6.86351e-05	105	0
CATTCTTGCGACCCGGGTT	19	Trnag-ccc tRNA 8011858..8011928	-447.044	5.94931e-06	96	0
CAGTGGTAGAATGCTCGCCTGC	22	Trnag-gcc tRNA 3868479..3868549//Trnag-gcc tRNA complement(3942264..3942334)//Trnag-gcc tRNA complement(3944144..3944214)//Trnag-gcc tRNA complement(3944520..3944590)//Trnag-gcc tRNA complement(8382694..8382764)//Trnag-gcc tRNA complement(8383312..8383382)	-445.846	0.000955506	102	0
TAGCTCAGTGGTAGAGCATTCGACTGC	27	Trnac-gca tRNA 2626705..2626776//Trnac-gca tRNA 6608879..6608950//Trnac-gca tRNA 6426104..6426175	-438.753	0.000990213	103.5	0
GTGGAAGCGTGCTGGGCC	18	Trnam-cau tRNA 18436131..18436202//Trnam-cau tRNA 6012989..6013060//Trnam-cau tRNA complement(6013266..6013337)//Trnam-cau tRNA 6013765..6013836//Trnam-cau tRNA 6595368..6595439//Trnam-cau tRNA 6914696..6914767	-436.618	8.2171e-05	94.5	0
ACGCGGAAGGTCCCCGGT	18	Trnav-aac tRNA 736742..736814//Trnav-aac tRNA 754439..754511//Trnav-aac tRNA complement(7561422..7561494)//Trnav-aac tRNA 6355395..6355467	-435.403	5.12467e-05	97.5	0
GGTCTCATGGTGTAATGGCTAGCACTCTGGACT	33	Trnaq-cug tRNA 9123909..9123980	-430.803	0.000329688	96.5	0
ACGCACAAGGTCCCCGGT	18	Trnav-cac tRNA 9856728..9856800//Trnav-cac tRNA complement(6639198..6639270)//Trnav-cac tRNA complement(8271941..8272013)	-423.568	7.50586e-12	1139	0.5
CGATCCCGGGCGGAAACA	18	Trnav-aac tRNA 736742..736814//Trnav-aac tRNA 754439..754511//Trnav-aac tRNA complement(7561422..7561494)//Trnav-aac tRNA complement(7561917..7561989)//Trnav-aac tRNA 6355395..6355467//Trnav-cac tRNA 9856728..9856800//Trnav-cac tRNA complement(6639198..6639270)//Trnav-cac tRNA complement(8271941..8272013)	-422.677	0.000445562	90	0
CACGCGGGCGCCCCGGG	17	Trnag-gcc tRNA complement(5166713..5166783)	-420.615	4.18883e-06	88	0
TGCCACGCGGGCGGCCCGGGT	21	Trnag-gcc tRNA 3868479..3868549//Trnag-gcc tRNA complement(3942264..3942334)//Trnag-gcc tRNA complement(3944144..3944214)//Trnag-gcc tRNA complement(3944520..3944590)//Trnag-gcc tRNA complement(8382694..8382764)//Trnag-gcc tRNA complement(8383312..8383382)	-420.236	3.15515e-11	595	0.25
GCCACGCGGGCGGCCCGGG	19	Trnag-gcc tRNA 3868479..3868549//Trnag-gcc tRNA complement(3942264..3942334)//Trnag-gcc tRNA complement(3944144..3944214)//Trnag-gcc tRNA complement(3944520..3944590)//Trnag-gcc tRNA complement(8382694..8382764)//Trnag-gcc tRNA complement(8383312..8383382)	-418.618	1.20299e-06	91	0
GGCTCGTTGGTCTAGGGGTATGATTCTCGCTT	32	Trnap-agg tRNA 9728000..9728071//Trnap-agg tRNA complement(1441522..1441593)//Trnap-cgg tRNA complement(2717259..2717330)//Trnap-agg tRNA 6410096..6410167//Trnap-cgg tRNA complement(6415093..6415164)//Trnap-agg tRNA 6415825..6415896	-415.834	0.000580755	87	0
GGAAGGTCCCCGGTTC	16	Trnav-aac tRNA 736742..736814//Trnav-aac tRNA 754439..754511//Trnav-aac tRNA complement(7561422..7561494)//Trnav-aac tRNA 6355395..6355467	-414.607	6.54403e-06	88.5	0
CCGGTTCGATCCCGGGC	17	Trnav-aac tRNA 736742..736814//Trnav-aac tRNA 754439..754511//Trnav-aac tRNA complement(7561422..7561494)//Trnav-aac tRNA 6355395..6355467//Trnav-cac tRNA 9856728..9856800//Trnav-cac tRNA complement(6639198..6639270)//Trnav-cac tRNA complement(8271941..8272013)	-412	9.31232e-06	89.5	0
CGATTCCCGGTACCGGA	17	Trnae-cuc tRNA 5032010..5032081//Trnae-uuc tRNA complement(5295609..5295680)//Trnae-uuc tRNA 6813429..6813500//Trnae-uuc tRNA 6816695..6816766//Trnae-uuc tRNA 6818872..6818943//Trnae-cuc tRNA 6819387..6819458//Trnae-cuc tRNA 6851522..6851593//Trnae-uuc tRNA 6853691..6853762//Trnae-uuc tRNA 6853919..6853990//Trnae-cuc tRNA complement(6638144..6638215)//Trnae-cuc tRNA complement(6065634..6065705)	-405.697	4.07689e-09	604	0.25
GAATCCCACCGCTGCCA	17	Trnal-aag tRNA 1632943..1633024//Trnal-aag tRNA 6203340..6203421	-403.782	8.36053e-06	86.5	0
GCGAGAGGTCCCGGGTTCAAATCCCGGCTGAGCCC	35	Trnap-ugg tRNA complement(12050065..12050136)//Trnap-ugg tRNA 5806456..5806527//Trnap-ugg tRNA 5806876..5806947	-402.697	0.000107125	89	0
GATTCCCCGCCGGGGAG	17	Trnad-guc tRNA 6120242..6120313//Trnad-guc tRNA complement(8385464..8385535)//Trnad-guc tRNA 1513226..1513297	-402.624	0.000692927	89.5	0
GGTAGCGTGGCCGAGCGGT	19	Trnal-aag tRNA 1632943..1633024//Trnal-aag tRNA 6203340..6203421	-401.702	9.95462e-08	570.5	0.25
CAGTCGGTAGAGCATGAGAC	20	Trnak-cuu tRNA complement(341432..341504)//Trnak-cuu tRNA complement(4293623..4293695)//Trnak-cuu tRNA complement(4348706..4348778)//Trnak-cuu tRNA complement(6595728..6595800)//Trnak-cuu tRNA complement(9851782..9851854)//Trnak-cuu tRNA complement(6707977..6708049)	-398.61	0.000873766	87.5	0
GATCCCGGCCGGAAC	15	Trnav-uac tRNA complement(9820392..9820464)	-397.607	0.000573231	82	0
TCGTGGGTTCGAGCCCCACGTTGGGCG	27	Trnak-cuu tRNA complement(341432..341504)//Trnak-cuu tRNA complement(4293623..4293695)//Trnak-cuu tRNA complement(4348706..4348778)//Trnak-cuu tRNA complement(6595728..6595800)//Trnak-cuu tRNA complement(9851782..9851854)//Trnak-cuu tRNA complement(6707977..6708049)	-397.151	2.31536e-05	85	0
GGAAGCGTGCTGGGCC	16	Trnam-cau tRNA 18436131..18436202//Trnam-cau tRNA 6012989..6013060//Trnam-cau tRNA complement(6013266..6013337)//Trnam-cau tRNA 6013765..6013836//Trnam-cau tRNA 6595368..6595439//Trnam-cau tRNA 6914696..6914767	-396.807	8.2171e-05	84.5	0
CGAATCCCACCGCTGCC	17	Trnal-aag tRNA 1632943..1633024//Trnal-aag tRNA 6203340..6203421	-395.854	8.60569e-06	85	0
GGAGGCTCGGGTTCGAT	17	Trnae-cuc tRNA 5032010..5032081//Trnae-uuc tRNA complement(5295609..5295680)//Trnae-uuc tRNA 6813429..6813500//Trnae-uuc tRNA 6816695..6816766//Trnae-uuc tRNA 6818872..6818943//Trnae-cuc tRNA 6819387..6819458//Trnae-cuc tRNA 6851522..6851593//Trnae-uuc tRNA 6853691..6853762//Trnae-uuc tRNA 6853919..6853990//Trnae-cuc tRNA complement(6065634..6065705)	-393.597	0.0002362	83	0
CTCGTTAGTATAGTGGTTAGTATCCCCGCCT	31	Trnad-guc tRNA complement(8384663..8384734)//Trnad-guc tRNA 4449661..4449732	-391.387	0.00182157	87	0
AGCACTCTGGACTCTGAA	18	Trnaq-cug tRNA complement(326361..326432)//Trnaq-cug tRNA complement(8750290..8750361)//Trnaq-cug tRNA complement(8751244..8751315)//Trnaq-cug tRNA 9123909..9123980//Trnaq-cug tRNA complement(13136158..13136229)//Trnaq-cug tRNA complement(2804907..2804978)	-390.244	1.67255e-05	81.5	0
GGGGGTGTAACTCAGTGGTAGAGT	24	Trnaa-cgc tRNA 13834600..13834671//Trnaa-cgc tRNA 7005451..7005522//Trnaa-cgc tRNA 8232112..8232183	-385.083	1.20157e-05	87	0
AGCGTGGCCGAGCGGT	16	Trnal-aag tRNA 1632943..1633024//Trnal-uag tRNA complement(9124524..9124603)//Trnal-aag tRNA 6203340..6203421	-384.395	0.000167957	85	0
CACGCGGGAGACCGGGG	17	Trnad-guc tRNA 5288425..5288496//Trnad-guc tRNA 6120242..6120313//Trnad-guc tRNA complement(8384663..8384734)//Trnad-guc tRNA complement(8385464..8385535)//Trnad-guc tRNA 1513226..1513297//Trnad-guc tRNA 4449661..4449732//Trnad-guc tRNA 9853389..9853460//Trnad-guc tRNA 12839391..12839462	-383.681	1.76044e-06	83	0
CAGTGGTAGAGCATTCGACTGC	22	Trnac-gca tRNA 2626705..2626776//Trnac-gca tRNA 6608879..6608950//Trnac-gca tRNA 6426104..6426175	-379.145	1.67255e-05	87	0
CAGTGGAAGCGTGCTGGGC	19	Trnam-cau tRNA 18436131..18436202//Trnam-cau tRNA 6012989..6013060//Trnam-cau tRNA complement(6013266..6013337)//Trnam-cau tRNA 6013765..6013836//Trnam-cau tRNA 6595368..6595439//Trnam-cau tRNA 6914696..6914767	-377.159	8.90361e-05	81	0
GGGAGACCGGGGTTCGAT	18	Trnad-guc tRNA 5288425..5288496//Trnad-guc tRNA 6120242..6120313//Trnad-guc tRNA complement(8384663..8384734)//Trnad-guc tRNA complement(8385464..8385535)//Trnad-guc tRNA 1513226..1513297//Trnad-guc tRNA 4449661..4449732//Trnad-guc tRNA 9853389..9853460//Trnad-guc tRNA 12839391..12839462	-377.073	0.000631926	82	0
CGATCCCGGCCGGAAC	16	Trnav-uac tRNA complement(9820392..9820464)	-376.053	0.000902053	77	0
AGAGGTCCCCGGTTC	15	Trnac-gca tRNA 2626705..2626776//Trnac-gca tRNA 6608879..6608950//Trnac-gca tRNA 6426104..6426175	-370.576	0.00151486	79.5	0
GCCGTGATCGTCTAG	15	Trnah-gug tRNA 12812316..12812387//Trnah-gug tRNA 12033549..12033620//Trnah-gug tRNA 2713991..2714062//Trnah-gug tRNA 1433601..1433672//Trnah-gug tRNA complement(1623358..1623429)	-358.51	0.00217738	83	0
AGGAGGCTCGGGTTCGATTCCCGGTACCGGA	31	Trnae-cuc tRNA 5032010..5032081//Trnae-uuc tRNA complement(5295609..5295680)//Trnae-uuc tRNA 6813429..6813500//Trnae-uuc tRNA 6816695..6816766//Trnae-uuc tRNA 6818872..6818943//Trnae-cuc tRNA 6819387..6819458//Trnae-cuc tRNA 6851522..6851593//Trnae-uuc tRNA 6853691..6853762//Trnae-uuc tRNA 6853919..6853990//Trnae-cuc tRNA complement(6065634..6065705)	-354.131	0.00045337	77.5	0
CGCGGGCGGCCCGGGT	16	Trnag-gcc tRNA 3868479..3868549//Trnag-gcc tRNA complement(3942264..3942334)//Trnag-gcc tRNA complement(3944144..3944214)//Trnag-gcc tRNA complement(3944520..3944590)//Trnag-gcc tRNA complement(8382694..8382764)//Trnag-gcc tRNA complement(8383312..8383382)	-353.286	9.68621e-19	2266	1.25
AAATCCCAGTACCTCC	16	Trnaa-cgc tRNA 7005451..7005522	-352.695	1.59595e-05	80	0
GCATCGGTAGTTCAGTGGTAGAATGCTCGCTTG	33	Trnag-gcc tRNA complement(5166713..5166783)	-352.536	1.43107e-11	4048	2.25
ACGCGGGCGCCCCGGGTT	18	Trnag-gcc tRNA complement(5166713..5166783)	-348.139	4.29816e-05	73	0
GCGGGCGCCCCGGGTT	16	Trnag-gcc tRNA complement(5166713..5166783)	-346.517	0.000309398	73	0
TAGCTCAGTCGGTAGAGCATCAGACTTTT	29	Trnak-uuu tRNA 4356706..4356778//Trnak-uuu tRNA 4356871..4356943//Trnak-uuu tRNA complement(5239604..5239676)//Trnak-uuu tRNA complement(5257093..5257165)//Trnak-uuu tRNA 6862419..6862491//Trnak-uuu tRNA complement(8230100..8230172)	-345.809	0.000135262	80	0
CAGGATGGCCGAGCG	15	Trnal-caa tRNA complement(join(6638700..6638734,6638785..6638822))//Trnal-caa tRNA join(11767640..11767677,11767717..11767761)//Trnal-cag tRNA 496334..496416	-343.263	0.00332025	72.5	0
GGTCTCATGGTGTAACGGCTAGCACTCTGGACTCT	35	Trnaq-cug tRNA complement(326361..326432)	-341.235	3.98148e-05	74.5	0
ATAGCTCAGTCGGTAGAGCATCAGACTTTT	30	Trnak-uuu tRNA 4356706..4356778//Trnak-uuu tRNA 4356871..4356943//Trnak-uuu tRNA complement(5239604..5239676)//Trnak-uuu tRNA complement(5257093..5257165)//Trnak-uuu tRNA 6862419..6862491//Trnak-uuu tRNA complement(8230100..8230172)	-340.389	6.50928e-05	79.5	0
CAGGAGGCTCGGGTTCGATTCCCGGTACCGGA	32	Trnae-cuc tRNA 5032010..5032081//Trnae-uuc tRNA complement(5295609..5295680)//Trnae-uuc tRNA 6813429..6813500//Trnae-uuc tRNA 6816695..6816766//Trnae-uuc tRNA 6818872..6818943//Trnae-cuc tRNA 6819387..6819458//Trnae-cuc tRNA 6851522..6851593//Trnae-uuc tRNA 6853691..6853762//Trnae-uuc tRNA 6853919..6853990//Trnae-cuc tRNA complement(6065634..6065705)	-338.591	0.00120683	72	0
AAACCGGGGATTGTGGGTTCGA	22	Trnar-ccu tRNA 16952438..16952510//Trnar-ccu tRNA 1829084..1829156//Trnar-ccu tRNA 1985496..1985568//Trnar-ccu tRNA complement(1434251..1434323)	-334.941	1.24141e-05	74	0
TCCGTGGATCGAAAC	15	Trnam-cau tRNA 18436131..18436202//Trnam-cau tRNA 6012989..6013060//Trnam-cau tRNA complement(6013266..6013337)//Trnam-cau tRNA 6013765..6013836//Trnam-cau tRNA 6595368..6595439//Trnam-cau tRNA 6914696..6914767	-331.215	1.29917e-06	72	0
GTTCAGTGGTAGAATGCTCGCCTGCC	26	Trnag-gcc tRNA 3868479..3868549//Trnag-gcc tRNA complement(3942264..3942334)//Trnag-gcc tRNA complement(3944144..3944214)//Trnag-gcc tRNA complement(3944520..3944590)//Trnag-gcc tRNA complement(8382694..8382764)//Trnag-gcc tRNA complement(8383312..8383382)	-329.57	0.00101552	76	0
CGAATCCTGGTCACGGC	17	Trnah-gug tRNA 12812316..12812387//Trnah-gug tRNA 12033549..12033620//Trnah-gug tRNA 2713991..2714062//Trnah-gug tRNA 1433601..1433672//Trnah-gug tRNA complement(1623358..1623429)	-328.113	2.31536e-05	68.5	0
GGCAGCGTGGCCGAGCGGTC	20	Trnal-uag tRNA complement(9124524..9124603)	-327.283	8.51808e-10	3786	2.5
TTCGATCCCGGGCGG	15	Trnav-aac tRNA 736742..736814//Trnav-aac tRNA 754439..754511//Trnav-aac tRNA complement(7561422..7561494)//Trnav-aac tRNA complement(7561917..7561989)//Trnav-aac tRNA 6355395..6355467//Trnav-cac tRNA 9856728..9856800//Trnav-cac tRNA complement(6639198..6639270)//Trnav-cac tRNA complement(8271941..8272013)	-326.639	1.76044e-06	71.5	0
GATCCCGGGCGGAAACA	17	Trnav-aac tRNA 736742..736814//Trnav-aac tRNA 754439..754511//Trnav-aac tRNA complement(7561422..7561494)//Trnav-aac tRNA complement(7561917..7561989)//Trnav-aac tRNA 6355395..6355467//Trnav-cac tRNA 9856728..9856800//Trnav-cac tRNA complement(6639198..6639270)//Trnav-cac tRNA complement(8271941..8272013)	-325.69	0.000327514	68.5	0
GACTCCGTGGCGCAAC	16	Trnaw-cca tRNA complement(8423431..8423502)//Trnaw-cca tRNA 13466965..13467036//Trnaw-cca tRNA 6204724..6204795//Trnaw-cca tRNA 6208100..6208171	-323.834	0.000227402	70	0
AGCAGAGTGGCGCAGTGGAAGCGTGCTGGGC	31	Trnam-cau tRNA 18436131..18436202//Trnam-cau tRNA 6012989..6013060//Trnam-cau tRNA 6013765..6013836//Trnam-cau tRNA 6595368..6595439//Trnam-cau tRNA 6914696..6914767	-323.601	3.50359e-10	58801.5	42
GGTATAGCTCAGTGGTAGAGCATTCGACTGC	31	Trnac-gca tRNA 2626705..2626776//Trnac-gca tRNA 6426104..6426175	-322.47	0.000841534	74.5	0
AAACCGGGGATTGTGGG	17	Trnar-ccu tRNA 16952438..16952510//Trnar-ccu tRNA 1829084..1829156//Trnar-ccu tRNA 1985496..1985568//Trnar-ccu tRNA complement(1434251..1434323)	-321.669	0.000635053	70.5	0
CGTGATCGTCTAGTGGTTAGGACCCTACGT	30	Trnah-gug tRNA 12812316..12812387//Trnah-gug tRNA 12033549..12033620//Trnah-gug tRNA 2713991..2714062//Trnah-gug tRNA 1433601..1433672//Trnah-gug tRNA complement(1623358..1623429)	-321.296	0.000644896	70	0
GCAGTGGAAGCGTGCTGGGC	20	Trnam-cau tRNA 18436131..18436202//Trnam-cau tRNA 6012989..6013060//Trnam-cau tRNA complement(6013266..6013337)//Trnam-cau tRNA 6013765..6013836//Trnam-cau tRNA 6595368..6595439//Trnam-cau tRNA 6914696..6914767	-318.002	5.8279e-05	68.5	0
TTCGATCCCGGGCGGA	16	Trnav-aac tRNA 736742..736814//Trnav-aac tRNA 754439..754511//Trnav-aac tRNA complement(7561422..7561494)//Trnav-aac tRNA complement(7561917..7561989)//Trnav-aac tRNA 6355395..6355467//Trnav-cac tRNA 9856728..9856800//Trnav-cac tRNA complement(6639198..6639270)//Trnav-cac tRNA complement(8271941..8272013)	-316.271	2.69581e-05	69	0
AGGATACCTGGCTCTCACCCAGGCGGCCCGGG	32	Trnae-cuc tRNA complement(6638144..6638215)	-312.585	0.00211284	68	0
GGAGACCGGGGTTCGAT	17	Trnad-guc tRNA 5288425..5288496//Trnad-guc tRNA 6120242..6120313//Trnad-guc tRNA complement(8384663..8384734)//Trnad-guc tRNA complement(8385464..8385535)//Trnad-guc tRNA 1513226..1513297//Trnad-guc tRNA 4449661..4449732//Trnad-guc tRNA 9853389..9853460//Trnad-guc tRNA 12839391..12839462	-311.783	0.000122026	67	0
CTAGCTCAGTCGGTAGAGCATGAGACT	27	Trnak-cuu tRNA complement(341432..341504)//Trnak-cuu tRNA complement(4293623..4293695)//Trnak-cuu tRNA complement(4348706..4348778)//Trnak-cuu tRNA complement(6595728..6595800)//Trnak-cuu tRNA complement(9851782..9851854)//Trnak-cuu tRNA complement(6707977..6708049)	-307.757	1.72737e-05	71.5	0
ATGCCCGGCGCCTCC	15	Trnaa-agc tRNA complement(4383422..4383494)//Trnaa-agc tRNA 9053208..9053280//Trnaa-agc tRNA 9054034..9054106	-307.479	8.83181e-05	68	0
GGGGGTGTAACTCAGTGGTAGAGTGTCCGCTTC	33	Trnaa-cgc tRNA 13834600..13834671	-306.036	0.00397405	69	0
CTGCCACGCGGGCGGCCCGGG	21	Trnag-gcc tRNA 3868479..3868549//Trnag-gcc tRNA complement(3942264..3942334)//Trnag-gcc tRNA complement(3944144..3944214)//Trnag-gcc tRNA complement(3944520..3944590)//Trnag-gcc tRNA complement(8382694..8382764)//Trnag-gcc tRNA complement(8383312..8383382)	-305.498	0.000657711	66.5	0
AGCAGAGTGGCGCAGTGGAAGCGTGCTGGGCC	32	Trnam-cau tRNA 18436131..18436202//Trnam-cau tRNA 6012989..6013060//Trnam-cau tRNA 6013765..6013836//Trnam-cau tRNA 6595368..6595439//Trnam-cau tRNA 6914696..6914767	-304.929	4.23289e-10	3242.5	2.25
GGAGATCGGGGGTTCGAAT	19	Trnat-agu tRNA 6208959..6209032	-304.105	0.00108376	67.5	0
AATCCCGGCTGAGCC	15	Trnap-ugg tRNA complement(12050065..12050136)//Trnap-ugg tRNA 5806456..5806527//Trnap-ugg tRNA 5806876..5806947	-303.291	0.000104331	67.5	0
GCGGTGTCCGAGCGGT	16	Trnas-uga tRNA 13177490..13177571//Trnas-uga tRNA complement(9108241..9108323)	-299.073	0.000653211	62.5	0
TTCCAAGCAGTTGATCCGGGTT	22	Trnag-ucc tRNA 9157618..9157689//Trnag-ucc tRNA 9157784..9157855//Trnag-ucc tRNA 9157950..9158021//Trnag-ucc tRNA 9158306..9158377	-298.564	0.000258433	63	0
AGCGTGGGTTCGAAC	15	Trnal-uaa tRNA complement(28799518..28799601)//Trnal-uaa tRNA 9117379..9117461//Trnal-uaa tRNA complement(16176210..16176293)//Trnal-uaa tRNA 18058276..18058359	-296.036	0.0011195	63.5	0
ACACGCAGAAGGTCGCCGGT	20	Trnav-uac tRNA 7814686..7814758//Trnav-uac tRNA complement(9820392..9820464)	-295.388	3.78082e-05	67	0
AACCGGGGATTGTGGGT	17	Trnar-ccu tRNA 16952438..16952510//Trnar-ccu tRNA 1829084..1829156//Trnar-ccu tRNA 1985496..1985568//Trnar-ccu tRNA complement(1434251..1434323)	-293.368	1.15621e-05	64.5	0
GCCGTGATCGTCTAGTG	17	Trnah-gug tRNA 12812316..12812387//Trnah-gug tRNA 12033549..12033620//Trnah-gug tRNA 2713991..2714062//Trnah-gug tRNA 1433601..1433672//Trnah-gug tRNA complement(1623358..1623429)	-292.749	0.00261218	69.5	0
CGATTCCCCGCCGGG	15	Trnad-guc tRNA 6120242..6120313//Trnad-guc tRNA complement(8385464..8385535)//Trnad-guc tRNA 1513226..1513297	-291.142	0.000334025	60.5	0
AGGAGGCTCGGGTTCGATTCCCGGTACCGG	30	Trnae-cuc tRNA 5032010..5032081//Trnae-uuc tRNA complement(5295609..5295680)//Trnae-uuc tRNA 6813429..6813500//Trnae-uuc tRNA 6816695..6816766//Trnae-uuc tRNA 6818872..6818943//Trnae-cuc tRNA 6819387..6819458//Trnae-cuc tRNA 6851522..6851593//Trnae-uuc tRNA 6853691..6853762//Trnae-uuc tRNA 6853919..6853990//Trnae-cuc tRNA complement(6065634..6065705)	-289.959	0.000141086	65	0
CGAATCCCTCCGGGGC	16	Trnat-agu tRNA complement(9727266..9727339)//Trnat-agu tRNA complement(17729859..17729932)//Trnat-agu tRNA complement(6429716..6429789)	-288.824	2.29733e-05	62.5	0
GCGATGGTGGTGTAATGGTCAGCATAGTTG	30	Trnag-ucc tRNA 9157784..9157855//Trnag-ucc tRNA 9157950..9158021//Trnag-ucc tRNA 9158306..9158377	-283.364	4.06175e-06	452	0.25
ATAGCTCAGTGGTAGAGCATTCGACTG	27	Trnac-gca tRNA 2626705..2626776//Trnac-gca tRNA 6608879..6608950//Trnac-gca tRNA 6426104..6426175	-282.13	0.00396191	65.5	0
TAGCACTCTGGACTC	15	Trnaq-cug tRNA complement(326361..326432)//Trnaq-cug tRNA complement(8750290..8750361)//Trnaq-cug tRNA 9123909..9123980//Trnaq-cug tRNA complement(13136158..13136229)//Trnaq-cug tRNA complement(2804907..2804978)	-279.911	0.00105452	58.5	0
CGAGCCCACCCGGGG	15	Trnan-guu tRNA 8422836..8422909//Trnan-guu tRNA 12256145..12256218//Trnan-guu tRNA complement(17730863..17730936)//Trnan-guu tRNA 9851355..9851428//Trnan-guu tRNA complement(2701668..2701741)	-279.6	0.000462063	62	0
GTTCGATCCCGGGCG	15	Trnav-aac tRNA 736742..736814//Trnav-aac tRNA 754439..754511//Trnav-aac tRNA complement(7561422..7561494)//Trnav-aac tRNA complement(7561917..7561989)//Trnav-aac tRNA 6355395..6355467//Trnav-cac tRNA 9856728..9856800//Trnav-cac tRNA complement(6639198..6639270)//Trnav-cac tRNA complement(8271941..8272013)	-278.825	2.38601e-06	61.5	0
TGCGAGAGGTCCCGGGTTCAAATCCCGGCTGAGCCC	36	Trnap-ugg tRNA complement(12050065..12050136)//Trnap-ugg tRNA 5806456..5806527//Trnap-ugg tRNA 5806876..5806947	-278.67	0.00201511	62.5	0
GATAGCTCAGTCGGTAGAGCATCAGAC	27	Trnak-uuu tRNA 4356706..4356778//Trnak-uuu tRNA 4356871..4356943//Trnak-uuu tRNA complement(5239604..5239676)//Trnak-uuu tRNA complement(5257093..5257165)//Trnak-uuu tRNA 6862419..6862491//Trnak-uuu tRNA complement(8230100..8230172)	-277.086	0.000899074	61.5	0
GTGATCGTCTAGTGGTTAGGACCCTACGT	29	Trnah-gug tRNA 12812316..12812387//Trnah-gug tRNA 12033549..12033620//Trnah-gug tRNA 2713991..2714062//Trnah-gug tRNA 1433601..1433672//Trnah-gug tRNA complement(1623358..1623429)	-276.723	9.84994e-05	61	0
GCCTCTTTAGCTCAGTGGTAGAGCACTGGTCTCGT	35	Trnat-cgu tRNA 4059670..4059741	-276.428	0.00194834	63.5	0
CCGGATAGCTCAGTCGGTAGAGCATCAGAC	30	Trnak-uuu tRNA 4356871..4356943//Trnak-uuu tRNA complement(5239604..5239676)	-274.68	0.000621744	60	0
GATGCCCGGCGCCTC	15	Trnaa-agc tRNA complement(4383422..4383494)//Trnaa-agc tRNA 9053208..9053280//Trnaa-agc tRNA 9054034..9054106	-271.846	0.00112649	58.5	0
TAGAATGCTCGCCTGC	16	Trnag-gcc tRNA 3868479..3868549//Trnag-gcc tRNA complement(3942264..3942334)//Trnag-gcc tRNA complement(3944144..3944214)//Trnag-gcc tRNA complement(3944520..3944590)//Trnag-gcc tRNA complement(8382694..8382764)//Trnag-gcc tRNA complement(8383312..8383382)	-267.137	8.47308e-05	59.5	0
AGCGTGGGTTCGAACCC	17	Trnal-uaa tRNA complement(28799518..28799601)//Trnal-uaa tRNA 9117379..9117461//Trnal-uaa tRNA complement(16176210..16176293)//Trnal-uaa tRNA 18058276..18058359	-265.66	0.00047757	56	0
GCGATGGTGGTGTAATGGTCAGCATA	26	Trnag-ucc tRNA 9157784..9157855//Trnag-ucc tRNA 9157950..9158021//Trnag-ucc tRNA 9158306..9158377	-265.13	2.10138e-05	398.5	0.25
CAAATCCCGGACGAGCCC	18	Trnap-agg tRNA 9728000..9728071//Trnap-cgg tRNA complement(2004932..2005003)//Trnap-agg tRNA complement(1441522..1441593)//Trnap-cgg tRNA complement(2717259..2717330)//Trnap-agg tRNA 6410096..6410167//Trnap-cgg tRNA complement(6415093..6415164)//Trnap-agg tRNA 6415825..6415896	-263.221	2.96764e-06	674	0.5
GCGGGAGACCGGGGTTCGATTCCCC	25	Trnad-guc tRNA 5288425..5288496//Trnad-guc tRNA 6120242..6120313//Trnad-guc tRNA complement(8384663..8384734)//Trnad-guc tRNA complement(8385464..8385535)//Trnad-guc tRNA 1513226..1513297//Trnad-guc tRNA 4449661..4449732//Trnad-guc tRNA 9853389..9853460//Trnad-guc tRNA 12839391..12839462	-262.316	0.000554059	55.5	0
CTGAATCCAGCGATCCGAG	19	Trnaq-cug tRNA complement(326361..326432)//Trnaq-cug tRNA complement(8750290..8750361)//Trnaq-cug tRNA complement(8751244..8751315)//Trnaq-cug tRNA 9123909..9123980//Trnaq-cug tRNA complement(13136158..13136229)//Trnaq-cug tRNA complement(2804907..2804978)	-261.715	2.85937e-05	55	0
ACACGCACAAGGTCCCCGGT	20	Trnav-cac tRNA 9856728..9856800//Trnav-cac tRNA complement(6639198..6639270)//Trnav-cac tRNA complement(8271941..8272013)	-260.406	6.47631e-06	362	0.25
CGAAACCACGCTCTGCT	17	Trnam-cau tRNA 18436131..18436202//Trnam-cau tRNA 6012989..6013060//Trnam-cau tRNA complement(6013266..6013337)//Trnam-cau tRNA 6013765..6013836//Trnam-cau tRNA 6595368..6595439//Trnam-cau tRNA 6914696..6914767	-258.701	0.00127603	54	0
AGGAGGCTCGGGTTCGATT	19	Trnae-cuc tRNA 5032010..5032081//Trnae-uuc tRNA complement(5295609..5295680)//Trnae-uuc tRNA 6813429..6813500//Trnae-uuc tRNA 6816695..6816766//Trnae-uuc tRNA 6818872..6818943//Trnae-cuc tRNA 6819387..6819458//Trnae-cuc tRNA 6851522..6851593//Trnae-uuc tRNA 6853691..6853762//Trnae-uuc tRNA 6853919..6853990//Trnae-cuc tRNA complement(6065634..6065705)	-258.665	3.55266e-08	642	0.5
CACCCAGGCGGCCCGGGTT	19	Trnae-cuc tRNA complement(6638144..6638215)	-255.968	9.4857e-05	55	0
ATGGCTAGCACTCTGGACTCT	21	Trnaq-cug tRNA 9123909..9123980	-255.479	0.00450912	56.5	0
AGAGTGGCGCAGTGGAAGCGTGCTGGGC	28	Trnam-cau tRNA 18436131..18436202//Trnam-cau tRNA 6012989..6013060//Trnam-cau tRNA 6013765..6013836//Trnam-cau tRNA 6595368..6595439//Trnam-cau tRNA 6914696..6914767	-254.48	0.00216903	53.5	0
CGAGAGGTCCCCGGT	15	Trnac-gca tRNA 2626705..2626776//Trnac-gca tRNA 6608879..6608950//Trnac-gca tRNA 6426104..6426175	-254.328	0.000611433	55	0
TGCCACGCGGGCGGCCCGGG	20	Trnag-gcc tRNA 3868479..3868549//Trnag-gcc tRNA complement(3942264..3942334)//Trnag-gcc tRNA complement(3944144..3944214)//Trnag-gcc tRNA complement(3944520..3944590)//Trnag-gcc tRNA complement(8382694..8382764)//Trnag-gcc tRNA complement(8383312..8383382)	-251.913	0.000339503	52.5	0
CGGAGGCGTGGGTTC	15	Trnal-aag tRNA 1632943..1633024//Trnal-aag tRNA 6203340..6203421	-251.724	2.15088e-05	54	0
AGCAGAGTGGCGCAGTGGAAGCGTGCTGGG	30	Trnam-cau tRNA 18436131..18436202//Trnam-cau tRNA 6012989..6013060//Trnam-cau tRNA 6013765..6013836//Trnam-cau tRNA 6595368..6595439//Trnam-cau tRNA 6914696..6914767	-247.175	4.14794e-06	54	0
GGTAGCGTGGCCGAGCG	17	Trnal-aag tRNA 1632943..1633024//Trnal-aag tRNA 6203340..6203421	-246.8	0.00076952	54	0
CCGTGATCGTCTAGTGGTTAGGACCCTACGT	31	Trnah-gug tRNA 12812316..12812387//Trnah-gug tRNA 12033549..12033620//Trnah-gug tRNA 2713991..2714062//Trnah-gug tRNA 1433601..1433672//Trnah-gug tRNA complement(1623358..1623429)	-245.11	2.1405e-06	364.5	0.25
CGAATCCCACTCCTGAC	17	Trnal-caa tRNA complement(join(6638700..6638734,6638785..6638822))	-243.322	0.00759225	51	0
GTGATCGTCTAGTGGTTAGGACCCTACGTT	30	Trnah-gug tRNA 12812316..12812387//Trnah-gug tRNA 12033549..12033620//Trnah-gug tRNA 2713991..2714062//Trnah-gug tRNA 1433601..1433672//Trnah-gug tRNA complement(1623358..1623429)	-241.423	6.75952e-05	54.5	0
GGTCCCATGGTGTAATGGTTAGCACTCTGGACTC	34	Trnaq-cug tRNA complement(8750290..8750361)//Trnaq-cug tRNA complement(13136158..13136229)//Trnaq-cug tRNA complement(2804907..2804978)	-236.807	0.00292207	52	0
GGTTCCATGGTGTAATGGTCAGCACTCTGGACTCT	35	Trnaq-cug tRNA complement(8751244..8751315)	-235.964	0.00130387	52	0
GCGAGAGGTCCCGGGTTCAAATCCCGGACGAGCCC	35	Trnap-agg tRNA 9728000..9728071//Trnap-cgg tRNA complement(2004932..2005003)//Trnap-agg tRNA complement(1441522..1441593)//Trnap-cgg tRNA complement(2717259..2717330)//Trnap-agg tRNA 6410096..6410167//Trnap-cgg tRNA complement(6415093..6415164)//Trnap-agg tRNA 6415825..6415896	-233.503	0.00034252	50.5	0
GACGAGGTGGCCGAGAGGT	19	Trnas-gcu tRNA 2707121..2707202	-233.055	4.68086e-05	51	0
ACGCGGGAGACCGGGGTTCGATTCCCCGCCGGGGAG	36	Trnad-guc tRNA 6120242..6120313//Trnad-guc tRNA complement(8385464..8385535)//Trnad-guc tRNA 1513226..1513297	-232.755	0.000219319	361.5	0.25
GATTCCCGGTACCGGAA	17	Trnae-cuc tRNA 5032010..5032081//Trnae-uuc tRNA complement(5295609..5295680)//Trnae-uuc tRNA 6813429..6813500//Trnae-uuc tRNA 6816695..6816766//Trnae-uuc tRNA 6818872..6818943//Trnae-cuc tRNA 6819387..6819458//Trnae-cuc tRNA 6851522..6851593//Trnae-uuc tRNA 6853691..6853762//Trnae-uuc tRNA 6853919..6853990//Trnae-cuc tRNA complement(6638144..6638215)//Trnae-cuc tRNA complement(6065634..6065705)	-231.34	0.000990213	52	0
CACCCAGGCGGCCCGG	16	Trnae-cuc tRNA complement(6638144..6638215)	-230.902	3.20987e-05	49.5	0
AACGCGAAGGTCGCGGG	17	Trnai-aau tRNA complement(25755363..25755436)//Trnai-aau tRNA 5294764..5294837//Trnai-aau tRNA 6850364..6850437//Trnai-aau tRNA complement(1693776..1693849)	-230.795	0.00213342	53.5	0
ACTCTGGACTCTGAA	15	Trnaq-cug tRNA complement(326361..326432)//Trnaq-cug tRNA complement(8750290..8750361)//Trnaq-cug tRNA complement(8751244..8751315)//Trnaq-cug tRNA 9123909..9123980//Trnaq-cug tRNA complement(13136158..13136229)//Trnaq-cug tRNA complement(2804907..2804978)	-229.195	0.00614121	47.5	0
CGAGAGGTCCCCGGTT	16	Trnac-gca tRNA 2626705..2626776//Trnac-gca tRNA 6608879..6608950//Trnac-gca tRNA 6426104..6426175	-226.437	0.00038586	48.5	0
GGGTATAGCTCAGTGGTAGAGCATTCGACTGC	32	Trnac-gca tRNA 2626705..2626776//Trnac-gca tRNA 6426104..6426175	-225.02	0.00105666	52.5	0
ACGCGGAAGGTCCCCGGTTCGATCCCGGGCGGAAACA	37	Trnav-aac tRNA 736742..736814//Trnav-aac tRNA 754439..754511//Trnav-aac tRNA complement(7561422..7561494)//Trnav-aac tRNA 6355395..6355467	-224.271	0.0012172	50.5	0
CGGATAGCTCAGTCGGTAGAGCATCAGACTTT	32	Trnak-uuu tRNA 4356871..4356943//Trnak-uuu tRNA complement(5239604..5239676)	-223.522	9.60728e-05	49.5	0
CAGGAGGCTCGGGTTCGAT	19	Trnae-cuc tRNA 5032010..5032081//Trnae-uuc tRNA complement(5295609..5295680)//Trnae-uuc tRNA 6813429..6813500//Trnae-uuc tRNA 6816695..6816766//Trnae-uuc tRNA 6818872..6818943//Trnae-cuc tRNA 6819387..6819458//Trnae-cuc tRNA 6851522..6851593//Trnae-uuc tRNA 6853691..6853762//Trnae-uuc tRNA 6853919..6853990//Trnae-cuc tRNA complement(6065634..6065705)	-223.509	0.000544943	340.5	0.25
CGAATCCCACCGCTGCCA	18	Trnal-aag tRNA 1632943..1633024//Trnal-aag tRNA 6203340..6203421	-222.686	0.000309398	47	0
GCCTCCATAGCTCAGGGGTTAGAGCACTGGTCT	33	Trnat-ugu tRNA complement(9624936..9625008)//Trnat-ugu tRNA complement(9630217..9630289)//Trnat-ugu tRNA 2926943..2927015	-221.855	0.000631926	48	0
AGAATGCTCGCCTGC	15	Trnag-gcc tRNA 3868479..3868549//Trnag-gcc tRNA complement(3942264..3942334)//Trnag-gcc tRNA complement(3944144..3944214)//Trnag-gcc tRNA complement(3944520..3944590)//Trnag-gcc tRNA complement(8382694..8382764)//Trnag-gcc tRNA complement(8383312..8383382)	-219.774	8.2171e-05	48.5	0
CGGCTAGCTCAGTCGGTAGAGCATGAGAC	29	Trnak-cuu tRNA complement(341432..341504)//Trnak-cuu tRNA complement(4293623..4293695)//Trnak-cuu tRNA complement(4348706..4348778)//Trnak-cuu tRNA complement(6595728..6595800)//Trnak-cuu tRNA complement(9851782..9851854)//Trnak-cuu tRNA complement(6707977..6708049)	-219.737	0.0015373	48.5	0
GGATAGCTCAGTCGGTAGAGCATCAGAC	28	Trnak-uuu tRNA 4356706..4356778//Trnak-uuu tRNA 4356871..4356943//Trnak-uuu tRNA complement(5239604..5239676)//Trnak-uuu tRNA complement(5257093..5257165)//Trnak-uuu tRNA 6862419..6862491//Trnak-uuu tRNA complement(8230100..8230172)	-219.361	0.000875783	47.5	0
CAGTCGGTAGAGCATGAGACT	21	Trnak-cuu tRNA complement(341432..341504)//Trnak-cuu tRNA complement(4293623..4293695)//Trnak-cuu tRNA complement(4348706..4348778)//Trnak-cuu tRNA complement(6595728..6595800)//Trnak-cuu tRNA complement(9851782..9851854)//Trnak-cuu tRNA complement(6707977..6708049)	-216.429	0.00332025	47.5	0
GCCTGGATAGCTCAGTCGGTAGAGCATCAGAC	32	Trnak-uuu tRNA 4356706..4356778//Trnak-uuu tRNA complement(5257093..5257165)//Trnak-uuu tRNA 6862419..6862491//Trnak-uuu tRNA complement(8230100..8230172)	-216.045	2.61201e-08	10856.5	10.5
TAGGGGTATGATTCTCGCTT	20	Trnap-ugg tRNA complement(12050065..12050136)//Trnap-agg tRNA 9728000..9728071//Trnap-ugg tRNA 5806456..5806527//Trnap-ugg tRNA 5806876..5806947//Trnap-agg tRNA complement(1441522..1441593)//Trnap-cgg tRNA complement(2717259..2717330)//Trnap-agg tRNA 6410096..6410167//Trnap-cgg tRNA complement(6415093..6415164)//Trnap-agg tRNA 6415825..6415896	-215.735	0.00274545	45	0
[truncated: 467 more rows]

## Sheet: semen vs stheca
Feature ID	Small RNA - Length	Small RNA - Name	EDGE test: semen vs spermatheca, tagwise dispersions - Fold change	EDGE test: semen vs spermatheca, tagwise dispersions - FDR p-value correction	semen - Means	spermatheca - Means
[truncated: 100 more rows]

## Sheet: semen v ovaries
Feature ID	Small RNA - Length	Small RNA - Name	EDGE test: semen vs ovaries, tagwise dispersions - Fold change	EDGE test: semen vs ovaries, tagwise dispersions - FDR p-value correction	semen - Means	ovaries - Means
[truncated: 549 more rows]

[truncated: 10 more sheets: testes vs mated eggs, testes vs virgin queen eggs, testes vs stheca, testes vs ovaries, mated vs virgin eggs, mated vs stheca, mated eggs vs ovaries, virgin eggs vs sptheca, virgin eggs vs ovaries, sptheca vs ovaries]
