# Supplementary material for: Abundant small RNAs in the reproductive tissues and eggs of the honey bee, Apis mellifera
Source: BMC Genomics. 2022 Apr 4;23:257. doi: 10.1186/s12864-022-08478-9 (PMC8978429; doi:10.1186/s12864-022-08478-9)
Supplement: Supplementary file 5 — Additional file 5. [file 12864_2022_8478_MOESM5_ESM.xlsx]

## Sheet: Sheet1
Upregulated in semen relative to testes
Name	Chromosome	Region	Max group mean	Log₂ fold change	Fold change	P-value	FDR p-value	Bonferroni
AGO_2	1	12024476..12031085	2014.95	14.43	22032.8	0	0	0
gene:GB54568	GroupUn97	complement(35020..46541)	6.94	7.87	234.09	5.67e-07	0.000221	0.00632
gene:GB42039	5	complement(6892749..6903646)	79.51	7.26	152.81	0	0	0
gene:GB48205	GroupUn5	67051..111918	0.96	6.98	126.48	1.7e-05	0.00365	0.19
gene:GB44030	4	complement(10582383..10595992)	2.3	6.44	86.76	2.09e-05	0.00439	0.23
gene:GB51302	16	complement(2274996..2323713)	2.24	6.16	71.29	8.31e-09	5.45e-06	9.26e-05
ANTP	16	complement(2706133..2722108)	2.19	5.77	54.41	5.42e-06	0.00155	0.06
gene:GB47118	12	complement(906714..928125)	0.99	5.06	33.45	2.41e-05	0.00497	0.27
OR141	15	complement(8227854..8233806)	260.51	4.98	31.54	9.97e-08	5.05e-05	0.00111
gene:GB54783	13	1109889..1114086	40.4	4.83	28.35	8.51e-07	0.000316	0.00949
Upregulated in testes relative to semen
Name	Chromosome	Region	Max group mean	Log₂ fold change	Fold change	P-value	FDR p-value	Bonferroni
gene:GB40292	16	complement(318712..319038)	1999.89	-8.47	-355.6	1.51e-07	7e-05	0.00168
gene:GB40987	GroupUn442	complement(2975..3903)	1626.06	-7.77	-218.48	3.19e-13	3.95e-10	3.55e-09
gene:GB42107	GroupUn51	complement(36547..39075)	171.22	-6.98	-126.02	1.47e-08	9.1e-06	0.000164
gene:GB53585	GroupUn281	complement(3447..10017)	1361.05	-6.96	-124.4	0	0	0
gene:GB40294	16	complement(288598..290107)	283.72	-6.89	-118.89	8.91e-08	4.97e-05	0.000993
gene:GB43329	GroupUn98	complement(16726..20253)	394.57	-6.84	-114.64	1.51e-05	0.00342	0.17
gene:GB41932	GroupUn179	9217..11067	2290.06	-6.8	-111.36	5.25e-14	8.36e-11	5.85e-10
gene:GB43325	GroupUn98	complement(25827..26204)	38987.1	-6.64	-99.93	1.78e-15	3.3e-12	1.98e-11
gene:GB46405	1	13360018..13478652	132.8	-6.49	-90.01	1.12e-11	9.62e-09	1.25e-07
gene:GB41933	GroupUn179	19365..31447	339.51	-6.46	-87.85	3.33e-16	9.28e-13	3.71e-12
Upregulated in eggs relative to testes
Name	Chromosome	Region	Max group mean	Log₂ fold change	Fold change	P-value	FDR p-value	Bonferroni
gene:GB54360	16	2088357..2089989	1169.28	18.91	492312	2.94e-10	2.17e-08	3.28e-06
gene:GB48734	GroupUn30	complement(13611..13775)	1316.07	15.77	55754.7	1.5e-07	7.46e-06	0.00167
gene:GB54876	6	complement(10226809..10229361)	8186.03	15.31	40516.4	0	0	0
FEM	3	11118557..11123186	28.15	15.06	34273.3	5.59e-07	2.42e-05	0.00623
gene:GB52924	6	10412576..10413825	85.26	14.74	27446.6	1.11e-06	4.49e-05	0.01
gene:GB42470	7	complement(9407712..9409252)	344.43	14.68	26286.3	0	0	0
gene:GB55060	11	4914545..4940183	38.45	14.24	19294.7	0	0	0
gene:GB45793	GroupUn62	complement(37808..117833)	75.61	13.89	15203	0	0	0
gene:GB55563	2	complement(14629283..14630833)	34.91	13.75	13802.4	4.71e-06	0.000165	0.05
gene:GB47021	3	11127526..11133605	38.35	13.49	11488.2	0	0	0
Upregulated in testes relative to eggs
Name	Chromosome	Region	Max group mean	Log₂ fold change	Fold change	P-value	FDR p-value	Bonferroni
gene:GB49478	15	3551572..3557463	1696.26	-7.95	-246.75	0	0	0
gene:GB42727	9	complement(5113546..5123996)	8.35	-7.78	-220.42	3.03e-08	1.67e-06	0.000338
gene:GB53970	1	complement(27553616..27573058)	18.65	-7.53	-184.71	9.55e-15	1.2e-12	1.06e-10
gene:GB50342	1	2969698..3068916	64.68	-7.25	-152.02	0	0	0
METL_2	8	complement(13502161..13516006)	58.95	-7.2	-147.29	0	0	0
gene:GB40803	1	6108448..6112700	57.7	-6.89	-118.63	0	0	0
gene:GB46405	1	13360018..13478652	132.8	-6.71	-104.98	0	0	0
gene:GB51967	12	complement(11730955..11816711)	14.95	-6.69	-103.43	0	0	0
VERM	11	11273361..11286286	17.39	-6.68	-102.36	8.66e-15	1.1e-12	9.65e-11
gene:GB53571	6	15038023..15114679	51.82	-6.59	-96.09	0	0	0
Upregulated in spermatheca relative to testes
Name	Chromosome	Region	Max group mean	Log₂ fold change	Fold change	P-value	FDR p-value	Bonferroni
gene:GB54360	16	2088357..2089989	588.67	15.72	54005.1	2.2e-07	5.71e-05	0.00246
AGO_2	1	12024476..12031085	395.92	14.02	16567	0	0	0
gene:GB52924	6	10412576..10413825	157.27	13.49	11507.9	1.2e-05	0.00163	0.13
gene:GB48734	GroupUn30	complement(13611..13775)	942.24	13.08	8667.26	1.64e-05	0.00208	0.18
gene:GB54876	6	complement(10226809..10229361)	4869.21	12.42	5463.08	0	0	0
gene:GB55060	11	4914545..4940183	46.76	12.29	5011.91	0	0	0
FEM	3	11118557..11123186	17.34	12.18	4627.14	6.6e-05	0.00675	0.74
gene:GB45793	GroupUn62	complement(37808..117833)	100.57	12.14	4519.52	0	0	0
gene:GB42470	7	complement(9407712..9409252)	257.89	12.12	4452.58	1.11e-16	1.24e-13	1.24e-12
gene:GB47021	3	11127526..11133605	50.71	11.73	3388.34	3.22e-15	2.99e-12	3.59e-11
Upregulated in testes relative to spermatheca
Name	Chromosome	Region	Max group mean	Log₂ fold change	Fold change	P-value	FDR p-value	Bonferroni
gene:GB53970	1	complement(27553616..27573058)	18.65	-4.91	-30.15	2.54e-05	0.00298	0.28
gene:GB40592	10	4884124..4895986	5.36	-4.83	-28.42	1.67e-05	0.00209	0.19
gene:GB42107	GroupUn51	complement(36547..39075)	171.22	-4.74	-26.72	6.98e-12	4.09e-09	7.78e-08
gene:GB52360	2	complement(9729769..9744195)	31.77	-4.25	-19	2.19e-07	5.71e-05	0.00244
gene:GB47525	GroupUn20	154914..155651	87.39	-3.84	-14.35	1.45e-05	0.00188	0.16
AME.8319	15	complement(7333354..7334650)	1724.78	-3.69	-12.91	3.51e-07	8.61e-05	0.00391
gene:GB52461	2	9285944..9311624	3.73	-3.64	-12.5	1.04e-05	0.00147	0.12
gene:GB44987	11	complement(11870902..11877852)	10.21	-3.43	-10.78	1.21e-05	0.00163	0.14
gene:GB52928	6	10743088..10777005	5.13	-3.28	-9.73	3.55e-06	0.000542	0.04
gene:GB45502	1	complement(21689382..21718561)	6.17	-2.86	-7.25	8.81e-05	0.00832	0.98
Upregulated in ovaries relative to testes
Name	Chromosome	Region	Max group mean	Log₂ fold change	Fold change	P-value	FDR p-value	Bonferroni
gene:GB54360	16	2088357..2089989	982.38	18.9	488515	4.71e-10	5.41e-08	5.25e-06
gene:GB48734	GroupUn30	complement(13611..13775)	1790.22	16.39	86155.8	6.66e-08	4.98e-06	0.000742
gene:GB52924	6	10412576..10413825	147.56	15.93	62339.2	2.34e-07	1.56e-05	0.00261
FEM	3	11118557..11123186	29.81	15.26	39196.2	5.69e-07	3.43e-05	0.00634
gene:GB54876	6	complement(10226809..10229361)	6547.89	15.22	38217.4	0	0	0
gene:GB55060	11	4914545..4940183	67.19	15.18	37011.4	0	0	0
gene:GB42470	7	complement(9407712..9409252)	370.99	14.98	32344.6	0	0	0
gene:GB44795	1	12828324..12831525	26.19	14.92	31032.2	1.04e-05	0.000452	0.12
gene:GB47021	3	11127526..11133605	84.31	14.86	29759.7	0	0	0
gene:GB45793	GroupUn62	complement(37808..117833)	115.36	14.64	25521.3	0	0	0
Upregulated in testes relative to ovaries
Name	Chromosome	Region	Max group mean	Log₂ fold change	Fold change	P-value	FDR p-value	Bonferroni
AME.8319	15	complement(7333354..7334650)	1724.78	-7.68	-204.55	0	0	0
MIRR	11	2147405..2182415	2.2	-7.57	-190.33	3.08e-05	0.00115	0.34
gene:GB48240	13	complement(1519370..1520835)	41.73	-7.22	-149.29	0.000182	0.00522	1
gene:GB49478	15	3551572..3557463	1696.26	-6.97	-125.5	1.89e-13	4.14e-11	2.11e-09
VERM	11	11273361..11286286	17.39	-6.92	-121.35	6.01e-09	5.77e-07	6.69e-05
METL_2	8	complement(13502161..13516006)	58.95	-6.87	-117.22	0	0	0
gene:GB52360	2	complement(9729769..9744195)	31.77	-6.8	-111.26	2.32e-13	4.79e-11	2.59e-09
gene:GB50342	1	2969698..3068916	64.68	-6.66	-101.34	7.97e-12	1.29e-09	8.89e-08
gene:GB53970	1	complement(27553616..27573058)	18.65	-6.65	-100.23	5.13e-08	3.89e-06	0.000571
gene:GB46405	1	13360018..13478652	132.8	-6.59	-96.08	5.55e-16	1.77e-13	6.19e-12
Upregulated in eggs relative to semen
Name	Chromosome	Region	Max group mean	Log₂ fold change	Fold change	P-value	FDR p-value	Bonferroni
gene:GB55060	11	4914545..4940183	38.45	13.64	12762.3	0	0	0
gene:GB46217	15	1392142..1402115	379.41	11.52	2934.73	0	0	0
gene:GB55664	2	complement(11854845..11863036)	48.17	11.36	2620	0	0	0
gene:GB42470	7	complement(9407712..9409252)	344.43	11.21	2373.51	0	0	0
gene:GB54360	16	2088357..2089989	1169.28	10.99	2035.16	0	0	0
gene:GB48733	GroupUn30	complement(14992..15467)	290.83	10.76	1728.34	8.91e-12	2.55e-09	9.93e-08
gene:GB55024	GroupUn9	182645..192193	242.66	10.61	1559.03	0	0	0
gene:GB45793	GroupUn62	complement(37808..117833)	75.61	10.58	1528.17	0	0	0
gene:GB54876	6	complement(10226809..10229361)	8186.03	10.55	1496.04	0	0	0
gene:GB52924	6	10412576..10413825	85.26	10.4	1351.51	8.8e-10	1.82e-07	9.81e-06
Upregulated in semen relative to eggs
Name	Chromosome	Region	Max group mean	Log₂ fold change	Fold change	P-value	FDR p-value	Bonferroni
AGO_2	1	12024476..12031085	2014.95	-11.55	-2999.09	0	0	0
gene:GB54783	13	1109889..1114086	40.4	-8.55	-373.9	4.69e-11	1.16e-08	5.23e-07
gene:GB44118	4	9376100..9377281	142.16	-8.51	-363.49	1.5e-11	4.09e-09	1.68e-07
gene:GB50687	13	2656935..2663544	8.83	-7.74	-214.5	1.4e-07	2.02e-05	0.00156
gene:GB54568	GroupUn97	complement(35020..46541)	6.94	-7.49	-179.26	3.63e-09	6.74e-07	4.04e-05
gene:GB54493	8	complement(6006473..6141092)	1041.82	-7.39	-167.47	2.21e-14	8.21e-12	2.46e-10
OR141	15	complement(8227854..8233806)	260.51	-7.37	-165.89	8.33e-15	3.36e-12	9.28e-11
gene:GB44479	5	complement(11180235..11186190)	7.49	-7.31	-158.4	5.91e-07	7.08e-05	0.00659
gene:GB49564	4	4290704..4294153	1575.73	-7.28	-155.01	0	0	0
gene:GB43810	GroupUn3482	721..876	254.88	-7.2	-147.53	1.13e-07	1.7e-05	0.00125
Upregulated in spermatheca relative to semen
Name	Chromosome	Region	Max group mean	Log₂ fold change	Fold change	P-value	FDR p-value	Bonferroni
gene:GB55060	11	4914545..4940183	46.76	11.69	3315.07	1.51e-12	2.01e-09	1.68e-08
gene:GB52924	6	10412576..10413825	157.27	9.15	566.67	3.31e-07	0.000142	0.00369
gene:GB45793	GroupUn62	complement(37808..117833)	100.57	8.83	454.29	0	0	0
gene:GB42470	7	complement(9407712..9409252)	257.89	8.65	402.04	1.8e-12	2.01e-09	2.01e-08
gene:GB48733	GroupUn30	complement(14992..15467)	248.3	8.31	316.32	4.12e-07	0.000164	0.00459
gene:GB55024	GroupUn9	182645..192193	221.41	8.26	307.28	7.66e-15	1.42e-11	8.54e-11
gene:GB47021	3	11127526..11133605	50.71	8.26	306.1	9.04e-11	7.75e-08	1.01e-06
gene:GB55664	2	complement(11854845..11863036)	25.47	8.08	271.01	6.72e-10	4.68e-07	7.49e-06
gene:GB54361	16	complement(2072522..2097792)	13.42	7.98	252.16	5.48e-12	5.56e-09	6.11e-08
gene:GB54360	16	2088357..2089989	588.67	7.8	223.25	2e-15	4.46e-12	2.23e-11
Upregulated in semen relative to spermatheca
Name	Chromosome	Region	Max group mean	Log₂ fold change	Fold change	P-value	FDR p-value	Bonferroni
gene:GB54783	13	1109889..1114086	40.4	-8.09	-273.3	1.98e-06	0.000713	0.02
gene:GB41257	3	complement(11780629..11783917)	16.46	-6.41	-85.04	2.18e-05	0.00529	0.24
gene:GB42039	5	complement(6892749..6903646)	79.51	-4.77	-27.27	3.63e-07	0.00015	0.00405
gene:GB54493	8	complement(6006473..6141092)	1041.82	-4.64	-25.01	3.2e-05	0.00758	0.36
gene:GB45089	11	complement(8958400..9053674)	2.38	-3.94	-15.32	2.94e-06	0.000936	0.03
Upregulated in ovaries relative to semen
Name	Chromosome	Region	Max group mean	Log₂ fold change	Fold change	P-value	FDR p-value	Bonferroni
gene:GB55060	11	4914545..4940183	67.19	14.58	24480.8	0	0	0
gene:GB55664	2	complement(11854845..11863036)	95.43	12.51	5830.06	0	0	0
gene:GB52924	6	10412576..10413825	147.56	11.58	3069.67	1e-10	2.73e-08	1.12e-06
gene:GB42470	7	complement(9407712..9409252)	370.99	11.51	2920.55	0	0	0
gene:GB47021	3	11127526..11133605	84.31	11.39	2688.46	0	0	0
gene:GB45793	GroupUn62	complement(37808..117833)	115.36	11.32	2565.35	0	0	0
gene:GB43572	14	complement(4353347..4377368)	7.25	11.16	2294.78	1.06e-05	0.00131	0.12
gene:GB55024	GroupUn9	182645..192193	306.1	11.15	2270.64	0	0	0
gene:GB54361	16	complement(2072522..2097792)	20.7	11	2041.77	0	0	0
gene:GB48733	GroupUn30	complement(14992..15467)	297.34	10.99	2036.66	2.02e-11	6.26e-09	2.25e-07
Upregulated in semen relative to ovaries
Name	Chromosome	Region	Max group mean	Log₂ fold change	Fold change	P-value	FDR p-value	Bonferroni
AGO_2	1	12024476..12031085	2014.95	-10.32	-1274.33	1.3e-12	5.26e-10	1.45e-08
gene:GB44118	4	9376100..9377281	142.16	-8.11	-276.89	2.42e-08	5.51e-06	0.00027
gene:GB54493	8	complement(6006473..6141092)	1041.82	-7.65	-201.44	7.29e-12	2.59e-09	8.12e-08
gene:GB41257	3	complement(11780629..11783917)	16.46	-7.57	-189.88	7.97e-06	0.00105	0.09
gene:GB44479	5	complement(11180235..11186190)	7.49	-7.24	-151.15	6.74e-05	0.00677	0.75
gene:GB48229	13	complement(1711578..1733184)	4.04	-7.16	-142.73	6.55e-07	0.000109	0.0073
gene:GB43810	GroupUn3482	721..876	254.88	-7.14	-140.82	2.81e-05	0.00316	0.31
gene:GB45715	5	complement(14007295..14027197)	3.66	-6.91	-120.15	5.49e-07	9.55e-05	0.00611
gene:GB54783	13	1109889..1114086	40.4	-6.78	-109.81	6.27e-08	1.32e-05	0.000699
gene:GB42039	5	complement(6892749..6903646)	79.51	-6.67	-101.83	3.66e-12	1.41e-09	4.07e-08
Upregulated in eggs relative to spermatheca
Name	Chromosome	Region	Max group mean	Log₂ fold change	Fold change	P-value	FDR p-value	Bonferroni
gene:GB53382	9	9263619..9267238	1.68	-6.59	-96.35	1.3e-06	0.000118	0.01
SIRT2	10	complement(7247512..7250647)	0.99	-6.59	-96.27	4.79e-05	0.00242	0.53
gene:GB46217	15	1392142..1402115	379.41	-6.51	-90.96	0	0	0
gene:GB56004	3	9062..13166	0.68	-6.18	-72.38	0.000149	0.00618	1
gene:GB52045	12	9378925..9403531	0.09	-6.02	-65.05	0.000252	0.00927	1
gene:GB42484	7	complement(9276123..9286972)	0.97	-5.78	-55.06	8.77e-06	0.000598	0.1
gene:GB49422	GroupUn126	complement(5575..7454)	0.97	-5.69	-51.63	0.000167	0.00675	1
gene:GB49123	3	1839639..1864683	0.13	-5.61	-48.86	1.98e-05	0.0012	0.22
gene:GB50678	13	2246676..2249301	5.64	-5.57	-47.51	9.09e-11	3.27e-08	1.01e-06
gene:GB45762	6	complement(1294350..1302010)	2.45	-5.5	-45.28	2.37e-13	1.32e-10	2.65e-09
Upregulated in spermatheca relative to eggs
Name	Chromosome	Region	Max group mean	Log₂ fold change	Fold change	P-value	FDR p-value	Bonferroni
AGO_2	1	12024476..12031085	395.92	11.14	2255.09	0	0	0
gene:GB55651	2	complement(12135564..12138958)	182.72	9.87	933.33	0	0	0
gene:GB53571	6	15038023..15114679	46.55	8.52	367.23	0	0	0
gene:GB40803	1	6108448..6112700	31.58	7.79	221.84	0	0	0
gene:GB47359	12	complement(7813990..7815372)	52.87	7.4	168.86	0	0	0
gene:GB52614	10	complement(8635241..8639759)	7.95	7.38	166.32	5.71e-08	9.64e-06	0.000636
gene:GB54885	4	complement(1038704..1215336)	40.9	7.34	162.32	0	0	0
gene:GB47291	11	8269115..8285004	10.53	7.28	154.97	1.89e-15	1.24e-12	2.1e-11
gene:GB49054	3	complement(2188514..2197906)	1.44	6.86	116.4	1.19e-06	0.000115	0.01
gene:GB42727	9	complement(5113546..5123996)	1.07	6.78	110	1.75e-05	0.0011	0.2
Upregulated in eggs relative to ovaries
Name	Chromosome	Region	Max group mean	Log₂ fold change	Fold change	P-value	FDR p-value	Bonferroni
gene:GB47315	11	8785278..8788168	3.78	-8.55	-374.2	3.82e-06	0.00213	0.04
gene:GB53382	9	9263619..9267238	1.68	-4.53	-23.12	1.19e-05	0.0053	0.13
CAD_1	1	complement(8929995..8945308)	1.33	-4.39	-20.97	2.07e-10	1.15e-06	2.3e-06
gene:GB48462	14	complement(2046262..2051193)	1.4	-4.34	-20.23	3.19e-08	5.08e-05	0.000356
gene:GB46757	5	5250853..5267578	3.74	-2.98	-7.88	4.07e-06	0.00216	0.05
Upregulated in ovaries relative to eggs
Name	Chromosome	Region	Max group mean	Log₂ fold change	Fold change	P-value	FDR p-value	Bonferroni
gene:GB52614	10	complement(8635241..8639759)	3.64	8.3	315.28	9.68e-10	3.14e-06	1.08e-05
gene:GB53743	3	8073435..8147641	0.22	6.65	100.41	1.13e-09	3.14e-06	1.25e-05
gene:GB51092	10	complement(10067998..10071884)	0.57	6.43	86.49	4.43e-06	0.0022	0.05
RAGA	7	complement(5302642..5305899)	0.61	5.94	61.49	2.21e-07	0.000205	0.00246
gene:GB42905	9	8760975..8773890	0.29	5.83	56.9	6.58e-08	7.33e-05	0.000733
gene:GB51455	GroupUn444	4108..18418	0.26	5.67	50.84	5.09e-08	6.31e-05	0.000568
gene:GB48515	6	6583382..6595294	0.14	5.27	38.5	9.56e-09	2.13e-05	0.000107
gene:GB53310	9	complement(10557749..10564957)	1.5	5.09	34.01	1.24e-05	0.0053	0.14
gene:GB53284	GroupUn113	complement(43316..80784)	0.58	4.98	31.59	5.94e-07	0.000473	0.00662
gene:GB44717	GroupUn34	30267..30422	10.64	4.95	30.95	1.56e-05	0.00643	0.17
Upregulated in spermatheca relative to ovaries
Name	Chromosome	Region	Max group mean	Log₂ fold change	Fold change	P-value	FDR p-value	Bonferroni
AGO_2	1	12024476..12031085	395.92	-9.9	-958.2	3.28e-14	9.13e-11	3.65e-10
gene:GB53571	6	15038023..15114679	46.55	-8.31	-318.16	0	0	0
gene:GB40086	13	complement(4153023..4157427)	4.77	-7.05	-132.9	1.84e-05	0.00303	0.21
gene:GB54885	4	complement(1038704..1215336)	40.9	-6.57	-95.32	1.55e-15	8.66e-12	1.73e-11
gene:GB40174	GroupUn621	complement(819..1313)	104.42	-6.41	-85.28	1.48e-05	0.00251	0.17
gene:GB52280	5	complement(1741774..1749356)	3.88	-6.24	-75.33	4.39e-05	0.00538	0.49
gene:GB40979	7	complement(7751450..7760438)	21.21	-6.23	-75.26	9.63e-08	5.37e-05	0.00107
gene:GB43331	GroupUn98	26478..32513	7561.64	-6.14	-70.68	3.12e-14	9.13e-11	3.48e-10
gene:GB49322	12	8536577..8542080	49.28	-5.9	-59.91	5.97e-14	1.33e-10	6.66e-10
gene:GB40803	1	6108448..6112700	31.58	-5.89	-59.36	3.57e-11	4.98e-08	3.98e-07
Upregulated in ovaries relative to spermatheca
Name	Chromosome	Region	Max group mean	Log₂ fold change	Fold change	P-value	FDR p-value	Bonferroni
gene:GB42797	9	5500789..5505709	10.56	5.71	52.34	5.39e-11	6.68e-08	6.01e-07
gene:GB40788	1	complement(5993294..6003553)	0.26	5.51	45.46	8.19e-06	0.00152	0.09
gene:GB41944	5	12564014..12569322	9.2	5.09	33.97	7.96e-10	8.07e-07	8.87e-06
gene:GB50678	13	2246676..2249301	3.27	5.01	32.12	4.51e-07	0.000178	0.00503
gene:GB54206	14	complement(6090760..6126376)	0.07	5	31.92	1.46e-05	0.00251	0.16
gene:GB52895	GroupUn112	13872..37102	1.82	4.69	25.79	4.67e-08	2.74e-05	0.000521
gene:GB42260	14	2765295..2806052	0.54	4.63	24.73	1.85e-05	0.00303	0.21
gene:GB43380	2	complement(7019309..7037056)	0.19	4.46	22	3.23e-05	0.00439	0.36
gene:GB45762	6	complement(1294350..1302010)	1.06	4.45	21.84	2.98e-07	0.000128	0.00333
gene:GB55664	2	complement(11854845..11863036)	95.43	4.43	21.51	7.16e-09	5.8e-06	7.99e-05
