# Supplementary material for: Abundant small RNAs in the reproductive tissues and eggs of the honey bee, Apis mellifera
Source: BMC Genomics. 2022 Apr 4;23:257. doi: 10.1186/s12864-022-08478-9 (PMC8978429; doi:10.1186/s12864-022-08478-9)
Supplement: Supplementary file 6 — Additional file 6. [file 12864_2022_8478_MOESM6_ESM.xlsx]

## Sheet: Sheet1
Gene Set Enrichment Analysis (ShinyGo v0.62)
Antisense piRNA target genes enriched in tissue 1 relative to tissue 2								Antisense miRNA target genes enriched in tissue 1 relative to tissue 2
Tissue 1	Tissue 2	Class	Enrichment FDR	Genes in list	Total genes	Functional Category		Tissue 1	Tissue 2	Class	Enrichment FDR	Genes in list	Total genes	Functional Category
Testes	Semen							Testes	Semen	BP	0.012	4	27	Neurotransmitter transport
Semen	Testes									CC	0.016	7	168	Extracellular region
Eggs	Testes	BP	0.012	5	22	Ionotropic glutamate receptor signaling pathway				MF	0.0083	3	17	Neurotransmitter transporter activity
			0.012	35	775	Cell communication					0.0083	3	16	Neurotransmitter:sodium symporter activity
			0.012	34	752	Signal transduction					0.0083	4	34	Sodium ion transmembrane transporter activity
			0.012	12	127	Cell surface receptor signaling pathway					0.0083	3	16	Solute:sodium symporter activity
			0.012	5	22	Glutamate receptor signaling pathway					0.0093	2	5	Voltage-gated anion channel activity
			0.012	35	778	Signaling					0.0093	4	48	Secondary active transmembrane transporter activity
			0.019	53	1403	Regulation of cellular process					0.0093	3	19	Solute:cation symporter activity
			0.022	57	1559	Biological regulation					0.018	3	28	Symporter activity
			0.035	53	1457	Regulation of biological process					0.018	5	102	Metal ion transmembrane transporter activity
			0.038	4	21	Cell differentiation					0.018	5	105	Monovalent inorganic cation transmembrane transporter activity
		CC	2.6e-06	9	32	Cell junction					0.02	2	9	Anion channel activity
			2.6e-06	7	18	Postsynaptic membrane					0.03	7	235	Inorganic molecular entity transmembrane transporter activity
			2.6e-06	7	18	Synaptic membrane					0.03	2	12	Amide binding
			4.5e-06	7	20	Plasma membrane region					0.044	7	259	Ion transmembrane transporter activity
			2.5e-05	8	37	Synapse part					0.045	4	91	Active transmembrane transporter activity
			2.5e-05	7	26	Postsynapse		Semen	Testes	BP	9.3e-06	89	1457	Regulation of biological process
			4e-05	8	40	Synapse					9.3e-06	85	1403	Regulation of cellular process
			0.00025	10	83	Plasma membrane part					9.3e-06	39	457	Regulation of RNA metabolic process
			0.0024	92	2758	Intrinsic component of membrane					9.3e-06	94	1559	Biological regulation
			0.0066	89	2746	Integral component of membrane					9.3e-06	39	452	Regulation of nucleic acid-templated transcription
			0.0066	92	2857	Membrane part					9.3e-06	39	452	Regulation of RNA biosynthetic process
			0.0068	95	2981	Membrane					9.3e-06	39	442	Regulation of transcription, DNA-templated
			0.011	14	240	Plasma membrane					9.3e-06	42	504	Regulation of gene expression
			0.016	14	252	Cell periphery					1.2e-05	39	463	Regulation of nucleobase-containing compound metabolic process
			0.016	3	13	Anchored component of membrane					1.4e-05	39	468	Regulation of cellular macromolecule biosynthetic process
		MF	0.00027	7	26	Excitatory extracellular ligand-gated ion channel activity					1.8e-05	45	594	Regulation of macromolecule metabolic process
			0.00051	7	33	Transmitter-gated ion channel activity					1.8e-05	39	479	Regulation of biosynthetic process
			0.00051	7	33	Transmitter-gated channel activity					1.8e-05	39	478	Regulation of macromolecule biosynthetic process
			0.00093	5	16	Extracellularly glutamate-gated ion channel activity					1.8e-05	39	479	Regulation of cellular biosynthetic process
			0.00093	8	55	Ligand-gated ion channel activity					2.6e-05	45	603	Regulation of metabolic process
			0.00093	8	55	Ligand-gated channel activity					4.7e-05	42	559	Regulation of nitrogen compound metabolic process
			0.00093	7	40	Neurotransmitter receptor activity					5.1e-05	42	562	Regulation of primary metabolic process
			0.0029	5	23	Ionotropic glutamate receptor activity					5.5e-05	42	565	Regulation of cellular metabolic process
			0.0029	7	51	Extracellular ligand-gated ion channel activity					7.3e-05	39	514	Transcription, DNA-templated
			0.0029	5	23	Glutamate receptor activity					0.00011	39	524	Nucleic acid-templated transcription
			0.0033	9	88	Ion gated channel activity					0.00013	39	529	RNA biosynthetic process
			0.0036	9	90	Gated channel activity					0.00026	47	712	Organic cyclic compound biosynthetic process
			0.0044	11	136	Ion channel activity					0.00026	46	691	Aromatic compound biosynthetic process
			0.0044	11	136	Substrate-specific channel activity					0.00042	46	705	Heterocycle biosynthetic process
			0.0066	11	145	Channel activity					0.0005	9	48	Chitin metabolic process
			0.0066	11	145	Passive transmembrane transporter activity					0.00062	112	2269	Macromolecule metabolic process
			0.0097	23	477	Transporter activity					0.00064	9	50	Glucosamine-containing compound metabolic process
			0.011	3	10	Dipeptidase activity					0.00069	43	662	Nucleobase-containing compound biosynthetic process
			0.011	21	427	Transmembrane transporter activity					0.00069	122	2534	Nitrogen compound metabolic process
			0.025	2	4	Solute:proton antiporter activity					0.00069	173	3858	Cellular process
			0.029	3	14	Ligand-gated cation channel activity				CC	0.0021	18	168	Extracellular region
			0.029	13	235	Inorganic molecular entity transmembrane transporter activity					0.0084	4	10	Dystrophin-associated glycoprotein complex
			0.031	17	353	Signaling receptor activity					0.0084	4	10	Glycoprotein complex
			0.033	17	356	Molecular transducer activity					0.0095	52	927	Nucleus
			0.034	16	330	Transmembrane signaling receptor activity					0.0095	10	83	Plasma membrane part
			0.041	3	17	Calcium channel activity					0.0095	7	42	Plasma membrane protein complex
			0.043	2	6	Antiporter activity					0.02	112	2480	Cell part
			0.043	2	6	Solute:cation antiporter activity					0.025	113	2531	Cell
			0.048	13	259	Ion transmembrane transporter activity					0.039	2	3	Collagen trimer
Testes	Eggs	BP	0.0041	7	95	Developmental process					0.04	77	1658	Intracellular organelle
			0.0041	7	86	Anatomical structure development					0.04	90	1991	Intracellular part
			0.0041	4	26	Cellular developmental process					0.043	2	4	Basement membrane
			0.0041	4	24	Calcium ion transmembrane transport					0.043	98	2214	Intracellular
			0.0041	4	27	Divalent metal ion transport					0.043	2	4	Dystroglycan complex
			0.0041	4	27	Divalent inorganic cation transport					0.043	2	4	Sarcoglycan complex
			0.0041	4	25	Calcium ion transport					0.043	77	1676	Organelle
			0.0093	4	35	Regulation of Ras protein signal transduction				MF	6.2e-07	232	4875	Binding
			0.0093	29	1403	Regulation of cellular process					0.0012	19	176	DNA-binding transcription factor activity
			0.013	4	40	Ras protein signal transduction					0.0042	9	55	Chitin binding
			0.013	29	1457	Regulation of biological process					0.0042	17	172	Sequence-specific DNA binding
			0.013	4	42	Regulation of small GTPase mediated signal transduction					0.0042	20	224	Transcription regulator activity
			0.014	5	74	Multicellular organism development					0.0056	36	554	DNA binding
			0.022	20	907	Cellular response to stimulus					0.0056	114	2406	Organic cyclic compound binding
			0.023	2	7	Cell morphogenesis					0.0056	114	2403	Heterocyclic compound binding
			0.026	2	8	Cellular component morphogenesis					0.0081	3	5	Cadherin binding
			0.026	3	28	Regulation of Rho protein signal transduction					0.0081	55	997	Carbohydrate derivative binding
			0.026	29	1559	Biological regulation					0.0095	97	2031	Ion binding
			0.026	17	752	Signal transduction					0.012	89	1849	Protein binding
			0.026	6	134	G protein-coupled receptor signaling pathway					0.012	3	6	Cell adhesion molecule binding
			0.028	20	959	Response to stimulus					0.014	47	848	Drug binding
			0.03	17	775	Cell communication					0.016	2	2	Hydrolase activity, acting on carbon-nitrogen (but not peptide) bonds, in cyclic amides
			0.03	3	31	Rho protein signal transduction					0.037	66	1361	Nucleic acid binding
			0.03	17	778	Signaling					0.037	4	18	Transmembrane receptor protein kinase activity
			0.032	4	65	Regulation of intracellular signal transduction		Eggs	Testes	BP	1.2e-06	38	452	Regulation of nucleic acid-templated transcription
			0.041	4	71	Small GTPase mediated signal transduction					1.2e-06	38	452	Regulation of RNA biosynthetic process
			0.041	5	111	Metal ion transport					1.2e-06	38	442	Regulation of transcription, DNA-templated
		CC	0.035	46	2746	Integral component of membrane					1.2e-06	38	457	Regulation of RNA metabolic process
			0.035	46	2758	Intrinsic component of membrane					1.3e-06	40	504	Regulation of gene expression
			0.036	48	2981	Membrane					1.3e-06	38	463	Regulation of nucleobase-containing compound metabolic process
			0.036	46	2857	Membrane part					1.3e-06	38	468	Regulation of cellular macromolecule biosynthetic process
		MF	0.0094	4	22	Calcium ion transmembrane transporter activity					1.7e-06	38	479	Regulation of biosynthetic process
			0.019	2	3	Calcium-transporting ATPase activity					1.7e-06	38	478	Regulation of macromolecule biosynthetic process
Spermatheca	Testes										1.7e-06	38	479	Regulation of cellular biosynthetic process
Testes	Spermatheca										2.8e-06	43	594	Regulation of macromolecule metabolic process
Ovaries	Testes	CC	5.4e-05	6	18	Postsynaptic membrane					3.6e-06	41	559	Regulation of nitrogen compound metabolic process
			5.4e-05	6	18	Synaptic membrane					3.6e-06	41	562	Regulation of primary metabolic process
			7.2e-05	6	20	Plasma membrane region					3.6e-06	43	603	Regulation of metabolic process
			8.3e-05	7	32	Cell junction					3.9e-06	41	565	Regulation of cellular metabolic process
			0.00018	7	37	Synapse part					6.6e-06	38	514	Transcription, DNA-templated
			0.00019	6	26	Postsynapse					1e-05	38	524	Nucleic acid-templated transcription
			0.00022	7	40	Synapse					1e-05	38	529	RNA biosynthetic process
		MF	0.0014	6	26	Excitatory extracellular ligand-gated ion channel activity					1e-05	77	1457	Regulation of biological process
			0.0014	8	55	Ligand-gated ion channel activity					1e-05	75	1403	Regulation of cellular process
			0.0014	8	55	Ligand-gated channel activity					1e-05	81	1559	Biological regulation
			0.0023	6	33	Transmitter-gated ion channel activity					1.1e-05	44	662	Nucleobase-containing compound biosynthetic process
			0.0023	6	33	Transmitter-gated channel activity					1.3e-05	45	691	Aromatic compound biosynthetic process
			0.0032	7	51	Extracellular ligand-gated ion channel activity					2.9e-05	45	712	Organic cyclic compound biosynthetic process
			0.0032	9	88	Ion gated channel activity					5e-05	44	705	Heterocycle biosynthetic process
			0.0033	9	90	Gated channel activity					0.00018	102	2269	Macromolecule metabolic process
			0.0039	6	40	Neurotransmitter receptor activity					0.00034	110	2534	Nitrogen compound metabolic process
			0.0053	4	16	Extracellularly glutamate-gated ion channel activity					0.00049	117	2760	Primary metabolic process
			0.012	10	136	Ion channel activity					0.00059	49	908	Cellular macromolecule biosynthetic process
			0.012	10	136	Substrate-specific channel activity					0.00063	121	2897	Organic substance metabolic process
			0.014	4	23	Ionotropic glutamate receptor activity				MF	1.8e-05	200	4875	Binding
			0.014	4	23	Glutamate receptor activity					0.00047	37	554	DNA binding
			0.014	10	145	Channel activity					0.0013	17	176	DNA-binding transcription factor activity
			0.014	10	145	Passive transmembrane transporter activity					0.0013	105	2406	Organic cyclic compound binding
			0.029	3	14	Ligand-gated cation channel activity					0.0013	105	2403	Heterocyclic compound binding
Testes	Ovaries	BP	0.00045	6	95	Developmental process					0.0019	66	1361	Nucleic acid binding
			0.00045	6	86	Anatomical structure development					0.0019	16	172	Sequence-specific DNA binding
			0.0013	5	74	Multicellular organism development					0.0035	18	224	Transcription regulator activity
			0.0017	19	1403	Regulation of cellular process					0.0072	51	1036	Metal ion binding
			0.0022	19	1457	Regulation of biological process					0.0081	51	1046	Cation binding
			0.0043	3	26	Cellular developmental process					0.009	43	848	Drug binding
			0.0043	19	1559	Biological regulation					0.009	86	2031	Ion binding
			0.0082	3	35	Regulation of Ras protein signal transduction					0.011	79	1849	Protein binding
			0.0082	13	907	Cellular response to stimulus					0.016	7	55	Chitin binding
			0.0094	10	662	Nucleobase-containing compound biosynthetic process					0.017	24	407	Transition metal ion binding
			0.0094	15	1260	Heterocycle metabolic process					0.017	47	997	Carbohydrate derivative binding
			0.0094	13	959	Response to stimulus					0.017	19	296	Zinc ion binding
			0.0094	3	42	Regulation of small GTPase mediated signal transduction					0.027	3	10	Calmodulin binding
			0.0094	15	1214	Nucleobase-containing compound metabolic process					0.032	10	120	Protein dimerization activity
			0.0094	15	1273	Organic cyclic compound metabolic process					0.033	3	11	O-acyltransferase activity
			0.0094	8	452	Regulation of nucleic acid-templated transcription		Testes	Eggs	BP	0.00077	61	1457	Regulation of biological process
			0.0094	8	452	Regulation of RNA biosynthetic process					0.00077	58	1403	Regulation of cellular process
			0.0094	8	442	Regulation of transcription, DNA-templated					0.00077	63	1559	Biological regulation
			0.0094	15	1257	Cellular aromatic compound metabolic process					0.001	26	457	Regulation of RNA metabolic process
			0.0094	11	775	Cell communication					0.001	26	452	Regulation of nucleic acid-templated transcription
			0.0094	11	752	Signal transduction					0.001	26	452	Regulation of RNA biosynthetic process
			0.0094	3	40	Ras protein signal transduction					0.001	26	463	Regulation of nucleobase-containing compound metabolic process
			0.0094	11	778	Signaling					0.001	31	603	Regulation of metabolic process
			0.0097	8	457	Regulation of RNA metabolic process					0.0011	25	442	Regulation of transcription, DNA-templated
			0.0098	6	274	Multicellular organismal process					0.0011	26	479	Regulation of biosynthetic process
			0.0098	8	468	Regulation of cellular macromolecule biosynthetic process					0.0011	27	504	Regulation of gene expression
			0.0098	8	479	Regulation of biosynthetic process					0.0011	26	478	Regulation of macromolecule biosynthetic process
			0.0098	8	478	Regulation of macromolecule biosynthetic process					0.0011	29	565	Regulation of cellular metabolic process
			0.0098	10	705	Heterocycle biosynthetic process					0.0011	26	479	Regulation of cellular biosynthetic process
			0.0098	8	463	Regulation of nucleobase-containing compound metabolic process					0.0018	25	468	Regulation of cellular macromolecule biosynthetic process
Eggs	Semen	CC	0.022	3	37	Synapse part					0.0021	28	562	Regulation of primary metabolic process
			0.022	3	40	Synapse					0.0021	29	594	Regulation of macromolecule metabolic process
			0.035	2	18	Postsynaptic membrane					0.0035	26	524	Nucleic acid-templated transcription
			0.035	2	18	Synaptic membrane					0.0036	26	529	RNA biosynthetic process
			0.035	2	20	Plasma membrane region					0.0036	27	559	Regulation of nitrogen compound metabolic process
			0.049	2	26	Postsynapse					0.0044	31	691	Aromatic compound biosynthetic process
Semen	Eggs	BP	0.019	9	457	Regulation of RNA metabolic process					0.0045	30	662	Nucleobase-containing compound biosynthetic process
			0.019	9	452	Regulation of nucleic acid-templated transcription					0.0048	25	514	Transcription, DNA-templated
			0.019	9	468	Regulation of cellular macromolecule biosynthetic process					0.0055	31	705	Heterocycle biosynthetic process
			0.019	9	452	Regulation of RNA biosynthetic process					0.0062	31	712	Organic cyclic compound biosynthetic process
			0.019	9	442	Regulation of transcription, DNA-templated					0.0091	6	48	Chitin metabolic process
			0.019	9	479	Regulation of biosynthetic process					0.011	40	1040	Nucleic acid metabolic process
			0.019	10	504	Regulation of gene expression					0.011	6	50	Glucosamine-containing compound metabolic process
			0.019	9	478	Regulation of macromolecule biosynthetic process					0.013	6	52	Amino sugar metabolic process
			0.019	9	463	Regulation of nucleobase-containing compound metabolic process					0.015	73	2269	Macromolecule metabolic process
			0.019	9	479	Regulation of cellular biosynthetic process				MF	0.0052	148	4875	Binding
			0.022	10	594	Regulation of macromolecule metabolic process					0.0056	16	224	Transcription regulator activity
			0.022	10	603	Regulation of metabolic process					0.024	12	176	DNA-binding transcription factor activity
			0.023	9	514	Transcription, DNA-templated					0.024	8	90	Gated channel activity
			0.024	9	529	RNA biosynthetic process					0.024	69	2031	Ion binding
			0.024	9	524	Nucleic acid-templated transcription					0.024	40	1046	Cation binding
			0.028	10	662	Nucleobase-containing compound biosynthetic process					0.024	40	1036	Metal ion binding
			0.028	19	1715	Cellular macromolecule metabolic process					0.024	39	997	Carbohydrate derivative binding
			0.028	9	559	Regulation of nitrogen compound metabolic process					0.025	6	55	Chitin binding
			0.028	9	562	Regulation of primary metabolic process					0.025	10	145	Channel activity
			0.028	9	565	Regulation of cellular metabolic process					0.025	10	145	Passive transmembrane transporter activity
			0.031	3	68	Regulation of transcription by RNA polymerase II					0.025	2	3	Phosphatidylinositol kinase activity
			0.031	3	69	Protein dephosphorylation					0.025	76	2406	Organic cyclic compound binding
			0.031	10	691	Aromatic compound biosynthetic process					0.025	76	2403	Heterocyclic compound binding
			0.033	10	705	Heterocycle biosynthetic process					0.036	13	235	Inorganic molecular entity transmembrane transporter activity
			0.034	10	712	Organic cyclic compound biosynthetic process					0.036	10	156	Inorganic cation transmembrane transporter activity
			0.044	11	862	RNA metabolic process					0.038	5	45	Transcription coregulator activity
			0.047	3	86	Anatomical structure development					0.039	32	848	Drug binding
		MF	0.02	6	176	DNA-binding transcription factor activity					0.039	7	88	Ion gated channel activity
			0.02	7	224	Transcription regulator activity					0.041	2	5	SNARE binding
Spermatheca	Semen	CC	0.0085	2	18	Postsynaptic membrane					0.041	2	5	Voltage-gated anion channel activity
			0.0085	2	18	Synaptic membrane					0.041	2	5	Cadherin binding
			0.0085	2	20	Plasma membrane region		Spermatheca	Testes	BP	1.9e-05	39	457	Regulation of RNA metabolic process
			0.011	2	26	Postsynapse					1.9e-05	39	452	Regulation of nucleic acid-templated transcription
			0.013	2	32	Cell junction					1.9e-05	40	468	Regulation of cellular macromolecule biosynthetic process
			0.014	2	37	Synapse part					1.9e-05	39	452	Regulation of RNA biosynthetic process
			0.014	2	40	Synapse					1.9e-05	39	442	Regulation of transcription, DNA-templated
		MF	0.04	2	26	Excitatory extracellular ligand-gated ion channel activity					1.9e-05	40	479	Regulation of biosynthetic process
			0.04	2	33	Transmitter-gated ion channel activity					1.9e-05	40	478	Regulation of macromolecule biosynthetic process
			0.04	2	33	Transmitter-gated channel activity					1.9e-05	45	565	Regulation of cellular metabolic process
			0.044	2	40	Neurotransmitter receptor activity					1.9e-05	40	479	Regulation of cellular biosynthetic process
			0.046	2	51	Extracellular ligand-gated ion channel activity					1.9e-05	39	463	Regulation of nucleobase-containing compound metabolic process
			0.046	2	55	Ligand-gated ion channel activity					2.1e-05	44	559	Regulation of nitrogen compound metabolic process
			0.046	2	55	Ligand-gated channel activity					2.2e-05	44	562	Regulation of primary metabolic process
Semen	Spermatheca										3e-05	84	1403	Regulation of cellular process
Ovaries	Semen	CC	0.015	3	37	Synapse part					4.4e-05	40	504	Regulation of gene expression
			0.015	3	40	Synapse					4.8e-05	45	603	Regulation of metabolic process
			0.026	2	18	Postsynaptic membrane					5.8e-05	85	1457	Regulation of biological process
			0.026	2	18	Synaptic membrane					5.8e-05	40	514	Transcription, DNA-templated
			0.026	2	20	Plasma membrane region					6.4e-05	44	594	Regulation of macromolecule metabolic process
			0.036	2	26	Postsynapse					6.9e-05	89	1559	Biological regulation
			0.046	2	32	Cell junction					7.9e-05	47	662	Nucleobase-containing compound biosynthetic process
Semen	Ovaries										7.9e-05	40	524	Nucleic acid-templated transcription
Spermatheca	Eggs	BP	0.028	15	457	Regulation of RNA metabolic process					9.1e-05	40	529	RNA biosynthetic process
			0.028	15	452	Regulation of nucleic acid-templated transcription					0.0001	49	712	Organic cyclic compound biosynthetic process
			0.028	15	468	Regulation of cellular macromolecule biosynthetic process					0.0001	48	691	Aromatic compound biosynthetic process
			0.028	15	452	Regulation of RNA biosynthetic process					0.00016	48	705	Heterocycle biosynthetic process
			0.028	15	442	Regulation of transcription, DNA-templated					0.0046	54	943	Cellular nitrogen compound biosynthetic process
			0.028	15	479	Regulation of biosynthetic process					0.017	48	862	RNA metabolic process
			0.028	15	478	Regulation of macromolecule biosynthetic process					0.019	52	959	Response to stimulus
			0.028	15	463	Regulation of nucleobase-containing compound metabolic process					0.029	43	775	Cell communication
			0.028	15	479	Regulation of cellular biosynthetic process					0.029	42	752	Signal transduction
			0.035	31	1403	Regulation of cellular process				MF	4.7e-06	233	4875	Binding
			0.035	16	562	Regulation of primary metabolic process					0.0012	19	172	Sequence-specific DNA binding
			0.035	15	514	Transcription, DNA-templated					0.0025	39	554	DNA binding
			0.035	15	504	Regulation of gene expression					0.0028	18	176	DNA-binding transcription factor activity
			0.035	16	565	Regulation of cellular metabolic process					0.0035	118	2406	Organic cyclic compound binding
			0.037	33	1559	Biological regulation					0.0035	118	2403	Heterocyclic compound binding
			0.037	15	524	Nucleic acid-templated transcription					0.0043	20	224	Transcription regulator activity
			0.038	15	529	RNA biosynthetic process					0.011	3	5	SNARE binding
			0.041	31	1457	Regulation of biological process					0.012	99	2031	Ion binding
			0.041	3	27	Inorganic anion transport					0.019	70	1361	Nucleic acid binding
			0.045	16	603	Regulation of metabolic process					0.019	2	2	Calcium:cation antiporter activity
			0.048	15	559	Regulation of nitrogen compound metabolic process					0.019	2	2	Hydrolase activity, acting on carbon-nitrogen (but not peptide) bonds, in cyclic amides
			0.048	3	30	Anion transmembrane transport					0.019	56	1046	Cation binding
		CC	0.015	4	41	Transcription factor complex					0.019	56	1036	Metal ion binding
			0.015	56	2981	Membrane		Testes	Spermatheca	CC	0.036	35	2214	Intracellular
			0.015	54	2746	Integral component of membrane					0.043	6	168	Extracellular region
			0.015	54	2758	Intrinsic component of membrane					0.043	36	2531	Cell
			0.015	55	2857	Membrane part					0.043	2	12	Large ribosomal subunit
		MF	0.0018	30	1046	Cation binding					0.043	36	2480	Cell part
			0.0018	30	1036	Metal ion binding				MF	0.011	2	4	Ribonuclease III activity
			0.0028	16	407	Transition metal ion binding					0.011	19	918	Purine nucleotide binding
			0.012	12	296	Zinc ion binding					0.011	2	4	Double-stranded RNA-specific ribonuclease activity
			0.037	8	176	DNA-binding transcription factor activity					0.011	19	923	Ribonucleotide binding
			0.037	41	2031	Ion binding					0.011	19	914	Purine ribonucleotide binding
			0.037	9	224	Transcription regulator activity					0.011	19	904	Purine ribonucleoside triphosphate binding
			0.04	3	24	Inorganic anion transmembrane transporter activity					0.011	21	997	Carbohydrate derivative binding
Eggs	Spermatheca	BP	0.03	2	6	Protein deacylation					0.023	17	848	Drug binding
			0.03	2	5	Protein deacetylation					0.025	20	1095	Anion binding
			0.03	2	4	Histone deacetylation					0.026	19	1049	Nucleotide binding
			0.031	2	7	Macromolecule deacylation					0.026	20	1120	Small molecule binding
			0.033	2	8	Nucleobase biosynthetic process					0.026	19	1049	Nucleoside phosphate binding
		MF	0.0097	2	5	Histone deacetylase activity					0.037	22	1361	Nucleic acid binding
			0.0097	2	5	NAD-dependent histone deacetylase activity					0.037	2	13	Endoribonuclease activity, producing 5 -phosphomonoesters
			0.0097	2	6	Protein deacetylase activity					0.037	34	2406	Organic cyclic compound binding
			0.0097	2	6	NAD-dependent protein deacetylase activity					0.037	34	2403	Heterocyclic compound binding
			0.0097	4	47	Iron-sulfur cluster binding					0.045	14	742	ATP binding
			0.0097	3	23	4 iron, 4 sulfur cluster binding					0.045	14	753	Adenyl nucleotide binding
			0.0097	4	47	Metal cluster binding					0.045	14	751	Adenyl ribonucleotide binding
			0.016	2	8	Deacetylase activity		Ovaries	Testes	BP	0.00055	55	1403	Regulation of cellular process
			0.019	8	310	Cofactor binding					0.00055	29	559	Regulation of nitrogen compound metabolic process
			0.027	17	1120	Small molecule binding					0.00055	26	457	Regulation of RNA metabolic process
			0.036	2	14	Ligand-gated cation channel activity					0.00055	29	562	Regulation of primary metabolic process
Ovaries	Eggs										0.00055	26	452	Regulation of nucleic acid-templated transcription
Eggs	Ovaries										0.00055	26	468	Regulation of cellular macromolecule biosynthetic process
Ovaries	Spermatheca										0.00055	26	452	Regulation of RNA biosynthetic process
Spermatheca	Ovaries										0.00055	26	442	Regulation of transcription, DNA-templated
											0.00055	26	479	Regulation of biosynthetic process
											0.00055	26	478	Regulation of macromolecule biosynthetic process
											0.00055	26	463	Regulation of nucleobase-containing compound metabolic process
											0.00055	29	565	Regulation of cellular metabolic process
											0.00055	26	479	Regulation of cellular biosynthetic process
											0.0006	59	1559	Biological regulation
											0.001	55	1457	Regulation of biological process
											0.001	29	594	Regulation of macromolecule metabolic process
											0.001	26	504	Regulation of gene expression
											0.0011	31	662	Nucleobase-containing compound biosynthetic process
											0.0011	26	514	Transcription, DNA-templated
											0.0011	29	603	Regulation of metabolic process
											0.0015	26	524	Nucleic acid-templated transcription
											0.0017	26	529	RNA biosynthetic process
											0.0019	31	691	Aromatic compound biosynthetic process
											0.0026	31	705	Heterocycle biosynthetic process
											0.003	31	712	Organic cyclic compound biosynthetic process
											0.0056	36	908	Cellular macromolecule biosynthetic process
											0.0067	36	919	Macromolecule biosynthetic process
											0.01	36	943	Cellular nitrogen compound biosynthetic process
											0.01	44	1229	Organic substance biosynthetic process
											0.013	43	1208	Cellular biosynthetic process
								Testes	Ovaries	BP	0.00062	47	1457	Regulation of biological process
											0.00062	45	1403	Regulation of cellular process
											0.00062	48	1559	Biological regulation
											0.0022	20	457	Regulation of RNA metabolic process
											0.0022	20	452	Regulation of nucleic acid-templated transcription
											0.0022	20	452	Regulation of RNA biosynthetic process
											0.0022	22	562	Regulation of primary metabolic process
											0.0022	19	442	Regulation of transcription, DNA-templated
											0.0022	20	479	Regulation of biosynthetic process
											0.0022	20	478	Regulation of macromolecule biosynthetic process
											0.0022	20	463	Regulation of nucleobase-containing compound metabolic process
											0.0022	23	603	Regulation of metabolic process
											0.0022	22	565	Regulation of cellular metabolic process
											0.0022	20	479	Regulation of cellular biosynthetic process
											0.0023	88	3858	Cellular process
											0.0031	20	504	Regulation of gene expression
											0.0032	19	468	Regulation of cellular macromolecule biosynthetic process
											0.0035	22	594	Regulation of macromolecule metabolic process
											0.0037	57	2269	Macromolecule metabolic process
											0.0037	21	559	Regulation of nitrogen compound metabolic process
											0.0037	20	524	Nucleic acid-templated transcription
											0.0037	62	2534	Nitrogen compound metabolic process
											0.0037	24	691	Aromatic compound biosynthetic process
											0.0039	20	529	RNA biosynthetic process
											0.0044	23	662	Nucleobase-containing compound biosynthetic process
											0.0044	24	705	Heterocycle biosynthetic process
											0.0048	24	712	Organic cyclic compound biosynthetic process
											0.0061	19	514	Transcription, DNA-templated
											0.0072	62	2624	Cellular metabolic process
											0.0097	44	1715	Cellular macromolecule metabolic process
										CC	0.016	9	168	Extracellular region
											0.016	59	2531	Cell
											0.016	11	240	Plasma membrane
											0.016	2	4	Dystroglycan complex
											0.016	2	4	Sarcoglycan complex
											0.016	66	2981	Membrane
											0.016	62	2758	Intrinsic component of membrane
											0.016	64	2857	Membrane part
											0.016	6	83	Plasma membrane part
											0.016	57	2480	Cell part
											0.016	12	252	Cell periphery
											0.021	61	2746	Integral component of membrane
											0.022	4	42	Plasma membrane protein complex
											0.045	2	10	Dystrophin-associated glycoprotein complex
											0.045	2	10	Glycoprotein complex
										MF	0.0021	14	224	Transcription regulator activity
											0.011	10	176	DNA-binding transcription factor activity
											0.011	103	4875	Binding
											0.011	9	145	Channel activity
											0.011	9	145	Passive transmembrane transporter activity
											0.011	7	90	Gated channel activity
											0.011	7	88	Ion gated channel activity
											0.012	5	45	Transcription coregulator activity
											0.017	8	136	Ion channel activity
											0.017	8	136	Substrate-specific channel activity
											0.017	30	1046	Cation binding
											0.017	30	1036	Metal ion binding
											0.021	49	2031	Ion binding
											0.022	25	848	Drug binding
											0.022	2	5	Voltage-gated anion channel activity
											0.038	3	22	Calcium ion transmembrane transporter activity
											0.038	10	235	Inorganic molecular entity transmembrane transporter activity
											0.039	27	997	Carbohydrate derivative binding
											0.041	5	72	Cation channel activity
											0.046	2	9	Anion channel activity
											0.046	10	259	Ion transmembrane transporter activity
											0.046	2	9	Oxidoreductase activity, acting on the CH-NH2 group of donors
											0.046	2	10	Acetylcholine-gated cation-selective channel activity
											0.046	21	753	Adenyl nucleotide binding
											0.046	21	751	Adenyl ribonucleotide binding
											0.046	53	2406	Organic cyclic compound binding
											0.046	2	10	Postsynaptic neurotransmitter receptor activity
											0.046	2	10	Neurotransmitter receptor activity involved in regulation of postsynaptic membrane potential
											0.046	53	2403	Heterocyclic compound binding
											0.046	2	10	Transmitter-gated ion channel activity involved in regulation of postsynaptic membrane potential
								Eggs	Semen	BP	0.00053	23	457	Regulation of RNA metabolic process
											0.00053	26	562	Regulation of primary metabolic process
											0.00053	23	452	Regulation of nucleic acid-templated transcription
											0.00053	23	468	Regulation of cellular macromolecule biosynthetic process
											0.00053	23	452	Regulation of RNA biosynthetic process
											0.00053	23	442	Regulation of transcription, DNA-templated
											0.00053	23	463	Regulation of nucleobase-containing compound metabolic process
											0.00053	26	565	Regulation of cellular metabolic process
											0.00056	23	479	Regulation of biosynthetic process
											0.00056	23	478	Regulation of macromolecule biosynthetic process
											0.00056	23	479	Regulation of cellular biosynthetic process
											0.00068	28	662	Nucleobase-containing compound biosynthetic process
											0.00068	25	559	Regulation of nitrogen compound metabolic process
											0.00081	26	603	Regulation of metabolic process
											0.00085	77	2760	Primary metabolic process
											0.00085	23	504	Regulation of gene expression
											0.001	23	514	Transcription, DNA-templated
											0.001	28	691	Aromatic compound biosynthetic process
											0.0012	25	594	Regulation of macromolecule metabolic process
											0.0012	23	524	Nucleic acid-templated transcription
											0.0012	28	705	Heterocycle biosynthetic process
											0.0012	23	529	RNA biosynthetic process
											0.0012	28	712	Organic cyclic compound biosynthetic process
											0.0022	48	1559	Biological regulation
											0.0027	32	908	Cellular macromolecule biosynthetic process
											0.0027	77	2897	Organic substance metabolic process
											0.0028	51	1715	Cellular macromolecule metabolic process
											0.0028	69	2534	Nitrogen compound metabolic process
											0.003	32	919	Macromolecule biosynthetic process
											0.003	63	2269	Macromolecule metabolic process
										CC	0.021	2	3	Collagen trimer
											0.021	60	2214	Intracellular
											0.021	32	927	Nucleus
											0.028	2	4	Basement membrane
											0.028	4	32	Extracellular region part
											0.028	64	2480	Cell part
											0.034	64	2531	Cell
											0.041	38	1350	Membrane-bounded organelle
											0.045	37	1324	Intracellular membrane-bounded organelle
											0.049	2	8	H4/H2A histone acetyltransferase complex
											0.049	51	1991	Intracellular part
										MF	0.0023	25	554	DNA binding
											0.0023	13	172	Sequence-specific DNA binding
											0.014	35	1046	Cation binding
											0.014	35	1036	Metal ion binding
								Semen	Eggs	BP	0.0041	7	48	Chitin metabolic process
											0.0041	7	52	Amino sugar metabolic process
											0.0041	57	1457	Regulation of biological process
											0.0041	56	1403	Regulation of cellular process
											0.0041	25	457	Regulation of RNA metabolic process
											0.0041	59	1559	Biological regulation
											0.0041	7	50	Glucosamine-containing compound metabolic process
											0.0041	25	452	Regulation of nucleic acid-templated transcription
											0.0041	25	452	Regulation of RNA biosynthetic process
											0.0041	24	442	Regulation of transcription, DNA-templated
											0.0041	11	127	Cell surface receptor signaling pathway
											0.0041	25	479	Regulation of biosynthetic process
											0.0041	25	478	Regulation of macromolecule biosynthetic process
											0.0041	25	463	Regulation of nucleobase-containing compound metabolic process
											0.0041	25	479	Regulation of cellular biosynthetic process
											0.006	24	468	Regulation of cellular macromolecule biosynthetic process
											0.0064	7	57	Aminoglycan metabolic process
											0.012	25	524	Nucleic acid-templated transcription
											0.012	25	529	RNA biosynthetic process
											0.012	26	559	Regulation of nitrogen compound metabolic process
											0.012	26	562	Regulation of primary metabolic process
											0.012	24	504	Regulation of gene expression
											0.012	26	565	Regulation of cellular metabolic process
											0.013	4	20	Cell-cell adhesion
											0.014	24	514	Transcription, DNA-templated
											0.014	117	3858	Cellular process
											0.016	5	36	Cell surface receptor signaling pathway involved in cell-cell signaling
											0.02	26	594	Regulation of macromolecule metabolic process
											0.021	29	691	Aromatic compound biosynthetic process
											0.023	26	603	Regulation of metabolic process
										CC	0.0002	11	83	Plasma membrane part
											0.0002	8	42	Plasma membrane protein complex
											0.00041	18	240	Plasma membrane
											0.00041	89	2480	Cell part
											0.00049	14	168	Extracellular region
											0.00049	89	2531	Cell
											0.00049	4	10	Dystrophin-associated glycoprotein complex
											0.00049	18	252	Cell periphery
											0.00049	4	10	Glycoprotein complex
											0.0026	39	927	Nucleus
											0.019	2	4	Dystroglycan complex
											0.019	2	4	Sarcoglycan complex
											0.019	4	26	Postsynapse
											0.021	71	2214	Intracellular
											0.021	65	1991	Intracellular part
											0.029	55	1658	Intracellular organelle
											0.03	4	32	Cell junction
											0.032	55	1676	Organelle
											0.032	3	18	Postsynaptic membrane
											0.032	3	18	Synaptic membrane
											0.039	4	37	Synapse part
											0.039	3	20	Plasma membrane region
											0.046	4	40	Integral component of plasma membrane
											0.046	32	905	Protein-containing complex
											0.046	4	40	Synapse
											0.05	4	42	Intrinsic component of plasma membrane
											0.05	44	1350	Membrane-bounded organelle
											0.05	9	167	Membrane protein complex
										MF	0.017	7	55	Chitin binding
											0.017	9	90	Gated channel activity
											0.017	9	88	Ion gated channel activity
											0.03	17	330	Transmembrane signaling receptor activity
											0.03	10	136	Ion channel activity
											0.03	6	51	Extracellular ligand-gated ion channel activity
											0.03	144	4875	Binding
											0.03	10	145	Channel activity
											0.03	6	55	Ligand-gated ion channel activity
											0.03	10	145	Passive transmembrane transporter activity
											0.03	6	55	Ligand-gated channel activity
											0.03	10	136	Substrate-specific channel activity
											0.03	5	40	Neurotransmitter receptor activity
											0.03	2	3	Phosphatidylinositol kinase activity
											0.033	4	26	Excitatory extracellular ligand-gated ion channel activity
											0.033	5	42	Structural constituent of cuticle
											0.033	24	554	DNA binding
											0.039	13	235	Inorganic molecular entity transmembrane transporter activity
											0.041	17	353	Signaling receptor activity
											0.042	2	5	SNARE binding
											0.042	2	5	Oxidoreductase activity, acting on the CH-NH2 group of donors, oxygen as acceptor
											0.042	17	356	Molecular transducer activity
											0.049	4	33	Protein tyrosine phosphatase activity
											0.049	4	33	Transmitter-gated ion channel activity
											0.049	4	33	Transmitter-gated channel activity
											0.049	12	224	Transcription regulator activity
								Spermatheca	Semen	BP	0.0026	10	457	Regulation of RNA metabolic process
											0.0026	10	452	Regulation of nucleic acid-templated transcription
											0.0026	10	468	Regulation of cellular macromolecule biosynthetic process
											0.0026	10	452	Regulation of RNA biosynthetic process
											0.0026	10	442	Regulation of transcription, DNA-templated
											0.0026	10	479	Regulation of biosynthetic process
											0.0026	10	478	Regulation of macromolecule biosynthetic process
											0.0026	10	463	Regulation of nucleobase-containing compound metabolic process
											0.0026	10	479	Regulation of cellular biosynthetic process
											0.0036	10	504	Regulation of gene expression
											0.0038	10	514	Transcription, DNA-templated
											0.004	10	529	RNA biosynthetic process
											0.004	10	524	Nucleic acid-templated transcription
											0.0051	11	662	Nucleobase-containing compound biosynthetic process
											0.0051	10	559	Regulation of nitrogen compound metabolic process
											0.0051	10	562	Regulation of primary metabolic process
											0.0051	10	565	Regulation of cellular metabolic process
											0.0055	17	1403	Regulation of cellular process
											0.0059	11	691	Aromatic compound biosynthetic process
											0.0059	18	1559	Biological regulation
											0.006	10	594	Regulation of macromolecule metabolic process
											0.006	11	712	Organic cyclic compound biosynthetic process
											0.006	11	705	Heterocycle biosynthetic process
											0.006	10	603	Regulation of metabolic process
											0.006	17	1457	Regulation of biological process
											0.0067	15	1214	Nucleobase-containing compound metabolic process
											0.009	15	1260	Heterocycle metabolic process
											0.009	15	1257	Cellular aromatic compound metabolic process
											0.0096	15	1273	Organic cyclic compound metabolic process
											0.011	2	15	Sodium ion transmembrane transport
										CC	0.00021	8	172	Sequence-specific DNA binding
											0.00092	2	2	Calcium:cation antiporter activity
											0.0045	2	6	Antiporter activity
											0.0045	2	6	Solute:cation antiporter activity
											0.0045	2	5	Cation:cation antiporter activity
											0.0045	2	5	Ion antiporter activity
											0.0058	10	554	DNA binding
											0.049	2	22	Calcium ion transmembrane transporter activity
								Semen	Spermatheca	BP	0.0066	45	1457	Regulation of biological process
											0.0066	43	1403	Regulation of cellular process
											0.0066	20	457	Regulation of RNA metabolic process
											0.0066	49	1559	Biological regulation
											0.0066	20	452	Regulation of nucleic acid-templated transcription
											0.0066	20	468	Regulation of cellular macromolecule biosynthetic process
											0.0066	20	452	Regulation of RNA biosynthetic process
											0.0066	20	442	Regulation of transcription, DNA-templated
											0.0066	6	51	Cell adhesion
											0.0066	20	479	Regulation of biosynthetic process
											0.0066	21	504	Regulation of gene expression
											0.0066	20	478	Regulation of macromolecule biosynthetic process
											0.0066	20	463	Regulation of nucleobase-containing compound metabolic process
											0.0066	6	51	Biological adhesion
											0.0066	20	479	Regulation of cellular biosynthetic process
											0.015	21	559	Regulation of nitrogen compound metabolic process
											0.015	22	594	Regulation of macromolecule metabolic process
											0.015	21	562	Regulation of primary metabolic process
											0.015	20	524	Nucleic acid-templated transcription
											0.015	20	514	Transcription, DNA-templated
											0.015	22	603	Regulation of metabolic process
											0.015	21	565	Regulation of cellular metabolic process
											0.015	20	529	RNA biosynthetic process
											0.028	4	33	Peptidyl-tyrosine dephosphorylation
											0.03	2	5	Neurotransmitter biosynthetic process
											0.047	3	20	Cell-cell adhesion
											0.047	3	20	Protein acetylation
										CC	0.014	2	3	Collagen trimer
											0.014	2	4	Basement membrane
											0.014	64	2531	Cell
											0.014	30	927	Nucleus
											0.014	2	4	Dystroglycan complex
											0.014	2	4	Sarcoglycan complex
											0.014	7	83	Plasma membrane part
											0.014	63	2480	Cell part
											0.014	5	42	Plasma membrane protein complex
											0.017	9	168	Extracellular region
											0.017	2	5	Smc5-Smc6 complex
											0.017	2	5	SUMO ligase complex
											0.045	10	240	Plasma membrane
											0.045	2	10	Dystrophin-associated glycoprotein complex
											0.045	42	1658	Intracellular organelle
											0.045	2	9	Collagen-containing extracellular matrix
											0.045	2	10	Glycoprotein complex
											0.045	3	26	Postsynapse
											0.046	53	2214	Intracellular
											0.046	42	1676	Organelle
											0.046	10	252	Cell periphery
										MF	0.0027	120	4875	Binding
								Ovaries	Semen	BP	0.0088	17	457	Regulation of RNA metabolic process
											0.0088	39	1559	Biological regulation
											0.0088	19	562	Regulation of primary metabolic process
											0.0088	17	452	Regulation of nucleic acid-templated transcription
											0.0088	17	468	Regulation of cellular macromolecule biosynthetic process
											0.0088	17	452	Regulation of RNA biosynthetic process
											0.0088	17	442	Regulation of transcription, DNA-templated
											0.0088	17	479	Regulation of biosynthetic process
											0.0088	17	478	Regulation of macromolecule biosynthetic process
											0.0088	17	463	Regulation of nucleobase-containing compound metabolic process
											0.0088	19	565	Regulation of cellular metabolic process
											0.0088	17	479	Regulation of cellular biosynthetic process
											0.012	36	1457	Regulation of biological process
											0.012	35	1403	Regulation of cellular process
											0.012	17	504	Regulation of gene expression
											0.013	18	559	Regulation of nitrogen compound metabolic process
											0.013	17	514	Transcription, DNA-templated
											0.013	19	603	Regulation of metabolic process
											0.014	20	662	Nucleobase-containing compound biosynthetic process
											0.014	17	524	Nucleic acid-templated transcription
											0.015	17	529	RNA biosynthetic process
											0.019	18	594	Regulation of macromolecule metabolic process
											0.019	20	691	Aromatic compound biosynthetic process
											0.023	20	705	Heterocycle biosynthetic process
											0.024	20	712	Organic cyclic compound biosynthetic process
											0.041	8	188	Intracellular transport
											0.049	8	195	Establishment of localization in cell
										MF	0.00014	13	172	Sequence-specific DNA binding
											0.024	19	554	DNA binding
								Semen	Ovaries	BP	0.00036	27	457	Regulation of RNA metabolic process
											0.00036	27	452	Regulation of nucleic acid-templated transcription
											0.00036	27	452	Regulation of RNA biosynthetic process
											0.00036	26	442	Regulation of transcription, DNA-templated
											0.00036	27	479	Regulation of biosynthetic process
											0.00036	27	478	Regulation of macromolecule biosynthetic process
											0.00036	27	463	Regulation of nucleobase-containing compound metabolic process
											0.00036	27	479	Regulation of cellular biosynthetic process
											0.0006	26	468	Regulation of cellular macromolecule biosynthetic process
											0.00071	27	504	Regulation of gene expression
											0.00085	56	1457	Regulation of biological process
											0.00085	59	1559	Biological regulation
											0.001	54	1403	Regulation of cellular process
											0.001	27	524	Nucleic acid-templated transcription
											0.001	27	529	RNA biosynthetic process
											0.001	28	559	Regulation of nitrogen compound metabolic process
											0.001	29	594	Regulation of macromolecule metabolic process
											0.001	28	562	Regulation of primary metabolic process
											0.001	28	565	Regulation of cellular metabolic process
											0.0012	7	48	Chitin metabolic process
											0.0012	26	514	Transcription, DNA-templated
											0.0012	29	603	Regulation of metabolic process
											0.0014	7	50	Glucosamine-containing compound metabolic process
											0.0018	7	52	Amino sugar metabolic process
											0.003	7	57	Aminoglycan metabolic process
											0.0092	29	691	Aromatic compound biosynthetic process
											0.014	29	712	Organic cyclic compound biosynthetic process
											0.016	71	2269	Macromolecule metabolic process
											0.019	27	662	Nucleobase-containing compound biosynthetic process
											0.02	8	103	Positive regulation of cellular process
										CC	0.00083	4	10	Dystrophin-associated glycoprotein complex
											0.00083	84	2480	Cell part
											0.00083	4	10	Glycoprotein complex
											0.00083	7	42	Plasma membrane protein complex
											0.001	84	2531	Cell
											0.0011	9	83	Plasma membrane part
											0.0085	36	927	Nucleus
											0.0091	14	240	Plasma membrane
											0.01	11	168	Extracellular region
											0.01	70	2214	Intracellular
											0.011	14	252	Cell periphery
											0.015	2	4	Dystroglycan complex
											0.015	2	4	Sarcoglycan complex
											0.015	54	1658	Intracellular organelle
											0.016	54	1676	Organelle
											0.017	62	1991	Intracellular part
											0.019	2	5	Smc5-Smc6 complex
											0.019	2	5	SUMO ligase complex
											0.045	4	40	Integral component of plasma membrane
										MF	0.001	147	4875	Binding
											0.016	7	55	Chitin binding
											0.035	25	554	DNA binding
								Spermatheca	Eggs	BP	9.5e-05	73	1457	Regulation of biological process
											9.5e-05	72	1403	Regulation of cellular process
											9.5e-05	32	457	Regulation of RNA metabolic process
											9.5e-05	77	1559	Biological regulation
											9.5e-05	43	712	Organic cyclic compound biosynthetic process
											9.5e-05	32	452	Regulation of nucleic acid-templated transcription
											9.5e-05	32	452	Regulation of RNA biosynthetic process
											9.5e-05	33	479	Regulation of biosynthetic process
											9.5e-05	33	478	Regulation of macromolecule biosynthetic process
											9.5e-05	37	565	Regulation of cellular metabolic process
											9.5e-05	33	479	Regulation of cellular biosynthetic process
											9.6e-05	42	691	Aromatic compound biosynthetic process
											0.0001	31	442	Regulation of transcription, DNA-templated
											0.0001	32	463	Regulation of nucleobase-containing compound metabolic process
											0.00011	36	559	Regulation of nitrogen compound metabolic process
											0.00011	36	562	Regulation of primary metabolic process
											0.00011	32	468	Regulation of cellular macromolecule biosynthetic process
											0.00011	42	705	Heterocycle biosynthetic process
											0.0002	37	603	Regulation of metabolic process
											0.0003	14	127	Cell surface receptor signaling pathway
											0.00031	36	594	Regulation of macromolecule metabolic process
											0.00031	33	524	Nucleic acid-templated transcription
											0.00034	32	504	Regulation of gene expression
											0.00034	33	529	RNA biosynthetic process
											0.00046	32	514	Transcription, DNA-templated
											0.00048	38	662	Nucleobase-containing compound biosynthetic process
											0.0035	46	943	Cellular nitrogen compound biosynthetic process
											0.0081	140	3858	Cellular process
											0.011	2	2	Tetrahydrofolate biosynthetic process
											0.02	96	2534	Nitrogen compound metabolic process
										CC	0.0017	11	83	Plasma membrane part
											0.0023	19	240	Plasma membrane
											0.0029	19	252	Cell periphery
											0.0031	7	42	Plasma membrane protein complex
											0.0051	114	2981	Membrane
											0.0062	106	2758	Intrinsic component of membrane
											0.0083	13	168	Extracellular region
											0.0083	43	927	Nucleus
											0.0083	104	2746	Integral component of membrane
											0.0083	108	2857	Membrane part
											0.015	3	10	Dystrophin-associated glycoprotein complex
											0.015	3	10	Glycoprotein complex
											0.022	92	2480	Cell part
											0.024	2	4	Dystroglycan complex
											0.024	2	4	Sarcoglycan complex
											0.031	92	2531	Cell
											0.037	11	167	Membrane protein complex
										MF	0.00031	185	4875	Binding
											0.015	30	554	DNA binding
											0.015	14	176	DNA-binding transcription factor activity
											0.015	12	145	Channel activity
											0.015	2	2	Calcium:cation antiporter activity
											0.015	2	2	Hydrolase activity, acting on carbon-nitrogen (but not peptide) bonds, in cyclic amides
											0.015	12	145	Passive transmembrane transporter activity
											0.015	10	90	Gated channel activity
											0.015	9	88	Ion gated channel activity
											0.015	83	2031	Ion binding
											0.015	93	2406	Organic cyclic compound binding
											0.015	17	224	Transcription regulator activity
											0.015	93	2403	Heterocyclic compound binding
											0.018	24	427	Transmembrane transporter activity
											0.024	46	1036	Metal ion binding
											0.025	57	1361	Nucleic acid binding
											0.025	46	1046	Cation binding
											0.026	2	3	Phosphatidylinositol kinase activity
											0.027	25	477	Transporter activity
											0.03	4	22	Calcium ion transmembrane transporter activity
											0.03	15	235	Inorganic molecular entity transmembrane transporter activity
											0.042	6	55	Chitin binding
											0.044	11	156	Inorganic cation transmembrane transporter activity
											0.044	10	136	Ion channel activity
											0.044	10	136	Substrate-specific channel activity
											0.046	2	5	SNARE binding
											0.046	2	5	Protein kinase inhibitor activity
											0.046	15	259	Ion transmembrane transporter activity
											0.046	2	5	Cation:cation antiporter activity
											0.046	2	5	Oxidoreductase activity, acting on the CH-NH2 group of donors, oxygen as acceptor
								Eggs	Spermatheca	BP	6.6e-06	34	457	Regulation of RNA metabolic process
											6.6e-06	34	452	Regulation of nucleic acid-templated transcription
											6.6e-06	34	452	Regulation of RNA biosynthetic process
											6.6e-06	34	442	Regulation of transcription, DNA-templated
											6.6e-06	36	504	Regulation of gene expression
											6.6e-06	34	463	Regulation of nucleobase-containing compound metabolic process
											7.3e-06	34	468	Regulation of cellular macromolecule biosynthetic process
											8e-06	39	594	Regulation of macromolecule metabolic process
											8e-06	34	479	Regulation of biosynthetic process
											8e-06	34	478	Regulation of macromolecule biosynthetic process
											8e-06	34	479	Regulation of cellular biosynthetic process
											1.1e-05	39	603	Regulation of metabolic process
											1.1e-05	37	559	Regulation of nitrogen compound metabolic process
											1.2e-05	37	562	Regulation of primary metabolic process
											1.3e-05	37	565	Regulation of cellular metabolic process
											2.8e-05	34	514	Transcription, DNA-templated
											4e-05	34	524	Nucleic acid-templated transcription
											4.4e-05	34	529	RNA biosynthetic process
											4.4e-05	69	1457	Regulation of biological process
											4.4e-05	67	1403	Regulation of cellular process
											5.5e-05	72	1559	Biological regulation
											5.8e-05	39	662	Nucleobase-containing compound biosynthetic process
											6.3e-05	40	691	Aromatic compound biosynthetic process
											7.4e-05	95	2269	Macromolecule metabolic process
											0.00012	40	712	Organic cyclic compound biosynthetic process
											0.00021	39	705	Heterocycle biosynthetic process
											0.00042	107	2760	Primary metabolic process
											0.00042	100	2534	Nitrogen compound metabolic process
											0.00046	111	2897	Organic substance metabolic process
											0.0012	44	908	Cellular macromolecule biosynthetic process
										MF	7.2e-06	184	4875	Binding
											0.0005	17	176	DNA-binding transcription factor activity
											0.0011	33	554	DNA binding
											0.0013	96	2406	Organic cyclic compound binding
											0.0013	96	2403	Heterocyclic compound binding
											0.0019	15	172	Sequence-specific DNA binding
											0.0026	60	1361	Nucleic acid binding
											0.0027	17	224	Transcription regulator activity
											0.0043	41	848	Drug binding
											0.0057	74	1849	Protein binding
											0.0078	45	997	Carbohydrate derivative binding
											0.0093	7	55	Chitin binding
											0.01	78	2031	Ion binding
											0.023	3	10	Calmodulin binding
											0.023	44	1036	Metal ion binding
											0.025	44	1046	Cation binding
											0.027	3	11	O-acyltransferase activity
											0.033	33	742	ATP binding
											0.038	33	753	Adenyl nucleotide binding
											0.038	33	751	Adenyl ribonucleotide binding
											0.038	38	904	Purine ribonucleoside triphosphate binding
											0.038	33	758	Catalytic activity, acting on a protein
											0.04	16	296	Zinc ion binding
											0.04	2	5	Acylglycerol O-acyltransferase activity
											0.04	38	918	Purine nucleotide binding
											0.04	2	5	Heat shock protein binding
											0.04	38	923	Ribonucleotide binding
											0.04	38	914	Purine ribonucleotide binding
											0.04	2	5	Cadherin binding
											0.043	20	407	Transition metal ion binding
								Ovaries	Eggs	CC	0.00013	5	32	Cell junction
											0.0013	9	240	Plasma membrane
											0.0013	9	252	Cell periphery
											0.0023	5	83	Plasma membrane part
											0.0023	3	18	Postsynaptic membrane
											0.0023	3	18	Synaptic membrane
											0.0023	3	20	Plasma membrane region
											0.0044	3	26	Postsynapse
											0.011	3	37	Synapse part
											0.011	2	11	Cell-cell junction
											0.011	3	40	Synapse
										MF	0.016	4	51	Extracellular ligand-gated ion channel activity
											0.016	4	55	Ligand-gated ion channel activity
											0.016	4	55	Ligand-gated channel activity
											0.016	5	90	Gated channel activity
											0.016	3	26	Excitatory extracellular ligand-gated ion channel activity
											0.018	3	33	Transmitter-gated ion channel activity
											0.018	3	33	Transmitter-gated channel activity
											0.018	2	10	Acetylcholine-gated cation-selective channel activity
											0.018	9	356	Molecular transducer activity
											0.018	2	10	Postsynaptic neurotransmitter receptor activity
											0.018	2	10	Neurotransmitter receptor activity involved in regulation of postsynaptic membrane potential
											0.018	2	10	Transmitter-gated ion channel activity involved in regulation of postsynaptic membrane potential
											0.021	8	330	Transmembrane signaling receptor activity
											0.021	3	40	Neurotransmitter receptor activity
											0.022	5	145	Channel activity
											0.022	5	145	Passive transmembrane transporter activity
											0.022	4	88	Ion gated channel activity
											0.022	8	353	Signaling receptor activity
											0.022	2	14	Ligand-gated cation channel activity
								Eggs	Ovaries	MF	0.025	3	35	Rho GTPase binding
											0.037	8	554	DNA binding
											0.037	3	61	Ras GTPase binding
											0.037	3	61	Small GTPase binding
											0.04	2	28	Rho guanyl-nucleotide exchange factor activity
											0.04	11	1046	Cation binding
											0.04	4	172	Sequence-specific DNA binding
											0.04	11	1036	Metal ion binding
											0.04	3	82	GTPase binding
											0.043	2	31	Ras guanyl-nucleotide exchange factor activity
								Ovaries	Spermatheca	BP	0.0014	19	457	Regulation of RNA metabolic process
											0.0014	19	452	Regulation of nucleic acid-templated transcription
											0.0014	19	468	Regulation of cellular macromolecule biosynthetic process
											0.0014	19	452	Regulation of RNA biosynthetic process
											0.0014	19	442	Regulation of transcription, DNA-templated
											0.0014	19	479	Regulation of biosynthetic process
											0.0014	19	478	Regulation of macromolecule biosynthetic process
											0.0014	19	463	Regulation of nucleobase-containing compound metabolic process
											0.0014	19	479	Regulation of cellular biosynthetic process
											0.0025	19	504	Regulation of gene expression
											0.0027	19	529	RNA biosynthetic process
											0.0027	22	662	Nucleobase-containing compound biosynthetic process
											0.0027	20	559	Regulation of nitrogen compound metabolic process
											0.0027	20	562	Regulation of primary metabolic process
											0.0027	19	524	Nucleic acid-templated transcription
											0.0027	19	514	Transcription, DNA-templated
											0.0027	20	565	Regulation of cellular metabolic process
											0.004	36	1403	Regulation of cellular process
											0.004	20	594	Regulation of macromolecule metabolic process
											0.004	39	1559	Biological regulation
											0.004	20	603	Regulation of metabolic process
											0.004	22	691	Aromatic compound biosynthetic process
											0.0046	22	705	Heterocycle biosynthetic process
											0.005	22	712	Organic cyclic compound biosynthetic process
											0.0071	36	1457	Regulation of biological process
											0.022	24	908	Cellular macromolecule biosynthetic process
											0.025	24	919	Macromolecule biosynthetic process
											0.039	29	1229	Organic substance biosynthetic process
										CC	0.024	26	927	Nucleus
											0.024	34	1350	Membrane-bounded organelle
											0.024	33	1324	Intracellular membrane-bounded organelle
										MF	2.4e-05	14	172	Sequence-specific DNA binding
											0.0011	22	554	DNA binding
											0.048	12	296	Zinc ion binding
											0.048	2	5	Acylglycerol O-acyltransferase activity
											0.048	2	5	Heat shock protein binding
								Spermatheca	Ovaries	BP	0.00018	65	1457	Regulation of biological process
											0.00018	64	1403	Regulation of cellular process
											0.00058	66	1559	Biological regulation
											0.00059	31	559	Regulation of nitrogen compound metabolic process
											0.00059	27	457	Regulation of RNA metabolic process
											0.00059	31	562	Regulation of primary metabolic process
											0.00059	27	452	Regulation of nucleic acid-templated transcription
											0.00059	27	452	Regulation of RNA biosynthetic process
											0.00059	28	479	Regulation of biosynthetic process
											0.00059	28	478	Regulation of macromolecule biosynthetic process
											0.00059	31	565	Regulation of cellular metabolic process
											0.00059	28	479	Regulation of cellular biosynthetic process
											0.00065	27	463	Regulation of nucleobase-containing compound metabolic process
											0.00068	27	468	Regulation of cellular macromolecule biosynthetic process
											0.00068	26	442	Regulation of transcription, DNA-templated
											0.0011	31	594	Regulation of macromolecule metabolic process
											0.0014	31	603	Regulation of metabolic process
											0.0015	28	524	Nucleic acid-templated transcription
											0.0017	28	529	RNA biosynthetic process
											0.0018	27	504	Regulation of gene expression
											0.0022	42	959	Response to stimulus
											0.0022	27	514	Transcription, DNA-templated
											0.0022	36	775	Cell communication
											0.0025	35	752	Signal transduction
											0.0028	3	6	Negative regulation of kinase activity
											0.0028	3	6	Negative regulation of phosphorylation
											0.0028	3	6	Negative regulation of transferase activity
											0.0028	3	6	Negative regulation of protein kinase activity
											0.0028	3	6	Negative regulation of protein phosphorylation
											0.0037	35	778	Signaling
										CC	0.0041	102	2981	Membrane
											0.0041	95	2758	Intrinsic component of membrane
											0.0041	98	2857	Membrane part
											0.0053	40	927	Nucleus
											0.0053	93	2746	Integral component of membrane
											0.025	14	240	Plasma membrane
											0.026	82	2531	Cell
											0.026	81	2480	Cell part
											0.026	14	252	Cell periphery
											0.027	7	83	Plasma membrane part
											0.043	4	32	Cell junction
											0.044	3	18	Postsynaptic membrane
											0.044	3	18	Synaptic membrane
										MF	3.3e-05	166	4875	Binding
											0.00079	79	2031	Ion binding
											0.00079	48	1046	Cation binding
											0.00079	48	1036	Metal ion binding
											0.001	15	176	DNA-binding transcription factor activity
											0.0011	17	224	Transcription regulator activity
											0.0011	14	162	Calcium ion binding
											0.0028	3	5	Protein kinase inhibitor activity
											0.0028	3	5	Kinase inhibitor activity
											0.0098	2	2	Calcium:cation antiporter activity
											0.0098	2	2	Hydrolase activity, acting on carbon-nitrogen (but not peptide) bonds, in cyclic amides
											0.018	26	554	DNA binding
											0.023	2	3	Cyclin-dependent protein serine/threonine kinase inhibitor activity
											0.023	4	22	Calcium ion transmembrane transporter activity
											0.024	21	427	Transmembrane transporter activity
											0.03	16	296	Zinc ion binding
											0.033	22	477	Transporter activity
											0.033	2	4	Protein serine/threonine kinase inhibitor activity
											0.033	11	172	Sequence-specific DNA binding
											0.039	78	2406	Organic cyclic compound binding
											0.039	78	2403	Heterocyclic compound binding
											0.042	13	235	Inorganic molecular entity transmembrane transporter activity
											0.042	2	5	Cation:cation antiporter activity
											0.042	7	88	Ion gated channel activity
											0.042	2	5	Ion antiporter activity
											0.042	5	48	Secondary active transmembrane transporter activity
											0.042	3	16	Protein kinase regulator activity
											0.042	7	90	Gated channel activity
											0.048	5	51	Extracellular ligand-gated ion channel activity
											0.048	2	6	Antiporter activity
